# Supplementary material for: Linarin and Hyperoside Inhibit lptD/msbA to Disrupt Membranes of Multidrug-Resistant Acinetobacter baumannii
Source: Biology (Basel). 2025 Aug 20;14(8):1087. doi: 10.3390/biology14081087 (PMC12383518; doi:10.3390/biology14081087)
Supplement: Supplementary file 1 [file biology-14-01087-s001.zip]

Archive with 2 entries (2 files):
- Supplementary Data S1.pdf
- Supplementary File S1.xlsx
