# Supplementary material for: Linarin and Hyperoside Inhibit lptD/msbA to Disrupt Membranes of Multidrug-Resistant Acinetobacter baumannii
Source: Biology (Basel). 2025 Aug 20;14(8):1087. doi: 10.3390/biology14081087 (PMC12383518; doi:10.3390/biology14081087)
Supplement: Supplementary file 1 [file biology-14-01087-s001.zip › Supplementary File S1.xlsx]

## Sheet: Summary
Header line description of table S1			Table S1. MS/MS spectrum database search analysis summary
Total spectrum	Number of spectrum produced by mass spectrometer
Matched spectrum	Number of spectrum matched with alignment protein		Total spectrum	Matched spectrum	Peptides	Unique peptides	Identified Proteins	Quantified Proteins
Peptides	Number of peptides which spectrum hit		229939	80855	22466	17743	2862	2740
Unique peptides	Number of unique peptides which spectrums hit
Identified proteins	Number of proteins detected by spectrum search analysis
Quantifiable proteins	Number of proteins quantifiable		Table S2. Differentially expressed protein summary (Filtered whith threshold value of expression fold change and P value < 0.05)
				Comparisons	Significantly changing in abundance
					Upregulated	Downregulated	All
Header line description of "Protein Quantification"				ABD_vs_ABB	35	476	511
Protein	Identifier(s) of protein(s) contained in the protein group.			ABD: The group treated with senecio scandens；ABB: The control group.
Protein Name	Indicates the protein name of the annotated protein
Gene Name	Indicates the name of the gene of the annotated protein
Function	Protein functional description
FastaHeaders	Detailed descriptions in the Protein Sequence Database
Proteins	Number of proteins contained within the group.
Peptides	The total number of peptide sequences associated with the protein group
RazorUniquePeptides	The total number of razor + unique peptides associated with the protein group
UniquePeptides	The total number of unique peptides associated with the protein group
Coverage	Percentage of the sequence that is covered by the identified peptides of the best protein sequence contained in the group
MolWeight	Molecular weight of the leading protein sequence contained in the protein group.
Header line description of "peptides Quantification"
Sequence	The amino acid sequence of the identified peptide.
Length	The length of the sequence stored in the column "Sequence".
Missed cleavages	Number of missed enzymatic cleavages.
Mass	Monoisotopic mass of the peptide.
Proteins	Identifiers of proteins this peptide is associated with.
Leading razor protein	Identifiers of the best scoring protein this peptide is associated with.
Unique (Groups)	When marked with 'yes', this particular peptide is unique to a single protein group in the proteinGroups file
Charges	All charge states that have been observed.
PEP	Posterior Error Probability of the identification.
Score	Andromeda score for the best associated MS/MS spectrum.

## Sheet: Protein Quantification
Protein	Protein Name	Gene Name	Function	ProteinGroup	FastaHeaders	Proteins	Peptides	RazorUniquePeptides	UniquePeptides	Coverage	MolWeight	LFQ intensity ABB-1	LFQ intensity ABB-2	LFQ intensity ABB-3	LFQ intensity ABD-1	LFQ intensity ABD-2	LFQ intensity ABD-3	Identified or Quantified	GO annotations	KO(Name)	Pathways	Subcellular localization	Domain
B0VAF3	Chromosomal replication initiator protein DnaA	dnaA	FUNCTION: Plays an important role in the initiation and regulation of chromosomal replication. Binds to the origin of replication; it binds specifically double-stranded DNA at a 9 bp consensus (dnaA box): 5'-TTATC[CA]A[CA]A-3'. DnaA binds to ATP and to acidic phospholipids. {ECO:0000255|HAMAP-Rule:MF_00377}.	sp|B0VAF3|DNAA_ACIBY;tr|A0A059ZTB3|A0A059ZTB3_ACIBA;tr|A0A828SXY4|A0A828SXY4_ACIBA;tr|A0A7U4F564|A0A7U4F564_ACIBA;tr|A0A829KDW6|A0A829KDW6_ACIBA;tr|A0A5K6CKT4|A0A5K6CKT4_ACIB3;tr|A0A158LZ24|A0A158LZ24_ACIBA;sp|B0VMK0|DNAA_ACIBS;sp|B7GUX5|DNAA_ACIB3;sp|B7IBH7|DNAA_ACIB5;tr|A0A654KUT8|A0A654KUT8_ACIBM;tr|S3TLV2|S3TLV2_ACIBA;tr|A0A009Q6J9|A0A009Q6J9_ACIBA;tr|A0A009G5W7|A0A009G5W7_ACIBA;tr|A0A009HNK2…	sp|B0VAF3|DNAA_ACIBY Chromosomal replication initiator protein DnaA OS=Acinetobacter baumannii (strain AYE) OX=509173 GN=dnaA PE=3 SV=1;tr|A0A059ZTB3|A0A059ZTB3_ACIBA Chromosomal replication initiator protein DnaA OS=Acinetobacter baumannii OX=470 GN=dnaA	46	27	27	27	67.5	52.263	80155		93050	277770	422360	469980	Quantified	GO:0006270(BP:DNA replication initiation);GO:0006275(BP:regulation of DNA replication);GO:0005737(CC:cytoplasm);GO:0005524(MF:ATP binding);GO:0003688(MF:DNA replication origin binding)	K02313(NA)	ko02020(Two-component system);ko04112(Cell cycle - Caulobacter)		PF11638(DnaA N-terminal domain);PF00308(Bacterial dnaA protein);PF08299(Bacterial dnaA protein helix-turn-helix)
A3M0R4	Iron-sulfur cluster insertion protein ErpA	erpA	FUNCTION: Required for insertion of 4Fe-4S clusters for at least IspG. {ECO:0000255|HAMAP-Rule:MF_01380}.	sp|A3M0R4|ERPA_ACIBT;sp|B2I2I7|ERPA_ACIBC;tr|A0A828SXZ4|A0A828SXZ4_ACIBA;tr|A0A829K8Z9|A0A829K8Z9_ACIBA;tr|A0A829RI26|A0A829RI26_ACIBA;tr|A0A836LQY7|A0A836LQY7_ACIBA;tr|A0A836LZ36|A0A836LZ36_ACIBA;tr|A0A654L4V3|A0A654L4V3_ACIBM;tr|A0A7U4BJG3|A0A7U4BJG3_ACIBA;tr|D0CG17|D0CG17_ACIB2;tr|V5V8D5|V5V8D5_ACIBA;tr|N9LIV8|N9LIV8_ACIBA;tr|S3UQU0|S3UQU0_ACIBA;tr|A0A5K6CKW4|A0A5K6CKW4_ACIB3;tr|A0A385EQF0|A0A…	sp|A3M0R4|ERPA_ACIBT Iron-sulfur cluster insertion protein ErpA OS=Acinetobacter baumannii (strain ATCC 17978 / CIP 53.77 / LMG 1025 / NCDC KC755 / 5377) OX=400667 GN=erpA PE=3 SV=2;sp|B2I2I7|ERPA_ACIBC Iron-sulfur cluster insertion protein ErpA OS=Acineto	36	4	4	4	71.2	11.927			56081	300450	254830	303370	Quantified	GO:0016226(BP:iron-sulfur cluster assembly);GO:0097428(BP:protein maturation by iron-sulfur cluster transfer);GO:0005506(MF:iron ion binding);GO:0051536(MF:iron-sulfur cluster binding);GO:0005198(MF:structural molecule activity)				PF01521(Iron-sulphur cluster biosynthesis)
A3M0U3	Ribonuclease PH	rph	FUNCTION: Phosphorolytic 3'-5' exoribonuclease that plays an important role in tRNA 3'-end maturation. Removes nucleotide residues following the 3'-CCA terminus of tRNAs; can also add nucleotides to the ends of RNA molecules by using nucleoside diphosphates as substrates, but this may not be physiologically important. Probably plays a role in initiation of 16S rRNA degradation (leading to ribosom…	sp|A3M0U3|RNPH_ACIBT;tr|A0A158LQ18|A0A158LQ18_ACIBA;tr|A0A5K1MT66|A0A5K1MT66_ACIBA;tr|A0A654KV65|A0A654KV65_ACIBM;tr|A0A5K6CVZ7|A0A5K6CVZ7_ACIB3;tr|V5VJE8|V5VJE8_ACIBA;tr|S3T397|S3T397_ACIBA;tr|N9L4I7|N9L4I7_ACIBA;tr|D0CF16|D0CF16_ACIB2;tr|A0A836LUN8|A0A836LUN8_ACIBA;tr|A0A009SGP5|A0A009SGP5_ACIBA;tr|A0A829RIC4|A0A829RIC4_ACIBA;tr|A0A829KEY8|A0A829KEY8_ACIBA;tr|A0A828SWI7|A0A828SWI7_ACIBA;tr|A0A7…	sp|A3M0U3|RNPH_ACIBT Ribonuclease PH OS=Acinetobacter baumannii (strain ATCC 17978 / CIP 53.77 / LMG 1025 / NCDC KC755 / 5377) OX=400667 GN=rph PE=3 SV=2;tr|A0A158LQ18|A0A158LQ18_ACIBA Ribonuclease PH OS=Acinetobacter baumannii NIPH 190 OX=1217640 GN=rph P	38	7	7	7	35.3	26.296	138940		38474	332120	534460	557050	Quantified	GO:0016075(BP:rRNA catabolic process);GO:0006364(BP:rRNA processing);GO:0008033(BP:tRNA processing);GO:0000175(MF:3'-5'-exoribonuclease activity);GO:0000049(MF:tRNA binding);GO:0009022(MF:tRNA nucleotidyltransferase activity)				PF03725(3' exoribonuclease family, domain 2);PF01138(3' exoribonuclease family, domain 1)
N0A3V4	Glucose-6-phosphate isomerase	gpi		tr|N0A3V4|N0A3V4_ACIBA;tr|A0A3R9ZFG1|A0A3R9ZFG1_ACIBA;tr|A0A009I714|A0A009I714_ACIB9;tr|A0A062L282|A0A062L282_ACIBA;tr|X2FEN4|X2FEN4_ACIBA;tr|A0A249JKX8|A0A249JKX8_ACIBA;tr|A0A334BK30|A0A334BK30_ACIBA;tr|A0A380UXZ4|A0A380UXZ4_ACIBA;tr|A0A385EQN1|A0A385EQN1_ACIBA;tr|A0A513QCF0|A0A513QCF0_ACIBA;tr|V5RBR4|V5RBR4_ACIBA;tr|A0A5P1UI02|A0A5P1UI02_ACIBA;tr|A0A2N9EBF0|A0A2N9EBF0_ACIBA;tr|A0A6B9KUP8|A0A6B9…	tr|N0A3V4|N0A3V4_ACIBA Glucose-6-phosphate isomerase OS=Acinetobacter baumannii OX=470 GN=gpi PE=3 SV=1;tr|A0A3R9ZFG1|A0A3R9ZFG1_ACIBA Glucose-6-phosphate isomerase OS=Acinetobacter baumannii OX=470 GN=pgi PE=3 SV=1;tr|A0A009I714|A0A009I714_ACIB9 Glucose-6	148	12	12	12	28.8	62.708	321170		252840	240190	177170	257800	Quantified	GO:0006094(BP:gluconeogenesis);GO:0006096(BP:glycolytic process);GO:0005737(CC:cytoplasm);GO:0004347(MF:glucose-6-phosphate isomerase activity)	K01810(NA)	ko00500(Starch and sucrose metabolism);ko01250(Biosynthesis of nucleotide sugars);ko00030(Pentose phosphate pathway);ko00520(Amino sugar and nucleotide sugar metabolism);ko00010(Glycolysis / Gluconeogenesis)		PF00342(Phosphoglucose isomerase)
A3M0X0	L-lactate dehydrogenase	lldD	FUNCTION: Catalyzes the conversion of L-lactate to pyruvate. Is coupled to the respiratory chain. {ECO:0000255|HAMAP-Rule:MF_01559}.	sp|A3M0X0|LLDD_ACIBT;tr|A0A837AAU9|A0A837AAU9_ACIBA;sp|B0V6L1|LLDD_ACIBY;sp|B2I061|LLDD_ACIBC;sp|B7H2H0|LLDD_ACIB3;tr|A0A009G8E4|A0A009G8E4_ACIBA;tr|A0A009QAW4|A0A009QAW4_ACIBA;tr|A0A0E1PVJ7|A0A0E1PVJ7_ACIBA;tr|A0A385EQN9|A0A385EQN9_ACIBA;tr|A0A432AS60|A0A432AS60_ACIBA;tr|A0A5K1MQL7|A0A5K1MQL7_ACIBA;tr|A0A5K6CVZ2|A0A5K6CVZ2_ACIB3;tr|A0A4Q4H106|A0A4Q4H106_ACIBA;tr|A0A7U4BJN5|A0A7U4BJN5_ACIBA;tr|A0…	sp|A3M0X0|LLDD_ACIBT L-lactate dehydrogenase OS=Acinetobacter baumannii (strain ATCC 17978 / CIP 53.77 / LMG 1025 / NCDC KC755 / 5377) OX=400667 GN=lldD PE=3 SV=2;tr|A0A837AAU9|A0A837AAU9_ACIBA L-lactate dehydrogenase OS=Acinetobacter baumannii 1499986 OX=	57	18	18	18	59.8	41.648	285250		132210	1385600	1723000	2072800	Quantified	GO:0019516(BP:lactate oxidation);GO:0005886(CC:plasma membrane);GO:0010181(MF:FMN binding);GO:0004457(MF:lactate dehydrogenase activity)	K00101(NA)	ko00620(Pyruvate metabolism)		PF01070(FMN-dependent dehydrogenase)
A3M137	ATP synthase subunit a	atpB	FUNCTION: Key component of the proton channel; it plays a direct role in the translocation of protons across the membrane. {ECO:0000255|HAMAP-Rule:MF_01393}.	sp|A3M137|ATP6_ACIBT;tr|A0A009GGW9|A0A009GGW9_ACIBA;tr|A0A829RHK2|A0A829RHK2_ACIBA;tr|A0A836M055|A0A836M055_ACIBA;tr|D0CEL0|D0CEL0_ACIB2;tr|N9JV47|N9JV47_ACIBA;tr|S3TFE4|S3TFE4_ACIBA;tr|V5VI03|V5VI03_ACIBA;tr|A0A828SPA2|A0A828SPA2_ACIBA;tr|A0A829KBI1|A0A829KBI1_ACIBA;tr|A0A654KV88|A0A654KV88_ACIBM;sp|B2I0Z6|ATP6_ACIBC;sp|B7H2A0|ATP6_ACIB3;sp|B7I1V8|ATP6_ACIB5;tr|A0A7U4BJS0|A0A7U4BJS0_ACIBA;tr|A0A…	sp|A3M137|ATP6_ACIBT ATP synthase subunit a OS=Acinetobacter baumannii (strain ATCC 17978 / CIP 53.77 / LMG 1025 / NCDC KC755 / 5377) OX=400667 GN=atpB PE=1 SV=2;tr|A0A009GGW9|A0A009GGW9_ACIBA ATP synthase subunit a OS=Acinetobacter baumannii 118362 OX=131	40	6	6	6	27.1	32.442	307380	279790	113430	843140	1146600	1063800	Quantified	GO:0015986(BP:ATP synthesis coupled proton transport);GO:0016021(CC:integral component of membrane);GO:0005886(CC:plasma membrane);GO:0045263(CC:proton-transporting ATP synthase complex, coupling factor F(o));GO:0046933(MF:proton-transporting ATP synthase activity, rotational mechanism)	K02108(NA)	ko00195(Photosynthesis);ko00190(Oxidative phosphorylation)		PF00119(ATP synthase A chain)
A3M139	ATP synthase subunit c	atpE	FUNCTION: F(1)F(0) ATP synthase produces ATP from ADP in the presence of a proton or sodium gradient. F-type ATPases consist of two structural domains, F(1) containing the extramembraneous catalytic core and F(0) containing the membrane proton channel, linked together by a central stalk and a peripheral stalk. During catalysis, ATP synthesis in the catalytic domain of F(1) is coupled via a rotary…	sp|A3M139|ATPL_ACIBT;tr|A0A158LQ23|A0A158LQ23_ACIBA;tr|A0A385EQV5|A0A385EQV5_ACIBA;tr|A0A5K1MSD3|A0A5K1MSD3_ACIBA;tr|A0A5K6CVR1|A0A5K6CVR1_ACIB3;tr|A0A654KV23|A0A654KV23_ACIBM;tr|A0A7U4BJQ0|A0A7U4BJQ0_ACIBA;tr|A0A7U5V501|A0A7U5V501_ACIBA;tr|V5VHR0|V5VHR0_ACIBA;tr|A0A828SRK5|A0A828SRK5_ACIBA;tr|A0A829RLD3|A0A829RLD3_ACIBA;tr|A0A836LUK6|A0A836LUK6_ACIBA;tr|A0A836M0K0|A0A836M0K0_ACIBA;tr|D0CEK9|D0CE…	sp|A3M139|ATPL_ACIBT ATP synthase subunit c OS=Acinetobacter baumannii (strain ATCC 17978 / CIP 53.77 / LMG 1025 / NCDC KC755 / 5377) OX=400667 GN=atpE PE=1 SV=2;tr|A0A158LQ23|A0A158LQ23_ACIBA ATP synthase subunit c OS=Acinetobacter baumannii NIPH 190 OX=1	35	2	2	2	22.2	8.36	4731100	1028200	6640500	2711500	2982600	3890100	Quantified	GO:0015986(BP:ATP synthesis coupled proton transport);GO:0016021(CC:integral component of membrane);GO:0005886(CC:plasma membrane);GO:0045263(CC:proton-transporting ATP synthase complex, coupling factor F(o));GO:0008289(MF:lipid binding);GO:0046933(MF:proton-transporting ATP synthase activity, rotational mechanism)	K02110(NA)	ko00195(Photosynthesis);ko00190(Oxidative phosphorylation)		PF00137(ATP synthase subunit C)
A3M140	ATP synthase subunit b	atpF	FUNCTION: F(1)F(0) ATP synthase produces ATP from ADP in the presence of a proton or sodium gradient. F-type ATPases consist of two structural domains, F(1) containing the extramembraneous catalytic core and F(0) containing the membrane proton channel, linked together by a central stalk and a peripheral stalk. During catalysis, ATP synthesis in the catalytic domain of F(1) is coupled via a rotary…	sp|A3M140|ATPF_ACIBT;sp|B7I1W0|ATPF_ACIB5;tr|A0A829RI98|A0A829RI98_ACIBA;tr|A0A836LZ27|A0A836LZ27_ACIBA;tr|A0A8B4MZU6|A0A8B4MZU6_ACIBA;tr|D0CEK8|D0CEK8_ACIB2;tr|V5VHG5|V5VHG5_ACIBA;tr|A0A829KF27|A0A829KF27_ACIBA;tr|A0A7U4F5S3|A0A7U4F5S3_ACIBA;tr|A0A009SUU5|A0A009SUU5_ACIBA;sp|B0VBP7|ATPF_ACIBY;sp|B2I0Z8|ATPF_ACIBC;sp|B7H298|ATPF_ACIB3;tr|A0A828SQ18|A0A828SQ18_ACIBA;tr|A0A009H0N6|A0A009H0N6_ACIBA;…	sp|A3M140|ATPF_ACIBT ATP synthase subunit b OS=Acinetobacter baumannii (strain ATCC 17978 / CIP 53.77 / LMG 1025 / NCDC KC755 / 5377) OX=400667 GN=atpF PE=1 SV=2;sp|B7I1W0|ATPF_ACIB5 ATP synthase subunit b OS=Acinetobacter baumannii (strain AB0057) OX=4801	39	19	19	19	80.1	16.99	4208600	1954500	4823700	5962900	7445000	7067500	Quantified	GO:0015986(BP:ATP synthesis coupled proton transport);GO:0016021(CC:integral component of membrane);GO:0005886(CC:plasma membrane);GO:0045263(CC:proton-transporting ATP synthase complex, coupling factor F(o));GO:0046933(MF:proton-transporting ATP synthase activity, rotational mechanism)	K02109(NA)	ko00190(Oxidative phosphorylation);ko00195(Photosynthesis)		PF00430(ATP synthase B/B' CF(0))
A3M141	ATP synthase subunit delta	atpH	FUNCTION: F(1)F(0) ATP synthase produces ATP from ADP in the presence of a proton or sodium gradient. F-type ATPases consist of two structural domains, F(1) containing the extramembraneous catalytic core and F(0) containing the membrane proton channel, linked together by a central stalk and a peripheral stalk. During catalysis, ATP synthesis in the catalytic domain of F(1) is coupled via a rotary…	sp|A3M141|ATPD_ACIBT;sp|B2I0Z9|ATPD_ACIBC;tr|A0A829RL75|A0A829RL75_ACIBA;tr|A0A837ABE9|A0A837ABE9_ACIBA;tr|D0CEK7|D0CEK7_ACIB2;tr|N9L464|N9L464_ACIBA;tr|S3U4K2|S3U4K2_ACIBA;tr|V5VHK4|V5VHK4_ACIBA;tr|A0A009SAH3|A0A009SAH3_ACIBA;tr|A0A828SQE5|A0A828SQE5_ACIBA;tr|A0A829KFJ3|A0A829KFJ3_ACIBA;tr|A0A7U4BJQ2|A0A7U4BJQ2_ACIBA;tr|A0A062IHI1|A0A062IHI1_ACIBA;tr|A0A654L153|A0A654L153_ACIBM;sp|B0VNK1|ATPD_AC…	sp|A3M141|ATPD_ACIBT ATP synthase subunit delta OS=Acinetobacter baumannii (strain ATCC 17978 / CIP 53.77 / LMG 1025 / NCDC KC755 / 5377) OX=400667 GN=atpH PE=1 SV=2;sp|B2I0Z9|ATPD_ACIBC ATP synthase subunit delta OS=Acinetobacter baumannii (strain ACICU)	38	6	6	6	48.9	19.509	298420		250070	1164800	1071500	1320400	Quantified	GO:0015986(BP:ATP synthesis coupled proton transport);GO:0005886(CC:plasma membrane);GO:0045261(CC:proton-transporting ATP synthase complex, catalytic core F(1));GO:0046933(MF:proton-transporting ATP synthase activity, rotational mechanism)	K02113(NA)	ko00190(Oxidative phosphorylation);ko00195(Photosynthesis)		PF00213(ATP synthase delta (OSCP) subunit)
A3M143	ATP synthase gamma chain	atpG	FUNCTION: Produces ATP from ADP in the presence of a proton gradient across the membrane. The gamma chain is believed to be important in regulating ATPase activity and the flow of protons through the CF(0) complex. {ECO:0000255|HAMAP-Rule:MF_00815}.	sp|A3M143|ATPG_ACIBT;sp|B7H295|ATPG_ACIB3;tr|A0A837AAQ1|A0A837AAQ1_ACIBA;tr|D0CEK5|D0CEK5_ACIB2;tr|N9JV40|N9JV40_ACIBA;tr|S3TFE0|S3TFE0_ACIBA;tr|V5VHZ7|V5VHZ7_ACIBA;tr|A0A062IC82|A0A062IC82_ACIBA;tr|A0A829KDV8|A0A829KDV8_ACIBA;tr|A0A829RJF6|A0A829RJF6_ACIBA;tr|A0A828SGZ2|A0A828SGZ2_ACIBA;tr|A0A0E1PVC6|A0A0E1PVC6_ACIBA;tr|A0A7U4BJT3|A0A7U4BJT3_ACIBA;sp|B0VNK3|ATPG_ACIBS;sp|B2I101|ATPG_ACIBC;tr|A0A…	sp|A3M143|ATPG_ACIBT ATP synthase gamma chain OS=Acinetobacter baumannii (strain ATCC 17978 / CIP 53.77 / LMG 1025 / NCDC KC755 / 5377) OX=400667 GN=atpG PE=1 SV=2;sp|B7H295|ATPG_ACIB3 ATP synthase gamma chain OS=Acinetobacter baumannii (strain AB307-0294)	38	14	14	9	58.5	32.096	2341400	138750	2039200	2931000	3314300	3650500	Quantified	GO:0042777(BP:plasma membrane ATP synthesis coupled proton transport);GO:0005886(CC:plasma membrane);GO:0045261(CC:proton-transporting ATP synthase complex, catalytic core F(1));GO:0005524(MF:ATP binding);GO:0046933(MF:proton-transporting ATP synthase activity, rotational mechanism)	K02115(NA)	ko00190(Oxidative phosphorylation);ko00195(Photosynthesis)		PF00231(ATP synthase)
A3M144	ATP synthase subunit beta	atpD	FUNCTION: Produces ATP from ADP in the presence of a proton gradient across the membrane. The catalytic sites are hosted primarily by the beta subunits. {ECO:0000255|HAMAP-Rule:MF_01347}.	sp|A3M144|ATPB_ACIBT;tr|A0A7U4BK18|A0A7U4BK18_ACIBA;tr|D0CEK4|D0CEK4_ACIB2;tr|N9JV06|N9JV06_ACIBA;tr|S3T3I3|S3T3I3_ACIBA;tr|V5VHQ6|V5VHQ6_ACIBA;tr|A0A836YLP0|A0A836YLP0_ACIBA;tr|A0A829RJK3|A0A829RJK3_ACIBA;tr|A0A829KCS2|A0A829KCS2_ACIBA;tr|A0A828SM73|A0A828SM73_ACIBA;sp|B2I102|ATPB_ACIBC;sp|B7I1W4|ATPB_ACIB5;tr|A0A009G115|A0A009G115_ACIBA;tr|A0A009HL19|A0A009HL19_ACIB9;tr|A0A009PBB7|A0A009PBB7_AC…	sp|A3M144|ATPB_ACIBT ATP synthase subunit beta OS=Acinetobacter baumannii (strain ATCC 17978 / CIP 53.77 / LMG 1025 / NCDC KC755 / 5377) OX=400667 GN=atpD PE=1 SV=2;tr|A0A7U4BK18|A0A7U4BK18_ACIBA ATP synthase subunit beta OS=Acinetobacter baumannii TYTH-1	40	31	31	31	88.8	50.274	13548000	11460000	11503000	23021000	25318000	25110000	Quantified	GO:0015986(BP:ATP synthesis coupled proton transport);GO:0005886(CC:plasma membrane);GO:0045261(CC:proton-transporting ATP synthase complex, catalytic core F(1));GO:0005524(MF:ATP binding);GO:0046933(MF:proton-transporting ATP synthase activity, rotational mechanism)	K02112(NA)	ko00195(Photosynthesis);ko00190(Oxidative phosphorylation)		PF02874(ATP synthase alpha/beta family, beta-barrel domain);PF00006(ATP synthase alpha/beta family, nucleotide-binding domain)
A3M145	ATP synthase epsilon chain	atpC	FUNCTION: Produces ATP from ADP in the presence of a proton gradient across the membrane. {ECO:0000255|HAMAP-Rule:MF_00530}.	sp|A3M145|ATPE_ACIBT;tr|A0A158LP49|A0A158LP49_ACIBA;tr|V5VHG0|V5VHG0_ACIBA;tr|S3T075|S3T075_ACIBA;tr|N9LAM1|N9LAM1_ACIBA;tr|D0CEK3|D0CEK3_ACIB2;tr|A0A836YJT2|A0A836YJT2_ACIBA;tr|A0A836LZJ1|A0A836LZJ1_ACIBA;tr|A0A829RJP4|A0A829RJP4_ACIBA;tr|A0A829KEL0|A0A829KEL0_ACIBA;tr|A0A828SKX7|A0A828SKX7_ACIBA;tr|A0A7U4BKD2|A0A7U4BKD2_ACIBA;tr|A0A654KV92|A0A654KV92_ACIBM;tr|A0A5K6CVT2|A0A5K6CVT2_ACIB3;tr|A0A3…	sp|A3M145|ATPE_ACIBT ATP synthase epsilon chain OS=Acinetobacter baumannii (strain ATCC 17978 / CIP 53.77 / LMG 1025 / NCDC KC755 / 5377) OX=400667 GN=atpC PE=1 SV=2;tr|A0A158LP49|A0A158LP49_ACIBA ATP synthase epsilon chain OS=Acinetobacter baumannii NIPH	33	6	6	0	67.6	14.539	700280		1029900	1683000	2199100	2112200	Quantified	GO:0015986(BP:ATP synthesis coupled proton transport);GO:0005886(CC:plasma membrane);GO:0045261(CC:proton-transporting ATP synthase complex, catalytic core F(1));GO:0005524(MF:ATP binding);GO:0046933(MF:proton-transporting ATP synthase activity, rotational mechanism)	K02114(NA)	ko00195(Photosynthesis);ko00190(Oxidative phosphorylation)		PF02823(ATP synthase, Delta/Epsilon chain, beta-sandwich domain)
A3M154	Threonylcarbamoyl-AMP synthase	tsaC	FUNCTION: Required for the formation of a threonylcarbamoyl group on adenosine at position 37 (t(6)A37) in tRNAs that read codons beginning with adenine. Catalyzes the conversion of L-threonine, HCO(3)(-)/CO(2) and ATP to give threonylcarbamoyl-AMP (TC-AMP) as the acyladenylate intermediate, with the release of diphosphate. {ECO:0000255|HAMAP-Rule:MF_01852}.	sp|A3M154|TSAC_ACIBT;tr|A0A828SH05|A0A828SH05_ACIBA;tr|A0A829RI77|A0A829RI77_ACIBA;tr|S3SYI3|S3SYI3_ACIBA;tr|N9LBW0|N9LBW0_ACIBA;tr|D0CEJ6|D0CEJ6_ACIB2;tr|A0A837Q835|A0A837Q835_ACIBA;tr|A0A836LZ70|A0A836LZ70_ACIBA;tr|A0A5K6CV62|A0A5K6CV62_ACIB3;tr|A0A3F3MRN2|A0A3F3MRN2_ACIBA;tr|A0A5K1MQN3|A0A5K1MQN3_ACIBA;tr|A0A7Z2AA74|A0A7Z2AA74_ACIBA;tr|A0A7U4BJR9|A0A7U4BJR9_ACIBA;tr|A0A7U3Y410|A0A7U3Y410_ACIB5…	sp|A3M154|TSAC_ACIBT Threonylcarbamoyl-AMP synthase OS=Acinetobacter baumannii (strain ATCC 17978 / CIP 53.77 / LMG 1025 / NCDC KC755 / 5377) OX=400667 GN=tsaC PE=3 SV=2;tr|A0A828SH05|A0A828SH05_ACIBA Threonylcarbamoyl-AMP synthase OS=Acinetobacter baumann	36	3	3	3	20.1	20.785				39293	53188	54855	Quantified	GO:0002949(BP:tRNA threonylcarbamoyladenosine modification);GO:0005737(CC:cytoplasm);GO:0005524(MF:ATP binding);GO:0003725(MF:double-stranded RNA binding);GO:0061710(MF:L-threonylcarbamoyladenylate synthase)				PF01300(Telomere recombination)
A0A009PGY4	Transcriptional repressor NrdR	nrdR	FUNCTION: Negatively regulates transcription of bacterial ribonucleotide reductase nrd genes and operons by binding to NrdR-boxes. {ECO:0000256|HAMAP-Rule:MF_00440, ECO:0000256|SAAS:SAAS01000154}.	tr|A0A009PGY4|A0A009PGY4_ACIBA;tr|A0A829KBG8|A0A829KBG8_ACIBA;tr|A0A836LW28|A0A836LW28_ACIBA;tr|A0A836M2C7|A0A836M2C7_ACIBA;tr|N9KKH2|N9KKH2_ACIBA;tr|A0A7U4BK75|A0A7U4BK75_ACIBA;tr|S3T685|S3T685_ACIBA;tr|V5VHA9|V5VHA9_ACIBA;tr|A0A828SP21|A0A828SP21_ACIBA;tr|D0CB75|D0CB75_ACIB2;tr|A0A654KVG3|A0A654KVG3_ACIBM;tr|A0A5K6CV10|A0A5K6CV10_ACIB3;sp|A3M1A1|NRDR_ACIBT;sp|B2I1T3|NRDR_ACIBC;sp|B7H1Q6|NRDR_AC…	tr|A0A009PGY4|A0A009PGY4_ACIBA Transcriptional repressor NrdR OS=Acinetobacter baumannii 625974 OX=1310607 GN=nrdR PE=3 SV=1;tr|A0A829KBG8|A0A829KBG8_ACIBA Transcriptional repressor NrdR OS=Acinetobacter baumannii EGD-HP18 OX=1358412 GN=nrdR PE=3 SV=1;tr|A	37	7	7	7	51.3	17.808	39583			69998	78278	70303	Quantified	GO:0045892(BP:negative regulation of transcription, DNA-templated);GO:0005524(MF:ATP binding);GO:0003677(MF:DNA binding);GO:0008270(MF:zinc ion binding)				PF03477(ATP cone domain)
A3M1A8	Probable cytosol aminopeptidase	pepA	FUNCTION: Presumably involved in the processing and regular turnover of intracellular proteins. Catalyzes the removal of unsubstituted N-terminal amino acids from various peptides. {ECO:0000255|HAMAP-Rule:MF_00181}.	sp|A3M1A8|AMPA_ACIBT;tr|A0A0E1PV30|A0A0E1PV30_ACIBA;tr|V5VIZ3|V5VIZ3_ACIBA;tr|S3THV9|S3THV9_ACIBA;tr|A0A828ST57|A0A828ST57_ACIBA;tr|A0A0J1A7J9|A0A0J1A7J9_ACIBA;sp|B0VDC8|AMPA_ACIBY;sp|B2I1U0|AMPA_ACIBC;sp|B7H1P9|AMPA_ACIB3;sp|B7I309|AMPA_ACIB5;tr|A0A009QJT9|A0A009QJT9_ACIBA;tr|A0A009TDB9|A0A009TDB9_ACIBA;tr|A0A062IQK1|A0A062IQK1_ACIBA;tr|A0A829K2W3|A0A829K2W3_ACIBA;tr|A0A0H4UU31|A0A0H4UU31_ACIBA;…	sp|A3M1A8|AMPA_ACIBT Probable cytosol aminopeptidase OS=Acinetobacter baumannii (strain ATCC 17978 / CIP 53.77 / LMG 1025 / NCDC KC755 / 5377) OX=400667 GN=pepA PE=3 SV=2;tr|A0A0E1PV30|A0A0E1PV30_ACIBA Probable cytosol aminopeptidase OS=Acinetobacter bauma	47	13	13	13	46.5	52.176	401010	108470	204100	319690	276310	357250	Quantified	GO:0005737(CC:cytoplasm);GO:0004177(MF:aminopeptidase activity);GO:0030145(MF:manganese ion binding);GO:0008235(MF:metalloexopeptidase activity)	K01255(NA)	ko00480(Glutathione metabolism)		PF00883(Cytosol aminopeptidase family, catalytic domain);PF02789(Cytosol aminopeptidase family, N-terminal domain)
A0A829RIL0	Probable Fe(2+)-trafficking protein	J583_1001		tr|A0A829RIL0|A0A829RIL0_ACIBA;tr|A0A009IST9|A0A009IST9_ACIB9;tr|N9J403|N9J403_ACIBA;tr|S3U6T9|S3U6T9_ACIBA;tr|V5VH75|V5VH75_ACIBA;sp|A3M1D8|FETP_ACIBT;tr|A0A836M1R2|A0A836M1R2_ACIBA;tr|A0A829KB17|A0A829KB17_ACIBA;sp|B0VDE5|FETP_ACIBY;sp|B2I1W8|FETP_ACIBC;sp|B7I337|FETP_ACIB5;tr|A0A009G9Z1|A0A009G9Z1_ACIBA;tr|A0A828STK3|A0A828STK3_ACIBA;tr|A0A009PGV5|A0A009PGV5_ACIBA;tr|A0A385ER73|A0A385ER73_ACIB…	tr|A0A829RIL0|A0A829RIL0_ACIBA Probable Fe(2+)-trafficking protein OS=Acinetobacter baumannii 83444 OX=1310684 GN=J583_1001 PE=3 SV=1;tr|A0A009IST9|A0A009IST9_ACIB9 Probable Fe(2+)-trafficking protein OS=Acinetobacter baumannii (strain 1295743) OX=1310613	37	7	7	7	83.1	10.747	40301		13570	419910	517010	645190	Quantified	GO:0005506(MF:iron ion binding)				PF04362(Bacterial Fe(2+) trafficking)
A3M1E0	Argininosuccinate lyase	argH		sp|A3M1E0|ARLY_ACIBT;sp|B7H1L9|ARLY_ACIB3;tr|A0A0E8PF21|A0A0E8PF21_ACIBA;tr|A0A0E1PV38|A0A0E1PV38_ACIBA;tr|A0A062ITF4|A0A062ITF4_ACIBA;tr|A0A009H513|A0A009H513_ACIBA;sp|B7I338|ARLY_ACIB5;sp|B0VDE4|ARLY_ACIBY;sp|B0VMC7|ARLY_ACIBS;tr|A0A654KWG9|A0A654KWG9_ACIBM;tr|A0A009QBM3|A0A009QBM3_ACIBA;sp|B2I1W9|ARLY_ACIBC;tr|A0A1S2GBT3|A0A1S2GBT3_ACIBA;tr|A0A828ST19|A0A828ST19_ACIBA;tr|A0A829KBM3|A0A829KBM3_…	sp|A3M1E0|ARLY_ACIBT Argininosuccinate lyase OS=Acinetobacter baumannii (strain ATCC 17978 / CIP 53.77 / LMG 1025 / NCDC KC755 / 5377) OX=400667 GN=argH PE=3 SV=2;sp|B7H1L9|ARLY_ACIB3 Argininosuccinate lyase OS=Acinetobacter baumannii (strain AB307-0294) O	50	24	24	24	61.8	52.734	715700	82083	262150	1098200	1227800	1424400	Quantified	GO:0042450(BP:arginine biosynthetic process via ornithine);GO:0005737(CC:cytoplasm);GO:0004056(MF:argininosuccinate lyase activity)	K01755(NA)	ko00250(Alanine, aspartate and glutamate metabolism);ko00220(Arginine biosynthesis)		PF14698(Argininosuccinate lyase C-terminal);PF00206(Lyase)
A0A828ST90	Elongation factor Tu	tuf		tr|A0A828ST90|A0A828ST90_ACIBA;tr|A0A654KVJ1|A0A654KVJ1_ACIBM;tr|A0A0J0ZQ10|A0A0J0ZQ10_ACIBA;tr|A0A009HNV2|A0A009HNV2_ACIB9;tr|A0A0J1A7M9|A0A0J1A7M9_ACIBA;tr|A0A0E1Q192|A0A0E1Q192_ACIBA;tr|A0A385ER72|A0A385ER72_ACIBA;tr|A0A5K1MRH6|A0A5K1MRH6_ACIBA;tr|A0A5K6CTW8|A0A5K6CTW8_ACIB3;tr|A0A158LQH4|A0A158LQH4_ACIBA;tr|A0A062IQB9|A0A062IQB9_ACIBA;tr|A0A081H5Y7|A0A081H5Y7_ACIBA;tr|A0A7U3Y4B3|A0A7U3Y4B3_AC…	tr|A0A828ST90|A0A828ST90_ACIBA Elongation factor Tu OS=Acinetobacter baumannii 6014059 OX=525242 GN=tuf PE=3 SV=1;tr|A0A654KVJ1|A0A654KVJ1_ACIBM Elongation factor Tu OS=Acinetobacter baumannii (strain MDR-ZJ06) OX=497978 GN=tuf PE=3 SV=1;tr|A0A0J0ZQ10|A0A0	81	32	32	0	88	43.402	28339000	51662000	22838000	31000000	38440000	40735000	Quantified	GO:0006414(BP:translational elongation);GO:0005737(CC:cytoplasm);GO:0003746(MF:translation elongation factor activity);GO:0005525(MF:GTP binding);GO:0003924(MF:GTPase activity)				PF03144(Elongation factor Tu domain 2);PF03143(Elongation factor Tu C-terminal domain);PF00009(Elongation factor Tu GTP binding domain)
A0A0E1PW08	50S ribosomal protein L11	rplK	FUNCTION: Forms part of the ribosomal stalk which helps the ribosome interact with GTP-bound translation factors. {ECO:0000256|HAMAP-Rule:MF_00736, ECO:0000256|RuleBase:RU003979, ECO:0000256|SAAS:SAAS00731150}.	tr|A0A0E1PW08|A0A0E1PW08_ACIBA;tr|A0A158LPN7|A0A158LPN7_ACIBA;tr|V5VH51|V5VH51_ACIBA;tr|S3T2N0|S3T2N0_ACIBA;tr|N9J3W5|N9J3W5_ACIBA;tr|D0CB21|D0CB21_ACIB2;tr|A0A836M4R3|A0A836M4R3_ACIBA;tr|A0A5K1MRS5|A0A5K1MRS5_ACIBA;tr|A0A829K6T0|A0A829K6T0_ACIBA;tr|A0A828SUL6|A0A828SUL6_ACIBA;tr|A0A7U4BK21|A0A7U4BK21_ACIBA;tr|A0A654KVE9|A0A654KVE9_ACIBM;tr|A0A5K6CUW7|A0A5K6CUW7_ACIB3;sp|A3M1F9|RL11_ACIBT;tr|A0A8…	tr|A0A0E1PW08|A0A0E1PW08_ACIBA 50S ribosomal protein L11 OS=Acinetobacter baumannii NCGM 237 OX=1401639 GN=rplK PE=3 SV=1;tr|A0A158LPN7|A0A158LPN7_ACIBA 50S ribosomal protein L11 OS=Acinetobacter baumannii NIPH 190 OX=1217640 GN=rplK PE=3 SV=1;tr|V5VH51|V5	34	7	6	6	46.3	15.939	2827100	5771700	3057900	4445100	4453100	5652800	Quantified	GO:0006412(BP:translation);GO:0005840(CC:ribosome);GO:0070180(MF:large ribosomal subunit rRNA binding);GO:0003735(MF:structural constituent of ribosome)	K02867(NA)	ko03010(Ribosome)		PF03946(Ribosomal protein L11, N-terminal domain);PF00298(Ribosomal protein L11, RNA binding domain)
A3M1G0	50S ribosomal protein L1	rplA	FUNCTION: Binds directly to 23S rRNA. The L1 stalk is quite mobile in the ribosome, and is involved in E site tRNA release. {ECO:0000255|HAMAP-Rule:MF_01318}.; FUNCTION: Protein L1 is also a translational repressor protein, it controls the translation of the L11 operon by binding to its mRNA. {ECO:0000255|HAMAP-Rule:MF_01318}.	sp|A3M1G0|RL1_ACIBT;tr|A0A5K1MNF3|A0A5K1MNF3_ACIBA;tr|V5VH86|V5VH86_ACIBA;tr|S3U6R5|S3U6R5_ACIBA;tr|N9J3Y4|N9J3Y4_ACIBA;tr|D0CB20|D0CB20_ACIB2;tr|A0A836M3L7|A0A836M3L7_ACIBA;tr|A0A829RFJ3|A0A829RFJ3_ACIBA;tr|A0A829K572|A0A829K572_ACIBA;tr|A0A828SU84|A0A828SU84_ACIBA;tr|A0A7U4BK31|A0A7U4BK31_ACIBA;tr|A0A5K6CVH2|A0A5K6CVH2_ACIB3;tr|A0A654KVU1|A0A654KVU1_ACIBM;tr|A0A385ER89|A0A385ER89_ACIBA;tr|A0A00…	sp|A3M1G0|RL1_ACIBT 50S ribosomal protein L1 OS=Acinetobacter baumannii (strain ATCC 17978 / CIP 53.77 / LMG 1025 / NCDC KC755 / 5377) OX=400667 GN=rplA PE=3 SV=3;tr|A0A5K1MNF3|A0A5K1MNF3_ACIBA 50S ribosomal protein L1 OS=Acinetobacter baumannii NIPH 615 O	30	16	16	2	65.8	23.856	8822300	7210300	7681000	9915300	11427000	13913000	Quantified	GO:0006417(BP:regulation of translation);GO:0006412(BP:translation);GO:0015934(CC:large ribosomal subunit);GO:0019843(MF:rRNA binding);GO:0003735(MF:structural constituent of ribosome);GO:0000049(MF:tRNA binding)	K02863(NA)	ko03010(Ribosome)		PF00687(Ribosomal protein L1p/L10e family)
A3M1G1	50S ribosomal protein L10	rplJ	FUNCTION: Forms part of the ribosomal stalk, playing a central role in the interaction of the ribosome with GTP-bound translation factors. {ECO:0000255|HAMAP-Rule:MF_00362}.	sp|A3M1G1|RL10_ACIBT;sp|B2I1Y9|RL10_ACIBC;tr|A0A829RCH9|A0A829RCH9_ACIBA;tr|A0A836M3I3|A0A836M3I3_ACIBA;tr|D0CB19|D0CB19_ACIB2;tr|N9KJ85|N9KJ85_ACIBA;tr|S3T124|S3T124_ACIBA;tr|V5VIV0|V5VIV0_ACIBA;tr|A0A009SD93|A0A009SD93_ACIBA;tr|A0A828STC6|A0A828STC6_ACIBA;tr|A0A829K730|A0A829K730_ACIBA;tr|A0A809D5A2|A0A809D5A2_ACIBA;tr|A0A062IQB7|A0A062IQB7_ACIBA;tr|A0A654L1J1|A0A654L1J1_ACIBM;sp|B0VLZ8|RL10_AC…	sp|A3M1G1|RL10_ACIBT 50S ribosomal protein L10 OS=Acinetobacter baumannii (strain ATCC 17978 / CIP 53.77 / LMG 1025 / NCDC KC755 / 5377) OX=400667 GN=rplJ PE=3 SV=2;sp|B2I1Y9|RL10_ACIBC 50S ribosomal protein L10 OS=Acinetobacter baumannii (strain ACICU) OX	38	12	12	12	79.2	18.09	8508900	4002400	5262700	5986100	5684400	4802400	Quantified	GO:0042254(BP:ribosome biogenesis);GO:0006412(BP:translation);GO:0015934(CC:large ribosomal subunit);GO:0070180(MF:large ribosomal subunit rRNA binding);GO:0003735(MF:structural constituent of ribosome)	K02864(NA)	ko03010(Ribosome)		PF00466(Ribosomal protein L10)
B0VDG3	50S ribosomal protein L7/L12	rplL	FUNCTION: Forms part of the ribosomal stalk which helps the ribosome interact with GTP-bound translation factors. Is thus essential for accurate translation. {ECO:0000255|HAMAP-Rule:MF_00368}.	sp|B0VDG3|RL7_ACIBY;tr|A0A836M3S1|A0A836M3S1_ACIBA;sp|A3M1G2|RL7_ACIBT;tr|A0A829RFG3|A0A829RFG3_ACIBA;tr|A0A828SV31|A0A828SV31_ACIBA;tr|A0A7U4F5X2|A0A7U4F5X2_ACIBA;tr|A0A654KWI7|A0A654KWI7_ACIBM;tr|A0A5K6CV24|A0A5K6CV24_ACIB3;tr|A0A385ER92|A0A385ER92_ACIBA;tr|A0A5K1MML9|A0A5K1MML9_ACIBA;tr|A0A829K889|A0A829K889_ACIBA;tr|A0A0J1A7X7|A0A0J1A7X7_ACIBA;tr|D0CB18|D0CB18_ACIB2;sp|B0VLZ7|RL7_ACIBS;sp|B7H…	sp|B0VDG3|RL7_ACIBY 50S ribosomal protein L7/L12 OS=Acinetobacter baumannii (strain AYE) OX=509173 GN=rplL PE=3 SV=1;tr|A0A836M3S1|A0A836M3S1_ACIBA 50S ribosomal protein L7/L12 OS=Acinetobacter baumannii 1499986 OX=1310673 GN=rplL PE=3 SV=1;sp|A3M1G2|RL7_A	36	12	12	2	92.7	12.739	9985200	25163000	11660000	14241000	18222000	21875000	Quantified	GO:0006412(BP:translation);GO:0005840(CC:ribosome);GO:0003735(MF:structural constituent of ribosome)	K02935(NA)	ko03010(Ribosome)		PF16320(Ribosomal protein L7/L12 dimerisation domain);PF00542(Ribosomal protein L7/L12 C-terminal domain)
B0VLZ5	DNA-directed RNA polymerase subunit beta	rpoC	FUNCTION: DNA-dependent RNA polymerase catalyzes the transcription of DNA into RNA using the four ribonucleoside triphosphates as substrates. {ECO:0000255|HAMAP-Rule:MF_01322}.	sp|B0VLZ5|RPOC_ACIBS;tr|A0A062IWZ8|A0A062IWZ8_ACIBA;tr|A0A009G5P4|A0A009G5P4_ACIBA;sp|B2I1Z2|RPOC_ACIBC;tr|A0A009PZ01|A0A009PZ01_ACIBA;tr|A0A009TB29|A0A009TB29_ACIBA;tr|A0A059ZHD8|A0A059ZHD8_ACIBA;sp|B0VDH9|RPOC_ACIBY;tr|A0A0E1PW04|A0A0E1PW04_ACIBA;tr|S3T2M3|S3T2M3_ACIBA;tr|A0A0J1A7Y5|A0A0J1A7Y5_ACIBA;tr|A0A158LQE2|A0A158LQE2_ACIBA;tr|A0A654KVV0|A0A654KVV0_ACIBM;tr|A0A829RES0|A0A829RES0_ACIBA;tr|…	sp|B0VLZ5|RPOC_ACIBS DNA-directed RNA polymerase subunit beta OS=Acinetobacter baumannii (strain SDF) OX=509170 GN=rpoC PE=3 SV=1;tr|A0A062IWZ8|A0A062IWZ8_ACIBA DNA-directed RNA polymerase subunit beta OS=Acinetobacter baumannii 21072 OX=1310697 GN=rpoC	49	95	95	87	70.1	155.12	13260000	4718500	12817000	14990000	16275000	17105000	Quantified	GO:0006351(BP:transcription, DNA-templated);GO:0003677(MF:DNA binding);GO:0003899(MF:DNA-directed 5'-3' RNA polymerase activity);GO:0000287(MF:magnesium ion binding);GO:0008270(MF:zinc ion binding)	K03046(NA)	ko03020(RNA polymerase)		PF04983(RNA polymerase Rpb1, domain 3);PF04997(RNA polymerase Rpb1, domain 1);PF05000(RNA polymerase Rpb1, domain 4);PF04998(RNA polymerase Rpb1, domain 5);PF00623(RNA polymerase Rpb1, domain 2)
A0A654KVI5	Pyrimidine/purine nucleoside phosphorylase	ppnP	FUNCTION: Catalyzes the phosphorolysis of diverse nucleosides, yielding D-ribose 1-phosphate and the respective free bases. Can use uridine, adenosine, guanosine, cytidine, thymidine, inosine and xanthosine as substrates. Also catalyzes the reverse reactions. {ECO:0000256|SAAS:SAAS01088094}.	tr|A0A654KVI5|A0A654KVI5_ACIBM;sp|B2I2L6|PPNP_ACIBC;tr|D0CAY2|D0CAY2_ACIB2;tr|S3T0X8|S3T0X8_ACIBA;tr|V5VH09|V5VH09_ACIBA;tr|A0A836LR94|A0A836LR94_ACIBA;tr|A0A829RFZ8|A0A829RFZ8_ACIBA;tr|A0A829K6M0|A0A829K6M0_ACIBA;tr|A0A7U3Y4D6|A0A7U3Y4D6_ACIB5;tr|N9J4Q9|N9J4Q9_ACIBA;tr|A0A828SNL5|A0A828SNL5_ACIBA;tr|A0A7U4BK34|A0A7U4BK34_ACIBA;tr|A0A5K1MRX1|A0A5K1MRX1_ACIBA;sp|B0VLV6|PPNP_ACIBS;sp|B7H1G4|PPNP_AC…	tr|A0A654KVI5|A0A654KVI5_ACIBM Pyrimidine/purine nucleoside phosphorylase OS=Acinetobacter baumannii (strain MDR-ZJ06) OX=497978 GN=ppnP PE=3 SV=1;sp|B2I2L6|PPNP_ACIBC Pyrimidine/purine nucleoside phosphorylase OS=Acinetobacter baumannii (strain ACICU) OX=	36	9	9	9	86.1	12.059	125770		89675	1289800	1127800	1083900	Quantified		K09913(NA)	ko01232(Nucleotide metabolism);ko00230(Purine metabolism);ko00240(Pyrimidine metabolism)		PF06865(Protein of unknown function (DUF1255))
B2I2M3	Triosephosphate isomerase	tpiA	FUNCTION: Involved in the gluconeogenesis. Catalyzes stereospecifically the conversion of dihydroxyacetone phosphate (DHAP) to D-glyceraldehyde-3-phosphate (G3P). {ECO:0000255|HAMAP-Rule:MF_00147}.	sp|B2I2M3|TPIS_ACIBC;tr|A0A059ZM17|A0A059ZM17_ACIBA;tr|N9KK47|N9KK47_ACIBA;tr|S3T5V4|S3T5V4_ACIBA;tr|A0A062IXR2|A0A062IXR2_ACIBA;tr|A0A158LRY5|A0A158LRY5_ACIBA;tr|A0A385ERQ4|A0A385ERQ4_ACIBA;tr|A0A654KVN6|A0A654KVN6_ACIBM;tr|A0A7U4BK39|A0A7U4BK39_ACIBA;tr|A0A5R9HVH8|A0A5R9HVH8_ACIBA;tr|A0A829RLH4|A0A829RLH4_ACIBA;tr|A0A836M485|A0A836M485_ACIBA;sp|B0VLU6|TPIS_ACIBS;tr|A0A828SWH4|A0A828SWH4_ACIBA;s…	sp|B2I2M3|TPIS_ACIBC Triosephosphate isomerase OS=Acinetobacter baumannii (strain ACICU) OX=405416 GN=tpiA PE=3 SV=1;tr|A0A059ZM17|A0A059ZM17_ACIBA Triosephosphate isomerase OS=Acinetobacter baumannii OX=470 GN=tpiA PE=3 SV=1;tr|N9KK47|N9KK47_ACIBA Triosep	47	11	11	11	65.2	28.227	154410		126420	842150	918630	1122800	Quantified	GO:0006094(BP:gluconeogenesis);GO:0006096(BP:glycolytic process);GO:0005737(CC:cytoplasm);GO:0004807(MF:triose-phosphate isomerase activity)	K01803(NA)	ko00562(Inositol phosphate metabolism);ko00051(Fructose and mannose metabolism);ko00010(Glycolysis / Gluconeogenesis);ko00710(Carbon fixation in photosynthetic organisms)		PF00121(Triosephosphate isomerase)
A3M1K2	Ribosome maturation factor RimP	rimP	FUNCTION: Required for maturation of 30S ribosomal subunits. {ECO:0000255|HAMAP-Rule:MF_01077}.	sp|A3M1K2|RIMP_ACIBT;tr|A0A7U4BK47|A0A7U4BK47_ACIBA;tr|N9KL42|N9KL42_ACIBA;tr|S3U6L7|S3U6L7_ACIBA;tr|V5VHB6|V5VHB6_ACIBA;tr|A0A836LXC8|A0A836LXC8_ACIBA;tr|A0A828SX78|A0A828SX78_ACIBA;tr|D0CAX3|D0CAX3_ACIB2;tr|A0A829K7H8|A0A829K7H8_ACIBA;tr|A0A385ERG1|A0A385ERG1_ACIBA;sp|B7H117|RIMP_ACIB3;tr|A0A009GLJ7|A0A009GLJ7_ACIBA;tr|A0A009HU27|A0A009HU27_ACIB9;tr|A0A009QK22|A0A009QK22_ACIBA;tr|A0A009THB4|A0A…	sp|A3M1K2|RIMP_ACIBT Ribosome maturation factor RimP OS=Acinetobacter baumannii (strain ATCC 17978 / CIP 53.77 / LMG 1025 / NCDC KC755 / 5377) OX=400667 GN=rimP PE=3 SV=2;tr|A0A7U4BK47|A0A7U4BK47_ACIBA Ribosome maturation factor RimP OS=Acinetobacter bauma	42	8	8	8	73.6	19.493	64757		31791	469540	440330	354360	Quantified	GO:0042274(BP:ribosomal small subunit biogenesis);GO:0005737(CC:cytoplasm)				PF17384(RimP C-terminal SH3 domain);PF02576(RimP N-terminal domain)
A0A654L1P3	Ribosome-binding factor A	rbfA		tr|A0A654L1P3|A0A654L1P3_ACIBM;sp|B2I2M8|RBFA_ACIBC;tr|S3T5U9|S3T5U9_ACIBA;tr|V5VIQ8|V5VIQ8_ACIBA;tr|A0A836YP63|A0A836YP63_ACIBA;tr|A0A829RJA3|A0A829RJA3_ACIBA;tr|A0A829JYW1|A0A829JYW1_ACIBA;tr|A0A828SSB1|A0A828SSB1_ACIBA;tr|A0A7U4BKD9|A0A7U4BKD9_ACIBA;sp|A3M1K4|RBFA_ACIBT;tr|A0A5K6CVB5|A0A5K6CVB5_ACIB3;tr|A0A5K1MNJ9|A0A5K1MNJ9_ACIBA;sp|B0VE80|RBFA_ACIBY;tr|D0CAX0|D0CAX0_ACIB2;sp|B0VLU1|RBFA_ACIB…	tr|A0A654L1P3|A0A654L1P3_ACIBM Ribosome-binding factor A OS=Acinetobacter baumannii (strain MDR-ZJ06) OX=497978 GN=rbfA PE=3 SV=1;sp|B2I2M8|RBFA_ACIBC Ribosome-binding factor A OS=Acinetobacter baumannii (strain ACICU) OX=405416 GN=rbfA PE=3 SV=1;tr|S3T5U9	37	6	6	6	51.9	15.225	36855			367620	400800	432510	Quantified	GO:0006364(BP:rRNA processing);GO:0005737(CC:cytoplasm)				PF02033(Ribosome-binding factor A)
A3M1M6	30S ribosomal protein S15	rpsO	FUNCTION: One of the primary rRNA binding proteins, it binds directly to 16S rRNA where it helps nucleate assembly of the platform of the 30S subunit by binding and bridging several RNA helices of the 16S rRNA. {ECO:0000255|HAMAP-Rule:MF_01343}.; FUNCTION: Forms an intersubunit bridge (bridge B4) with the 23S rRNA of the 50S subunit in the ribosome. {ECO:0000255|HAMAP-Rule:MF_01343}.	sp|A3M1M6|RS15_ACIBT;sp|B0VEA4|RS15_ACIBY;tr|A0A7U4F650|A0A7U4F650_ACIBA;tr|A0A828SXT7|A0A828SXT7_ACIBA;tr|A0A829K426|A0A829K426_ACIBA;tr|A0A829RLF6|A0A829RLF6_ACIBA;tr|A0A836LUH0|A0A836LUH0_ACIBA;tr|A0A836M4X8|A0A836M4X8_ACIBA;tr|N9KDH6|N9KDH6_ACIBA;tr|S3T2D8|S3T2D8_ACIBA;tr|V5VHH3|V5VHH3_ACIBA;tr|A0A654L1S0|A0A654L1S0_ACIBM;tr|D0CAU9|D0CAU9_ACIB2;tr|A0A5K1MS01|A0A5K1MS01_ACIBA;tr|A0A009IAA4|A0A…	sp|A3M1M6|RS15_ACIBT 30S ribosomal protein S15 OS=Acinetobacter baumannii (strain ATCC 17978 / CIP 53.77 / LMG 1025 / NCDC KC755 / 5377) OX=400667 GN=rpsO PE=3 SV=1;sp|B0VEA4|RS15_ACIBY 30S ribosomal protein S15 OS=Acinetobacter baumannii (strain AYE) OX=5	35	8	8	8	73	10.124	515310	268990	597010	2678400	3206900	3272600	Quantified	GO:0006412(BP:translation);GO:0005840(CC:ribosome);GO:0019843(MF:rRNA binding);GO:0003735(MF:structural constituent of ribosome)	K02956(NA)	ko03010(Ribosome)		PF00312(Ribosomal protein S15)
A3M1M7	Polyribonucleotide nucleotidyltransferase	pnp	FUNCTION: Involved in mRNA degradation. Catalyzes the phosphorolysis of single-stranded polyribonucleotides processively in the 3'- to 5'-direction. {ECO:0000255|HAMAP-Rule:MF_01595}.	sp|A3M1M7|PNP_ACIBT;tr|A0A654KWP6|A0A654KWP6_ACIBM;tr|V5VH92|V5VH92_ACIBA;tr|N9KL21|N9KL21_ACIBA;tr|D0CAU8|D0CAU8_ACIB2;tr|A0A837ABF1|A0A837ABF1_ACIBA;tr|A0A829RLA4|A0A829RLA4_ACIBA;tr|A0A829JYU1|A0A829JYU1_ACIBA;tr|A0A6H3EGG3|A0A6H3EGG3_ACIBA;tr|A0A7U4F5L5|A0A7U4F5L5_ACIBA;tr|A0A5K6CV60|A0A5K6CV60_ACIB3;tr|A0A158LRH1|A0A158LRH1_ACIBA;sp|B2I2Q0|PNP_ACIBC;sp|B7I3U1|PNP_ACIB5;tr|A0A009G5V4|A0A009G5…	sp|A3M1M7|PNP_ACIBT Polyribonucleotide nucleotidyltransferase OS=Acinetobacter baumannii (strain ATCC 17978 / CIP 53.77 / LMG 1025 / NCDC KC755 / 5377) OX=400667 GN=pnp PE=3 SV=2;tr|A0A654KWP6|A0A654KWP6_ACIBM Polyribonucleotide nucleotidyltransferase OS=A	38	32	32	8	56.8	75.243	3505700	121920	3495900	4907300	4599400	5067200	Quantified	GO:0006402(BP:mRNA catabolic process);GO:0006396(BP:RNA processing);GO:0005737(CC:cytoplasm);GO:0000287(MF:magnesium ion binding);GO:0004654(MF:polyribonucleotide nucleotidyltransferase activity);GO:0003723(MF:RNA binding)	K00962(NA)	ko03018(RNA degradation)		PF01138(3' exoribonuclease family, domain 1);PF00575(S1 RNA binding domain);PF03726(Polyribonucleotide nucleotidyltransferase, RNA binding domain);PF00013(KH domain);PF03725(3' exoribonuclease family, domain 2)
A0A0E1Q0U8	50S ribosomal protein L31 type B	rpmE2		tr|A0A0E1Q0U8|A0A0E1Q0U8_ACIBA;tr|A0A380UYQ4|A0A380UYQ4_ACIBA;tr|A0A8B4MTY1|A0A8B4MTY1_ACIBA;sp|A3M1Q6|RL31B_ACIBT;tr|A0A654KVP2|A0A654KVP2_ACIBM;tr|A0A7U4F5H3|A0A7U4F5H3_ACIBA;tr|A0A828SXW7|A0A828SXW7_ACIBA;tr|A0A829RLP3|A0A829RLP3_ACIBA;tr|A0A829K7M0|A0A829K7M0_ACIBA;tr|A0A836LUF8|A0A836LUF8_ACIBA;tr|D0CAS1|D0CAS1_ACIB2;tr|N9J4J4|N9J4J4_ACIBA;tr|S3THC3|S3THC3_ACIBA;tr|A0A5K6CV50|A0A5K6CV50_ACIB…	tr|A0A0E1Q0U8|A0A0E1Q0U8_ACIBA 50S ribosomal protein L31 type B OS=Acinetobacter baumannii NCGM 237 OX=1401639 GN=rpmE2 PE=3 SV=1;tr|A0A380UYQ4|A0A380UYQ4_ACIBA 50S ribosomal protein L31 type B OS=Acinetobacter baumannii OX=470 GN=rpmE2 PE=3 SV=1;tr|A0A8B4	36	2	2	2	55.4	11.717				10926	6090.3	6915.8	Quantified	GO:0006412(BP:translation);GO:0005840(CC:ribosome);GO:0003735(MF:structural constituent of ribosome)	K02909(NA)	ko03010(Ribosome)		PF01197(Ribosomal protein L31)
A3M1S3	Catalase-peroxidase	katG	FUNCTION: Bifunctional enzyme with both catalase and broad-spectrum peroxidase activity. {ECO:0000255|HAMAP-Rule:MF_01961}.	sp|A3M1S3|KATG_ACIBT;tr|A0A1S2G3H4|A0A1S2G3H4_ACIBA;tr|A0A158LQN5|A0A158LQN5_ACIBA;tr|A0A0Q1TQ43|A0A0Q1TQ43_ACIBA;tr|A0A0M0XXN1|A0A0M0XXN1_ACIBA;tr|A0A0E1PVM3|A0A0E1PVM3_ACIBA;tr|A0A062ITP4|A0A062ITP4_ACIBA;tr|A0A059ZSA5|A0A059ZSA5_ACIBA;tr|A0A009IQA0|A0A009IQA0_ACIB9;tr|A0A654KVW5|A0A654KVW5_ACIBM;sp|B2I352|KATG_ACIBC;tr|A0A837QHI6|A0A837QHI6_ACIBA;tr|A0A7Z1WJK7|A0A7Z1WJK7_ACIBA;tr|A0A836YNI6|A0…	sp|A3M1S3|KATG_ACIBT Catalase-peroxidase OS=Acinetobacter baumannii (strain ATCC 17978 / CIP 53.77 / LMG 1025 / NCDC KC755 / 5377) OX=400667 GN=katG PE=3 SV=2;tr|A0A1S2G3H4|A0A1S2G3H4_ACIBA Catalase-peroxidase OS=Acinetobacter baumannii OX=470 GN=katG PE=3	62	13	13	13	23.7	78.569	130880	26533	35253	179970	248880	285640	Quantified	GO:0042744(BP:hydrogen peroxide catabolic process);GO:0006979(BP:response to oxidative stress);GO:0004096(MF:catalase activity);GO:0020037(MF:heme binding);GO:0046872(MF:metal ion binding)	K03782(NA)	ko00983(Drug metabolism - other enzymes);ko00940(Phenylpropanoid biosynthesis);ko00380(Tryptophan metabolism);ko00360(Phenylalanine metabolism)		PF00141(Peroxidase)
A3M1S5	RNA pyrophosphohydrolase	rppH	FUNCTION: Accelerates the degradation of transcripts by removing pyrophosphate from the 5'-end of triphosphorylated RNA, leading to a more labile monophosphorylated state that can stimulate subsequent ribonuclease cleavage. {ECO:0000255|HAMAP-Rule:MF_00298}.	sp|A3M1S5|RPPH_ACIBT;tr|A0A7U4BKB4|A0A7U4BKB4_ACIBA;tr|A0A828SXY0|A0A828SXY0_ACIBA;tr|A0A385ERK3|A0A385ERK3_ACIBA;tr|A0A5K1MTB7|A0A5K1MTB7_ACIBA;tr|A0A5K6CV29|A0A5K6CV29_ACIB3;tr|A0A654KVR4|A0A654KVR4_ACIBM;tr|A0A7G6AKR6|A0A7G6AKR6_ACIBA;tr|A0A829K6T4|A0A829K6T4_ACIBA;tr|A0A0E1Q0S7|A0A0E1Q0S7_ACIBA;tr|A0A829RNM5|A0A829RNM5_ACIBA;tr|A0A836M3R8|A0A836M3R8_ACIBA;tr|D0CAP9|D0CAP9_ACIB2;tr|N9KKJ6|N9KK…	sp|A3M1S5|RPPH_ACIBT RNA pyrophosphohydrolase OS=Acinetobacter baumannii (strain ATCC 17978 / CIP 53.77 / LMG 1025 / NCDC KC755 / 5377) OX=400667 GN=rppH PE=3 SV=2;tr|A0A7U4BKB4|A0A7U4BKB4_ACIBA RNA pyrophosphohydrolase OS=Acinetobacter baumannii TYTH-1 OX	36	4	4	4	35.4	18.798				17301	5954.2	8550.9	Quantified	GO:0016818(MF:hydrolase activity, acting on acid anhydrides, in phosphorus-containing anhydrides)	K08311(NA)	ko03018(RNA degradation)		PF00293(NUDIX domain)
A0A333UUR6	3-isopropylmalate dehydratase large subunit	leuC	FUNCTION: Catalyzes the isomerization between 2-isopropylmalate and 3-isopropylmalate, via the formation of 2-isopropylmaleate. {ECO:0000256|HAMAP-Rule:MF_01026, ECO:0000256|SAAS:SAAS00326744}.	tr|A0A333UUR6|A0A333UUR6_ACIBA;tr|A0A8E5AWM2|A0A8E5AWM2_ACIBA;tr|A0A8I0K6D5|A0A8I0K6D5_ACIBA;tr|A0A237ZU76|A0A237ZU76_ACIBA;tr|A0A265AG18|A0A265AG18_ACIBA;tr|A0A2G1TMS7|A0A2G1TMS7_ACIBA;tr|A0A2J1F9M7|A0A2J1F9M7_ACIBA;tr|A0A858SAL3|A0A858SAL3_ACIBA;tr|A0A0E1PUM2|A0A0E1PUM2_ACIBA;tr|A0A3R9ZCQ7|A0A3R9ZCQ7_ACIBA;tr|A0A4Q4HH50|A0A4Q4HH50_ACIBA;tr|A0A506J7D4|A0A506J7D4_ACIBA;tr|A0A828SNW4|A0A828SNW4_AC…	tr|A0A333UUR6|A0A333UUR6_ACIBA 3-isopropylmalate dehydratase large subunit OS=Acinetobacter baumannii OX=470 GN=leuC PE=3 SV=1;tr|A0A8E5AWM2|A0A8E5AWM2_ACIBA 3-isopropylmalate dehydratase large subunit OS=Acinetobacter baumannii OX=470 GN=leuC PE=3 SV=1;tr	64	10	10	10	28.3	55.322		18627		72880	39777	37695	Quantified	GO:0009098(BP:leucine biosynthetic process);GO:0003861(MF:3-isopropylmalate dehydratase activity);GO:0051539(MF:4 iron, 4 sulfur cluster binding);GO:0016853(MF:isomerase activity);GO:0046872(MF:metal ion binding)	K01703(NA)	ko00290(Valine, leucine and isoleucine biosynthesis);ko00966(Glucosinolate biosynthesis);ko00660(C5-Branched dibasic acid metabolism)		PF00330(Aconitase family (aconitate hydratase))
A3M1T2	Translation initiation factor IF-1	infA	FUNCTION: One of the essential components for the initiation of protein synthesis. Stabilizes the binding of IF-2 and IF-3 on the 30S subunit to which N-formylmethionyl-tRNA(fMet) subsequently binds. Helps modulate mRNA selection, yielding the 30S pre-initiation complex (PIC). Upon addition of the 50S ribosomal subunit IF-1, IF-2 and IF-3 are released leaving the mature 70S translation initiation…	sp|A3M1T2|IF1_ACIBT;tr|V5VGR2|V5VGR2_ACIBA;tr|S3TH93|S3TH93_ACIBA;tr|N9KKI6|N9KKI6_ACIBA;tr|D0CAN7|D0CAN7_ACIB2;tr|B0V4L2|B0V4L2_ACIBY;tr|A0A837AXY0|A0A837AXY0_ACIBA;tr|A0A836YMN5|A0A836YMN5_ACIBA;tr|A0A829RNL3|A0A829RNL3_ACIBA;tr|A0A829K6S5|A0A829K6S5_ACIBA;tr|A0A828SYF1|A0A828SYF1_ACIBA;tr|A0A7U4F671|A0A7U4F671_ACIBA;tr|A0A7U3Y4B2|A0A7U3Y4B2_ACIB5;tr|A0A7U3XW86|A0A7U3XW86_ACIBC;tr|A0A654L1X8|A0…	sp|A3M1T2|IF1_ACIBT Translation initiation factor IF-1 OS=Acinetobacter baumannii (strain ATCC 17978 / CIP 53.77 / LMG 1025 / NCDC KC755 / 5377) OX=400667 GN=infA PE=3 SV=1;tr|V5VGR2|V5VGR2_ACIBA Translation initiation factor IF-1 OS=Acinetobacter baumanni	31	5	5	5	67.1	8.4918	96318		121790	1023600	732110	1039700	Quantified	GO:0005737(CC:cytoplasm);GO:0043022(MF:ribosome binding);GO:0019843(MF:rRNA binding);GO:0003743(MF:translation initiation factor activity)				PF01176(Translation initiation factor 1A / IF-1)
A3M1T4	tRNA pseudouridine synthase A	truA	FUNCTION: Formation of pseudouridine at positions 38, 39 and 40 in the anticodon stem and loop of transfer RNAs. {ECO:0000255|HAMAP-Rule:MF_00171}.	sp|A3M1T4|TRUA_ACIBT;tr|A0A0E1PX42|A0A0E1PX42_ACIBA;tr|D0CAN5|D0CAN5_ACIB2;tr|N9KLJ8|N9KLJ8_ACIBA;tr|S3T275|S3T275_ACIBA;tr|A0A836M4V9|A0A836M4V9_ACIBA;tr|A0A829K7J3|A0A829K7J3_ACIBA;tr|A0A158LR04|A0A158LR04_ACIBA;sp|B0VLA5|TRUA_ACIBS;sp|B2I367|TRUA_ACIBC;tr|A0A009GG51|A0A009GG51_ACIBA;tr|A0A009PL31|A0A009PL31_ACIBA;tr|A0A009SIK3|A0A009SIK3_ACIBA;tr|A0A059ZM41|A0A059ZM41_ACIBA;tr|A0A062ITQ5|A0A06…	sp|A3M1T4|TRUA_ACIBT tRNA pseudouridine synthase A OS=Acinetobacter baumannii (strain ATCC 17978 / CIP 53.77 / LMG 1025 / NCDC KC755 / 5377) OX=400667 GN=truA PE=3 SV=2;tr|A0A0E1PX42|A0A0E1PX42_ACIBA tRNA pseudouridine synthase A OS=Acinetobacter baumannii	51	5	5	5	25.3	30.343				33926	52278	41821	Quantified	GO:0031119(BP:tRNA pseudouridine synthesis);GO:0003723(MF:RNA binding);GO:0106029(MF:tRNA pseudouridine synthase activity)				PF01416(tRNA pseudouridine synthase)
V5VGQ8	50S ribosomal protein L33	rpmG		tr|V5VGQ8|V5VGQ8_ACIBA;tr|S3T5I1|S3T5I1_ACIBA;tr|N9KDV7|N9KDV7_ACIBA;tr|D0CAL1|D0CAL1_ACIB2;tr|A0A836M4B0|A0A836M4B0_ACIBA;tr|A0A836LSB4|A0A836LSB4_ACIBA;tr|A0A829RNK8|A0A829RNK8_ACIBA;tr|A0A829K774|A0A829K774_ACIBA;tr|A0A828SSM9|A0A828SSM9_ACIBA;tr|A0A7U4DFF9|A0A7U4DFF9_ACIB5;tr|A0A7U4BKY5|A0A7U4BKY5_ACIBA;tr|A0A654KW02|A0A654KW02_ACIBM;tr|A0A5K6CV30|A0A5K6CV30_ACIB3;tr|A0A5K1MSE7|A0A5K1MSE7_ACI…	tr|V5VGQ8|V5VGQ8_ACIBA 50S ribosomal protein L33 OS=Acinetobacter baumannii OX=470 GN=rpmG PE=3 SV=1;tr|S3T5I1|S3T5I1_ACIBA 50S ribosomal protein L33 OS=Acinetobacter baumannii NIPH 410 OX=1217634 GN=rpmG PE=3 SV=1;tr|N9KDV7|N9KDV7_ACIBA 50S ribosomal prot	30	1	1	1	29.4	6.0902	1123300	658730	1091800	2026600	2173500	2314600	Quantified	GO:0006412(BP:translation);GO:0005840(CC:ribosome);GO:0003735(MF:structural constituent of ribosome)	K02913(NA)	ko03010(Ribosome)		PF00471(Ribosomal protein L33)
V5VIG4	50S ribosomal protein L28	rpmB		tr|V5VIG4|V5VIG4_ACIBA;tr|S3T245|S3T245_ACIBA;tr|N9KLH3|N9KLH3_ACIBA;tr|D0CAL0|D0CAL0_ACIB2;tr|A0A836M541|A0A836M541_ACIBA;tr|A0A836LSM8|A0A836LSM8_ACIBA;tr|A0A829RNL0|A0A829RNL0_ACIBA;tr|A0A829K6F1|A0A829K6F1_ACIBA;tr|A0A828ST06|A0A828ST06_ACIBA;tr|A0A7U4F6E9|A0A7U4F6E9_ACIBA;tr|A0A654KW10|A0A654KW10_ACIBM;tr|A0A5K6CVJ7|A0A5K6CVJ7_ACIB3;tr|A0A5K1MTF9|A0A5K1MTF9_ACIBA;tr|A0A429H375|A0A429H375_ACI…	tr|V5VIG4|V5VIG4_ACIBA 50S ribosomal protein L28 OS=Acinetobacter baumannii OX=470 GN=rpmB PE=3 SV=1;tr|S3T245|S3T245_ACIBA 50S ribosomal protein L28 OS=Acinetobacter baumannii NIPH 410 OX=1217634 GN=rpmB PE=3 SV=1;tr|N9KLH3|N9KLH3_ACIBA 50S ribosomal prot	33	3	3	3	21.8	9.1036	276120			1298300	1294500	1283000	Quantified	GO:0006412(BP:translation);GO:0005840(CC:ribosome);GO:0003735(MF:structural constituent of ribosome)	K02902(NA)	ko03010(Ribosome)		PF00830(Ribosomal L28 family)
A3M1X1	Phosphatidylglycerol--prolipoprotein diacylglyceryl transferase	lgt	FUNCTION: Catalyzes the transfer of the diacylglyceryl group from phosphatidylglycerol to the sulfhydryl group of the N-terminal cysteine of a prolipoprotein, the first step in the formation of mature lipoproteins. {ECO:0000255|HAMAP-Rule:MF_01147}.	sp|A3M1X1|LGT_ACIBT;sp|B7I4U3|LGT_ACIB5;tr|A0A829RNH3|A0A829RNH3_ACIBA;tr|A0A836M373|A0A836M373_ACIBA;tr|D0CAJ7|D0CAJ7_ACIB2;tr|N9KKF3|N9KKF3_ACIBA;tr|S3TH55|S3TH55_ACIBA;tr|V5VGM4|V5VGM4_ACIBA;tr|A0A828SWV8|A0A828SWV8_ACIBA;tr|A0A7U4BKK5|A0A7U4BKK5_ACIBA;tr|A0A829JYI8|A0A829JYI8_ACIBA;tr|A0A5K6CUY9|A0A5K6CUY9_ACIB3;sp|B0VL66|LGT_ACIBS;sp|B2I3A5|LGT_ACIBC;sp|B7H0P1|LGT_ACIB3;sp|B0V4R4|LGT_ACIBY;t…	sp|A3M1X1|LGT_ACIBT Phosphatidylglycerol--prolipoprotein diacylglyceryl transferase OS=Acinetobacter baumannii (strain ATCC 17978 / CIP 53.77 / LMG 1025 / NCDC KC755 / 5377) OX=400667 GN=lgt PE=3 SV=2;sp|B7I4U3|LGT_ACIB5 Phosphatidylglycerol--prolipoprotei	41	5	5	5	22.1	31.387	163340		62178	121380	74098	80981	Quantified	GO:0042158(BP:lipoprotein biosynthetic process);GO:0005887(CC:integral component of plasma membrane);GO:0008961(MF:phosphatidylglycerol-prolipoprotein diacylglyceryl transferase activity)				PF01790(Prolipoprotein diacylglyceryl transferase)
A3M1X9	dITP/XTP pyrophosphatase	A1S_0468	FUNCTION: Pyrophosphatase that catalyzes the hydrolysis of nucleoside triphosphates to their monophosphate derivatives, with a high preference for the non-canonical purine nucleotides XTP (xanthosine triphosphate), dITP (deoxyinosine triphosphate) and ITP. Seems to function as a house-cleaning enzyme that removes non-canonical purine nucleotides from the nucleotide pool, thus preventing their inc…	sp|A3M1X9|IXTPA_ACIBT;tr|A0A1S2G492|A0A1S2G492_ACIBA;tr|A0A0Q1U2I7|A0A0Q1U2I7_ACIBA;tr|A0A009QR29|A0A009QR29_ACIBA;tr|A0A0J8T834|A0A0J8T834_ACIBA;tr|A0A0J1A5Z9|A0A0J1A5Z9_ACIBA;tr|A0A086I1I6|A0A086I1I6_ACIBA;tr|A0A6H2US32|A0A6H2US32_ACIBA;tr|S3U693|S3U693_ACIBA;tr|A0A6H3SUB3|A0A6H3SUB3_ACIBA;tr|N9J514|N9J514_ACIBA;tr|A0A836M4P6|A0A836M4P6_ACIBA;tr|A0A836LTI0|A0A836LTI0_ACIBA;tr|A0A829RN52|A0A829R…	sp|A3M1X9|IXTPA_ACIBT dITP/XTP pyrophosphatase OS=Acinetobacter baumannii (strain ATCC 17978 / CIP 53.77 / LMG 1025 / NCDC KC755 / 5377) OX=400667 GN=A1S_0468 PE=3 SV=2;tr|A0A1S2G492|A0A1S2G492_ACIBA dITP/XTP pyrophosphatase OS=Acinetobacter baumannii OX=4	56	5	5	5	33.3	22.673				260820	208770	206990	Quantified	GO:0009117(BP:nucleotide metabolic process);GO:0009146(BP:purine nucleoside triphosphate catabolic process);GO:0046872(MF:metal ion binding);GO:0017111(MF:nucleoside-triphosphatase activity);GO:0047429(MF:nucleoside-triphosphate diphosphatase activity);GO:0000166(MF:nucleotide binding)				PF01725(Ham1 family)
S3T5F6	Homoserine O-succinyltransferase	metXS	FUNCTION: Transfers a succinyl group from succinyl-CoA to L-homoserine, forming succinyl-L-homoserine. {ECO:0000256|HAMAP-Rule:MF_00296}.	tr|S3T5F6|S3T5F6_ACIBA;tr|A0A009PL82|A0A009PL82_ACIBA;tr|A0A334YYI2|A0A334YYI2_ACIBA;tr|A0A158LQV5|A0A158LQV5_ACIBA;sp|A3M1Y2|METXS_ACIBT;tr|V5VGN5|V5VGN5_ACIBA;tr|N9KDT1|N9KDT1_ACIBA;tr|A0A836M3N5|A0A836M3N5_ACIBA;tr|D0CAH6|D0CAH6_ACIB2;tr|A0A009TFD2|A0A009TFD2_ACIBA;tr|A0A062I9J5|A0A062I9J5_ACIBA;tr|A0A062L042|A0A062L042_ACIBA;sp|B2I3B6|METXS_ACIBC;tr|A0A836LSW4|A0A836LSW4_ACIBA;tr|A0A0E1PUF0|A…	tr|S3T5F6|S3T5F6_ACIBA Homoserine O-succinyltransferase OS=Acinetobacter baumannii NIPH 410 OX=1217634 GN=metXS PE=3 SV=1;tr|A0A009PL82|A0A009PL82_ACIBA Homoserine O-succinyltransferase OS=Acinetobacter baumannii 625974 OX=1310607 GN=metX PE=3 SV=1;tr|A0A3	45	13	13	13	44.7	45.403	155800		56851	142430	298550	315720	Quantified	GO:0009086(BP:methionine biosynthetic process);GO:0005737(CC:cytoplasm);GO:0008899(MF:homoserine O-succinyltransferase activity)	K00641(NA)	ko00270(Cysteine and methionine metabolism);ko00920(Sulfur metabolism)		PF00561(alpha/beta hydrolase fold)
A3M1Y6	Trigger factor	tig	FUNCTION: Involved in protein export. Acts as a chaperone by maintaining the newly synthesized protein in an open conformation. Functions as a peptidyl-prolyl cis-trans isomerase. {ECO:0000255|HAMAP-Rule:MF_00303}.	sp|A3M1Y6|TIG_ACIBT;tr|A0A009IJ75|A0A009IJ75_ACIB9;tr|N9KKD8|N9KKD8_ACIBA;tr|S3TH39|S3TH39_ACIBA;tr|V5VGL2|V5VGL2_ACIBA;tr|D0CAH2|D0CAH2_ACIB2;tr|A0A836YPL3|A0A836YPL3_ACIBA;tr|A0A828SSQ3|A0A828SSQ3_ACIBA;tr|A0A829RL02|A0A829RL02_ACIBA;tr|A0A0J1A5J4|A0A0J1A5J4_ACIBA;tr|A0A385ERQ1|A0A385ERQ1_ACIBA;sp|B7H094|TIG_ACIB3;sp|B7I4X8|TIG_ACIB5;tr|A0A009GG66|A0A009GG66_ACIBA;sp|B0V4R6|TIG_ACIBY;tr|A0A829K…	sp|A3M1Y6|TIG_ACIBT Trigger factor OS=Acinetobacter baumannii (strain ATCC 17978 / CIP 53.77 / LMG 1025 / NCDC KC755 / 5377) OX=400667 GN=tig PE=3 SV=2;tr|A0A009IJ75|A0A009IJ75_ACIB9 Trigger factor OS=Acinetobacter baumannii (strain 1295743) OX=1310613 GN=	39	33	33	22	73.4	49.666	7044200	1592300	9839800	11184000	12579000	12220000	Quantified	GO:0007049(BP:cell cycle);GO:0051301(BP:cell division);GO:0006457(BP:protein folding);GO:0015031(BP:protein transport);GO:0005737(CC:cytoplasm);GO:0003755(MF:peptidyl-prolyl cis-trans isomerase activity)				PF05698(Bacterial trigger factor protein (TF) C-terminus);PF00254(FKBP-type peptidyl-prolyl cis-trans isomerase);PF05697(Bacterial trigger factor protein (TF))
A3M1Y8	ATP-dependent Clp protease ATP-binding subunit ClpX	clpX	FUNCTION: ATP-dependent specificity component of the Clp protease. It directs the protease to specific substrates. Can perform chaperone functions in the absence of ClpP. {ECO:0000255|HAMAP-Rule:MF_00175}.	sp|A3M1Y8|CLPX_ACIBT;sp|B7H092|CLPX_ACIB3;tr|A0A828SY44|A0A828SY44_ACIBA;tr|A0A829KCK0|A0A829KCK0_ACIBA;tr|A0A829RNH9|A0A829RNH9_ACIBA;tr|A0A836YM49|A0A836YM49_ACIBA;tr|D0CAH0|D0CAH0_ACIB2;tr|N9KLE3|N9KLE3_ACIBA;tr|S3T208|S3T208_ACIBA;tr|V5VID9|V5VID9_ACIBA;tr|A0A7U4F6G1|A0A7U4F6G1_ACIBA;tr|A0A6I4HMS1|A0A6I4HMS1_ACIBA;tr|A0A7Z1WJP6|A0A7Z1WJP6_ACIBA;tr|A0A5K6CVG9|A0A5K6CVG9_ACIB3;sp|B0VKU4|CLPX_AC…	sp|A3M1Y8|CLPX_ACIBT ATP-dependent Clp protease ATP-binding subunit ClpX OS=Acinetobacter baumannii (strain ATCC 17978 / CIP 53.77 / LMG 1025 / NCDC KC755 / 5377) OX=400667 GN=clpX PE=3 SV=2;sp|B7H092|CLPX_ACIB3 ATP-dependent Clp protease ATP-binding subun	41	19	19	19	66.6	48.082	930760		731080	1565000	1575800	1417900	Quantified	GO:0006457(BP:protein folding);GO:0005524(MF:ATP binding);GO:0046983(MF:protein dimerization activity);GO:0051082(MF:unfolded protein binding);GO:0008270(MF:zinc ion binding)	K03544(NA)	ko04112(Cell cycle - Caulobacter)		PF10431(C-terminal, D2-small domain, of ClpB protein);PF06689(ClpX C4-type zinc finger);PF07724(AAA domain (Cdc48 subfamily))
A3M207	Nucleoside diphosphate kinase	ndk	FUNCTION: Major role in the synthesis of nucleoside triphosphates other than ATP. The ATP gamma phosphate is transferred to the NDP beta phosphate via a ping-pong mechanism, using a phosphorylated active-site intermediate. {ECO:0000255|HAMAP-Rule:MF_00451}.	sp|A3M207|NDK_ACIBT;sp|B0VKS3|NDK_ACIBS;tr|A0A828SWF7|A0A828SWF7_ACIBA;tr|A0A829KE32|A0A829KE32_ACIBA;tr|A0A829RNG1|A0A829RNG1_ACIBA;tr|A0A836LUV7|A0A836LUV7_ACIBA;tr|A0A836M3M6|A0A836M3M6_ACIBA;tr|D0CAF1|D0CAF1_ACIB2;tr|A0A009TF84|A0A009TF84_ACIBA;tr|N9KDQ9|N9KDQ9_ACIBA;tr|V5VIC4|V5VIC4_ACIBA;tr|A0A7U4F697|A0A7U4F697_ACIBA;tr|A0A809D6I9|A0A809D6I9_ACIBA;tr|A0A654KW51|A0A654KW51_ACIBM;tr|A0A062IH…	sp|A3M207|NDK_ACIBT Nucleoside diphosphate kinase OS=Acinetobacter baumannii (strain ATCC 17978 / CIP 53.77 / LMG 1025 / NCDC KC755 / 5377) OX=400667 GN=ndk PE=3 SV=2;sp|B0VKS3|NDK_ACIBS Nucleoside diphosphate kinase OS=Acinetobacter baumannii (strain SDF)	38	9	9	9	64.3	15.462	1385000	7173.4	1668700	5134700	6505300	5607900	Quantified	GO:0006241(BP:CTP biosynthetic process);GO:0006183(BP:GTP biosynthetic process);GO:0006228(BP:UTP biosynthetic process);GO:0005737(CC:cytoplasm);GO:0005524(MF:ATP binding);GO:0046872(MF:metal ion binding);GO:0004550(MF:nucleoside diphosphate kinase activity)	K00940(NA)	ko00230(Purine metabolism);ko01240(Biosynthesis of cofactors);ko00240(Pyrimidine metabolism);ko00983(Drug metabolism - other enzymes);ko01232(Nucleotide metabolism);ko04016(MAPK signaling pathway - plant)		PF00334(Nucleoside diphosphate kinase)
A0A5K6CVF2	Dual-specificity RNA methyltransferase RlmN	rlmN		tr|A0A5K6CVF2|A0A5K6CVF2_ACIB3;sp|B7I5G4|RLMN_ACIB5;tr|A0A829KE01|A0A829KE01_ACIBA;tr|A0A829RNG0|A0A829RNG0_ACIBA;tr|A0A836M4V7|A0A836M4V7_ACIBA;tr|D0CAF0|D0CAF0_ACIB2;tr|N9KLC5|N9KLC5_ACIBA;tr|A0A654KW54|A0A654KW54_ACIBM;tr|S3U662|S3U662_ACIBA;sp|A3M208|RLMN_ACIBT;tr|A0A4Q4GPG6|A0A4Q4GPG6_ACIBA;tr|A0A7U4F5Q3|A0A7U4F5Q3_ACIBA;sp|B2I3E2|RLMN_ACIBC;sp|B7H072|RLMN_ACIB3;sp|B0VKS2|RLMN_ACIBS;tr|A0A00…	tr|A0A5K6CVF2|A0A5K6CVF2_ACIB3 Dual-specificity RNA methyltransferase RlmN OS=Acinetobacter baumannii (strain AB307-0294) OX=557600 GN=rlmN PE=3 SV=1;sp|B7I5G4|RLMN_ACIB5 Dual-specificity RNA methyltransferase RlmN OS=Acinetobacter baumannii (strain AB0057	40	12	12	6	41.5	45.757	41311			220180	331260	341400	Quantified	GO:0070475(BP:rRNA base methylation);GO:0030488(BP:tRNA methylation);GO:0005737(CC:cytoplasm);GO:0046872(MF:metal ion binding);GO:0019843(MF:rRNA binding);GO:0070040(MF:rRNA (adenine-C2-)-methyltransferase activity);GO:0002935(MF:tRNA (adenine-C2-)-methyltransferase activity);GO:0051539(MF:4 iron, 4 sulfur cluster binding);GO:0000049(MF:tRNA binding)				PF04055(Radical SAM superfamily)
A0A654L259	4-hydroxy-3-methylbut-2-en-1-yl diphosphate synthase (flavodoxin)	ispG	FUNCTION: Converts 2C-methyl-D-erythritol 2,4-cyclodiphosphate (ME-2,4cPP) into 1-hydroxy-2-methyl-2-(E)-butenyl 4-diphosphate. {ECO:0000256|SAAS:SAAS00947916}.	tr|A0A654L259|A0A654L259_ACIBM;sp|B7I5G7|ISPG_ACIB5;tr|A0A837AZ27|A0A837AZ27_ACIBA;tr|D0CAE7|D0CAE7_ACIB2;tr|N9KKB9|N9KKB9_ACIBA;tr|S3T5C8|S3T5C8_ACIBA;tr|V5VGK9|V5VGK9_ACIBA;tr|A0A829KDA7|A0A829KDA7_ACIBA;sp|A3M211|ISPG_ACIBT;tr|A0A828SXM8|A0A828SXM8_ACIBA;tr|A0A829RND3|A0A829RND3_ACIBA;sp|B0VKR8|ISPG_ACIBS;sp|B2I3E5|ISPG_ACIBC;sp|B7H069|ISPG_ACIB3;sp|B0V5G7|ISPG_ACIBY;tr|A0A009HCZ3|A0A009HCZ3_A…	tr|A0A654L259|A0A654L259_ACIBM 4-hydroxy-3-methylbut-2-en-1-yl diphosphate synthase (flavodoxin) OS=Acinetobacter baumannii (strain MDR-ZJ06) OX=497978 GN=ispG PE=3 SV=1;sp|B7I5G7|ISPG_ACIB5 4-hydroxy-3-methylbut-2-en-1-yl diphosphate synthase (flavodoxin)	41	22	22	22	72.5	40.443	193720		32893	627660	682520	693610	Quantified	GO:0016114(BP:terpenoid biosynthetic process);GO:0019288(BP:isopentenyl diphosphate biosynthetic process, methylerythritol 4-phosphate pathway);GO:0055114(BP:oxidation-reduction process);GO:0046429(MF:4-hydroxy-3-methylbut-2-en-1-yl diphosphate synthase activity);GO:0005506(MF:iron ion binding);GO:0051539(MF:4 iron, 4 sulfur cluster binding)	K03526(NA)	ko00900(Terpenoid backbone biosynthesis)		PF04551(GcpE protein)
A0A7Z1WR51	GTPase Der	der		tr|A0A7Z1WR51|A0A7Z1WR51_ACIBA;tr|A0A009T1U4|A0A009T1U4_ACIBA;tr|V5VGI5|V5VGI5_ACIBA;tr|A0A829KC39|A0A829KC39_ACIBA;tr|A0A829RQ43|A0A829RQ43_ACIBA;tr|D0CAE3|D0CAE3_ACIB2;tr|A0A837QAF5|A0A837QAF5_ACIBA;tr|A0A0J1A5N5|A0A0J1A5N5_ACIBA;tr|A0A158LQ09|A0A158LQ09_ACIBA;sp|B2I3F0|DER_ACIBC;tr|N9J4W6|N9J4W6_ACIBA;tr|A0A009HBK5|A0A009HBK5_ACIBA;tr|A0A009HR48|A0A009HR48_ACIB9;tr|A0A009PBX5|A0A009PBX5_ACIBA;…	tr|A0A7Z1WR51|A0A7Z1WR51_ACIBA GTPase Der OS=Acinetobacter baumannii OX=470 GN=der PE=3 SV=1;tr|A0A009T1U4|A0A009T1U4_ACIBA GTPase Der OS=Acinetobacter baumannii 99063 OX=1310630 GN=engA PE=3 SV=1;tr|V5VGI5|V5VGI5_ACIBA GTPase Der OS=Acinetobacter baumanni	43	24	24	24	60.1	52.781	427240	93848	253000	798350	1122600	1072100	Quantified	GO:0042254(BP:ribosome biogenesis);GO:0005525(MF:GTP binding)				PF14714(KH-domain-like of EngA bacterial GTPase enzymes, C-terminal);PF01926(50S ribosome-binding GTPase)
A3M237	Protein-export protein SecB	secB	FUNCTION: One of the proteins required for the normal export of preproteins out of the cell cytoplasm. It is a molecular chaperone that binds to a subset of precursor proteins, maintaining them in a translocation-competent state. It also specifically binds to its receptor SecA. {ECO:0000255|HAMAP-Rule:MF_00821}.	sp|A3M237|SECB_ACIBT;tr|D0CAE1|D0CAE1_ACIB2;tr|A0A385ERY8|A0A385ERY8_ACIBA;tr|A0A837ABJ0|A0A837ABJ0_ACIBA;tr|A0A5K1MM79|A0A5K1MM79_ACIBA;tr|V5VIB6|V5VIB6_ACIBA;tr|S3T1X1|S3T1X1_ACIBA;tr|N9KDQ0|N9KDQ0_ACIBA;tr|A0A836LV47|A0A836LV47_ACIBA;sp|B0V4V4|SECB_ACIBY;tr|A0A829RNF3|A0A829RNF3_ACIBA;tr|A0A829KE37|A0A829KE37_ACIBA;tr|A0A828SRH4|A0A828SRH4_ACIBA;tr|A0A7U4BKJ3|A0A7U4BKJ3_ACIBA;tr|A0A654KW60|A0A…	sp|A3M237|SECB_ACIBT Protein-export protein SecB OS=Acinetobacter baumannii (strain ATCC 17978 / CIP 53.77 / LMG 1025 / NCDC KC755 / 5377) OX=400667 GN=secB PE=3 SV=1;tr|D0CAE1|D0CAE1_ACIB2 Protein-export protein SecB OS=Acinetobacter baumannii (strain ATC	39	6	6	6	42.1	17.03	1814400	382960	1879400	2032100	2228900	2548600	Quantified	GO:0006457(BP:protein folding);GO:0051262(BP:protein tetramerization);GO:0015031(BP:protein transport);GO:0005737(CC:cytoplasm);GO:0051082(MF:unfolded protein binding)	K03071(NA)	ko03070(Bacterial secretion system);ko02024(Quorum sensing);ko03060(Protein export)		PF02556(Preprotein translocase subunit SecB)
A3M254	Ketol-acid reductoisomerase (NADP(+))	ilvC	FUNCTION: Involved in the biosynthesis of branched-chain amino acids (BCAA). Catalyzes an alkyl-migration followed by a ketol-acid reduction of (S)-2-acetolactate (S2AL) to yield (R)-2,3-dihydroxy-isovalerate. In the isomerase reaction, S2AL is rearranged via a Mg-dependent methyl migration to produce 3-hydroxy-3-methyl-2-ketobutyrate (HMKB). In the reductase reaction, this 2-ketoacid undergoes a…	sp|A3M254|ILVC_ACIBT;sp|B7H047|ILVC_ACIB3;tr|D0CAC5|D0CAC5_ACIB2;tr|N9KLA3|N9KLA3_ACIBA;tr|S3U635|S3U635_ACIBA;tr|V5VH15|V5VH15_ACIBA;tr|A0A009TP59|A0A009TP59_ACIBA;tr|A0A829RQ01|A0A829RQ01_ACIBA;tr|A0A837ABJ9|A0A837ABJ9_ACIBA;tr|A0A829KG43|A0A829KG43_ACIBA;tr|A0A062IIH9|A0A062IIH9_ACIBA;tr|A0A7U4F6B7|A0A7U4F6B7_ACIBA;sp|B0VKP5|ILVC_ACIBS;sp|B2HTC8|ILVC_ACIBC;tr|A0A828STJ5|A0A828STJ5_ACIBA;sp|B7I…	sp|A3M254|ILVC_ACIBT Ketol-acid reductoisomerase (NADP(+)) OS=Acinetobacter baumannii (strain ATCC 17978 / CIP 53.77 / LMG 1025 / NCDC KC755 / 5377) OX=400667 GN=ilvC PE=3 SV=2;sp|B7H047|ILVC_ACIB3 Ketol-acid reductoisomerase (NADP(+)) OS=Acinetobacter bau	38	21	21	21	74.3	36.852	3222000	604510	3901000	2797600	2844900	3648600	Quantified	GO:0009097(BP:isoleucine biosynthetic process);GO:0009099(BP:valine biosynthetic process);GO:0004455(MF:ketol-acid reductoisomerase activity);GO:0000287(MF:magnesium ion binding);GO:0050661(MF:NADP binding)	K00053(NA)	ko00290(Valine, leucine and isoleucine biosynthesis);ko00770(Pantothenate and CoA biosynthesis)		PF07991(Acetohydroxy acid isomeroreductase, NADPH-binding domain);PF01450(Acetohydroxy acid isomeroreductase, catalytic domain)
A3M294	Pantothenate synthetase	panC	FUNCTION: Catalyzes the condensation of pantoate with beta-alanine in an ATP-dependent reaction via a pantoyl-adenylate intermediate. {ECO:0000255|HAMAP-Rule:MF_00158}.	sp|A3M294|PANC_ACIBT;tr|A0A009GIX5|A0A009GIX5_ACIBA;tr|D0CA88|D0CA88_ACIB2;tr|N9KKY8|N9KKY8_ACIBA;tr|S3U8M3|S3U8M3_ACIBA;tr|V5VGP5|V5VGP5_ACIBA;tr|A0A829KFN6|A0A829KFN6_ACIBA;tr|A0A836M0P7|A0A836M0P7_ACIBA;tr|A0A828SU65|A0A828SU65_ACIBA;tr|A0A062INU4|A0A062INU4_ACIBA;sp|B0V5P7|PANC_ACIBY;sp|B2HTG5|PANC_ACIBC;sp|B7H010|PANC_ACIB3;sp|B7I683|PANC_ACIB5;tr|A0A654KWK5|A0A654KWK5_ACIBM;tr|A0A009IR61|A0…	sp|A3M294|PANC_ACIBT Pantothenate synthetase OS=Acinetobacter baumannii (strain ATCC 17978 / CIP 53.77 / LMG 1025 / NCDC KC755 / 5377) OX=400667 GN=panC PE=3 SV=2;tr|A0A009GIX5|A0A009GIX5_ACIBA Pantothenate synthetase OS=Acinetobacter baumannii 118362 OX=1	38	16	16	14	68.8	31.065	444050	80691	94030	655420	777480	864520	Quantified	GO:0015940(BP:pantothenate biosynthetic process);GO:0005737(CC:cytoplasm);GO:0005524(MF:ATP binding);GO:0004592(MF:pantoate-beta-alanine ligase activity)	K01918(NA)	ko00410(beta-Alanine metabolism);ko01240(Biosynthesis of cofactors);ko00770(Pantothenate and CoA biosynthesis)		PF02569(Pantoate-beta-alanine ligase)
A3M299	Threonine--tRNA ligase	thrS	FUNCTION: Catalyzes the attachment of threonine to tRNA(Thr) in a two-step reaction: L-threonine is first activated by ATP to form Thr-AMP and then transferred to the acceptor end of tRNA(Thr). Also edits incorrectly charged L-seryl-tRNA(Thr). {ECO:0000255|HAMAP-Rule:MF_00184}.	sp|A3M299|SYT_ACIBT;tr|A0A0J1A5T4|A0A0J1A5T4_ACIBA;tr|A0A836M2H1|A0A836M2H1_ACIBA;tr|D0CA83|D0CA83_ACIB2;sp|B7H005|SYT_ACIB3;tr|A0A009H2U8|A0A009H2U8_ACIBA;tr|A0A009IR64|A0A009IR64_ACIB9;tr|A0A009PF86|A0A009PF86_ACIBA;tr|A0A059ZTZ6|A0A059ZTZ6_ACIBA;tr|A0A062INU9|A0A062INU9_ACIBA;tr|A0A829RHP6|A0A829RHP6_ACIBA;sp|B2HTH0|SYT_ACIBC;tr|A0A0E1PU84|A0A0E1PU84_ACIBA;tr|A0A385ESG6|A0A385ESG6_ACIBA;tr|A0A…	sp|A3M299|SYT_ACIBT Threonine--tRNA ligase OS=Acinetobacter baumannii (strain ATCC 17978 / CIP 53.77 / LMG 1025 / NCDC KC755 / 5377) OX=400667 GN=thrS PE=3 SV=2;tr|A0A0J1A5T4|A0A0J1A5T4_ACIBA Threonine--tRNA ligase OS=Acinetobacter baumannii MRSN 3527 OX=1	45	38	38	21	55.2	73.15	1129600		589880	2500000	2914300	3287400	Quantified	GO:0006435(BP:threonyl-tRNA aminoacylation);GO:0005737(CC:cytoplasm);GO:0005524(MF:ATP binding);GO:0046872(MF:metal ion binding);GO:0004829(MF:threonine-tRNA ligase activity);GO:0000049(MF:tRNA binding)	K01868(NA)	ko00970(Aminoacyl-tRNA biosynthesis)		PF02824(TGS domain);PF03129(Anticodon binding domain);PF07973(Threonyl and Alanyl tRNA synthetase second additional domain);PF00587(tRNA synthetase class II core domain (G, H, P, S and T))
A3M2A4	50S ribosomal protein L20	rplT	FUNCTION: Binds directly to 23S ribosomal RNA and is necessary for the in vitro assembly process of the 50S ribosomal subunit. It is not involved in the protein synthesizing functions of that subunit. {ECO:0000255|HAMAP-Rule:MF_00382}.	sp|A3M2A4|RL20_ACIBT;tr|A0A009INK3|A0A009INK3_ACIB9;tr|A0A5K6CUP4|A0A5K6CUP4_ACIB3;tr|A0A654KWL4|A0A654KWL4_ACIBM;tr|A0A7U4BKN2|A0A7U4BKN2_ACIBA;tr|A0A828SVS5|A0A828SVS5_ACIBA;tr|A0A829KAZ0|A0A829KAZ0_ACIBA;tr|A0A829RIA4|A0A829RIA4_ACIBA;tr|A0A836YMZ9|A0A836YMZ9_ACIBA;tr|D0CA76|D0CA76_ACIB2;tr|N9KEF1|N9KEF1_ACIBA;tr|S3T2R3|S3T2R3_ACIBA;tr|V5VGC9|V5VGC9_ACIBA;tr|A0A5K1MN64|A0A5K1MN64_ACIBA;tr|A0A8…	sp|A3M2A4|RL20_ACIBT 50S ribosomal protein L20 OS=Acinetobacter baumannii (strain ATCC 17978 / CIP 53.77 / LMG 1025 / NCDC KC755 / 5377) OX=400667 GN=rplT PE=3 SV=1;tr|A0A009INK3|A0A009INK3_ACIB9 50S ribosomal protein L20 OS=Acinetobacter baumannii (strain	35	8	8	8	42.9	13.437	1390200	2161800	1126200	1786900	1175600	1478300	Quantified	GO:0000027(BP:ribosomal large subunit assembly);GO:0006412(BP:translation);GO:0005840(CC:ribosome);GO:0019843(MF:rRNA binding);GO:0003735(MF:structural constituent of ribosome)	K02887(NA)	ko03010(Ribosome)		PF00453(Ribosomal protein L20)
A3M2B0	Integration host factor subunit alpha	ihfA	FUNCTION: This protein is one of the two subunits of integration host factor, a specific DNA-binding protein that functions in genetic recombination as well as in transcriptional and translational control. {ECO:0000255|HAMAP-Rule:MF_00380}.	sp|A3M2B0|IHFA_ACIBT;tr|A0A158LPZ7|A0A158LPZ7_ACIBA;tr|A0A385ES59|A0A385ES59_ACIBA;tr|A0A5K1MQZ6|A0A5K1MQZ6_ACIBA;tr|A0A5K6CU20|A0A5K6CU20_ACIB3;tr|A0A654KWB5|A0A654KWB5_ACIBM;tr|A0A7U4BKU6|A0A7U4BKU6_ACIBA;tr|A0A828SL73|A0A828SL73_ACIBA;tr|A0A829RJQ7|A0A829RJQ7_ACIBA;tr|A0A009KHR2|A0A009KHR2_ACIBA;tr|A0A836M264|A0A836M264_ACIBA;tr|A0A837AXZ5|A0A837AXZ5_ACIBA;tr|D0CA70|D0CA70_ACIB2;tr|N9KLY0|N9KL…	sp|A3M2B0|IHFA_ACIBT Integration host factor subunit alpha OS=Acinetobacter baumannii (strain ATCC 17978 / CIP 53.77 / LMG 1025 / NCDC KC755 / 5377) OX=400667 GN=ihfA PE=3 SV=2;tr|A0A158LPZ7|A0A158LPZ7_ACIBA Integration host factor subunit alpha OS=Acineto	34	5	5	5	58.2	11.178	745150	348480	888970	525080	591450	644180	Quantified	GO:0006310(BP:DNA recombination);GO:0006355(BP:regulation of transcription, DNA-templated);GO:0006417(BP:regulation of translation);GO:0003677(MF:DNA binding)				PF00216(Bacterial DNA-binding protein)
A0A0E1PWC2	NADH-quinone oxidoreductase subunit A	nuoA	FUNCTION: NDH-1 shuttles electrons from NADH, via FMN and iron-sulfur (Fe-S) centers, to quinones in the respiratory chain. The immediate electron acceptor for the enzyme in this species is believed to be ubiquinone. Couples the redox reaction to proton translocation (for every two electrons transferred, four hydrogen ions are translocated across the cytoplasmic membrane), and thus conserves the …	tr|A0A0E1PWC2|A0A0E1PWC2_ACIBA;sp|B2HU41|NUOA_ACIBC;tr|V5VGE5|V5VGE5_ACIBA;tr|S3T6Q2|S3T6Q2_ACIBA;tr|N9J5R8|N9J5R8_ACIBA;sp|A3M2P8|NUOA_ACIBT;tr|D0C9E0|D0C9E0_ACIB2;tr|A0A829K5T8|A0A829K5T8_ACIBA;tr|A0A828SU18|A0A828SU18_ACIBA;tr|A0A7U4BKX6|A0A7U4BKX6_ACIBA;tr|A0A7U3Y5I5|A0A7U3Y5I5_ACIB5;tr|A0A654KWX0|A0A654KWX0_ACIBM;tr|A0A836YNH8|A0A836YNH8_ACIBA;tr|A0A5K6CTU3|A0A5K6CTU3_ACIB3;tr|A0A6B2Q8W1|A0A…	tr|A0A0E1PWC2|A0A0E1PWC2_ACIBA NADH-quinone oxidoreductase subunit A OS=Acinetobacter baumannii NCGM 237 OX=1401639 GN=nuoA PE=3 SV=1;sp|B2HU41|NUOA_ACIBC NADH-quinone oxidoreductase subunit A OS=Acinetobacter baumannii (strain ACICU) OX=405416 GN=nuoA PE=	36	5	5	5	30	22.815	517020		512690	921040	938490	1105200	Quantified	GO:0016021(CC:integral component of membrane);GO:0005886(CC:plasma membrane);GO:0008137(MF:NADH dehydrogenase (ubiquinone) activity);GO:0048038(MF:quinone binding)	K00330(NA)	ko00190(Oxidative phosphorylation)		PF00507(NADH-ubiquinone/plastoquinone oxidoreductase, chain 3)
A0A654L2R5	NADH-quinone oxidoreductase subunit B	nuoB		tr|A0A654L2R5|A0A654L2R5_ACIBM;sp|B7GZC0|NUOB_ACIB3;tr|S3UAS6|S3UAS6_ACIBA;tr|N9J5U2|N9J5U2_ACIBA;tr|D0C9E1|D0C9E1_ACIB2;tr|A0A836YLB5|A0A836YLB5_ACIBA;tr|A0A828SZ60|A0A828SZ60_ACIBA;tr|A0A829RJX3|A0A829RJX3_ACIBA;tr|A0A7U4BL09|A0A7U4BL09_ACIBA;tr|A0A829K364|A0A829K364_ACIBA;tr|A0A5K6CTT2|A0A5K6CTT2_ACIB3;sp|B0VU55|NUOB_ACIBS;sp|B2HU42|NUOB_ACIBC;sp|B7I740|NUOB_ACIB5;tr|V5VG30|V5VG30_ACIBA;tr|A0A…	tr|A0A654L2R5|A0A654L2R5_ACIBM NADH-quinone oxidoreductase subunit B OS=Acinetobacter baumannii (strain MDR-ZJ06) OX=497978 GN=nuoB PE=3 SV=1;sp|B7GZC0|NUOB_ACIB3 NADH-quinone oxidoreductase subunit B OS=Acinetobacter baumannii (strain AB307-0294) OX=55760	36	10	10	10	54.2	25.551	245910	18872	109970	2038400	2063300	2118800	Quantified	GO:0055114(BP:oxidation-reduction process);GO:0006810(BP:transport);GO:0005886(CC:plasma membrane);GO:0005506(MF:iron ion binding);GO:0051539(MF:4 iron, 4 sulfur cluster binding);GO:0048038(MF:quinone binding);GO:0008137(MF:NADH dehydrogenase (ubiquinone) activity)	K00331(NA)	ko00190(Oxidative phosphorylation)		PF01058(NADH ubiquinone oxidoreductase, 20 Kd subunit)
A3M2Q0	NADH-quinone oxidoreductase subunit C/D	nuoC	FUNCTION: NDH-1 shuttles electrons from NADH, via FMN and iron-sulfur (Fe-S) centers, to quinones in the respiratory chain. The immediate electron acceptor for the enzyme in this species is believed to be ubiquinone. Couples the redox reaction to proton translocation (for every two electrons transferred, four hydrogen ions are translocated across the cytoplasmic membrane), and thus conserves the …	sp|A3M2Q0|NUOCD_ACIBT;tr|A0A009IS49|A0A009IS49_ACIB9;tr|D0C9E2|D0C9E2_ACIB2;tr|N9KL71|N9KL71_ACIBA;tr|S3T4W4|S3T4W4_ACIBA;tr|V5VG36|V5VG36_ACIBA;tr|A0A836M477|A0A836M477_ACIBA;tr|A0A829RJV7|A0A829RJV7_ACIBA;tr|A0A829JXQ4|A0A829JXQ4_ACIBA;tr|A0A828SXG2|A0A828SXG2_ACIBA;sp|B0VU54|NUOCD_ACIBS;sp|B7GZB9|NUOCD_ACIB3;sp|B7I741|NUOCD_ACIB5;tr|A0A009H8U2|A0A009H8U2_ACIBA;tr|A0A009QF96|A0A009QF96_ACIBA;tr…	sp|A3M2Q0|NUOCD_ACIBT NADH-quinone oxidoreductase subunit C/D OS=Acinetobacter baumannii (strain ATCC 17978 / CIP 53.77 / LMG 1025 / NCDC KC755 / 5377) OX=400667 GN=nuoC PE=3 SV=2;tr|A0A009IS49|A0A009IS49_ACIB9 NADH-quinone oxidoreductase subunit C/D OS=Ac	40	39	39	21	71.8	68.579	3301200	490530	1447200	6210300	6679100	6043800	Quantified	GO:0030964(CC:NADH dehydrogenase complex);GO:0005886(CC:plasma membrane);GO:0051287(MF:NAD binding);GO:0008137(MF:NADH dehydrogenase (ubiquinone) activity);GO:0048038(MF:quinone binding)	K13378(NA)	ko00190(Oxidative phosphorylation)		PF00346(Respiratory-chain NADH dehydrogenase, 49 Kd subunit);PF00329(Respiratory-chain NADH dehydrogenase, 30 Kd subunit)
A3M2Q4	NADH-quinone oxidoreductase subunit H	nuoH	FUNCTION: NDH-1 shuttles electrons from NADH, via FMN and iron-sulfur (Fe-S) centers, to quinones in the respiratory chain. The immediate electron acceptor for the enzyme in this species is believed to be ubiquinone. Couples the redox reaction to proton translocation (for every two electrons transferred, four hydrogen ions are translocated across the cytoplasmic membrane), and thus conserves the …	sp|A3M2Q4|NUOH_ACIBT;tr|A0A009SW73|A0A009SW73_ACIBA;tr|A0A7U3XWU2|A0A7U3XWU2_ACIBC;tr|A0A7G6AJX2|A0A7G6AJX2_ACIBA;tr|D0C9E6|D0C9E6_ACIB2;tr|V5VG25|V5VG25_ACIBA;tr|S3UAS2|S3UAS2_ACIBA;tr|N9J5T6|N9J5T6_ACIBA;tr|B0VU50|B0VU50_ACIBS;tr|A0A7U3Y5P6|A0A7U3Y5P6_ACIB5;tr|B0V895|B0V895_ACIBY;tr|A0A837A9Z1|A0A837A9Z1_ACIBA;tr|A0A836M1Z6|A0A836M1Z6_ACIBA;tr|A0A829RLR6|A0A829RLR6_ACIBA;tr|A0A829K5W7|A0A829K5W…	sp|A3M2Q4|NUOH_ACIBT NADH-quinone oxidoreductase subunit H OS=Acinetobacter baumannii (strain ATCC 17978 / CIP 53.77 / LMG 1025 / NCDC KC755 / 5377) OX=400667 GN=nuoH PE=3 SV=2;tr|A0A009SW73|A0A009SW73_ACIBA NADH-quinone oxidoreductase subunit H OS=Acineto	41	5	5	5	14.2	37.712	565180		435830	751050	699810	678980	Quantified	GO:0016021(CC:integral component of membrane);GO:0005886(CC:plasma membrane);GO:0016655(MF:oxidoreductase activity, acting on NAD(P)H, quinone or similar compound as acceptor);GO:0048038(MF:quinone binding)	K00337(NA)	ko00190(Oxidative phosphorylation)		PF00146(NADH dehydrogenase)
A3M2Q5	NADH-quinone oxidoreductase subunit I	nuoI	FUNCTION: NDH-1 shuttles electrons from NADH, via FMN and iron-sulfur (Fe-S) centers, to quinones in the respiratory chain. The immediate electron acceptor for the enzyme in this species is believed to be ubiquinone. Couples the redox reaction to proton translocation (for every two electrons transferred, four hydrogen ions are translocated across the cytoplasmic membrane), and thus conserves the …	sp|A3M2Q5|NUOI_ACIBT;tr|A0A009QF90|A0A009QF90_ACIBA;tr|V5VG32|V5VG32_ACIBA;tr|S3T4V7|S3T4V7_ACIBA;tr|N9KL64|N9KL64_ACIBA;tr|D0C9E7|D0C9E7_ACIB2;tr|A0A829RHV7|A0A829RHV7_ACIBA;tr|A0A829K703|A0A829K703_ACIBA;tr|A0A828SQD7|A0A828SQD7_ACIBA;tr|A0A837AAV3|A0A837AAV3_ACIBA;tr|A0A7U4DG30|A0A7U4DG30_ACIB5;sp|B0V894|NUOI_ACIBY;sp|B0VU49|NUOI_ACIBS;tr|A0A009IS53|A0A009IS53_ACIB9;tr|A0A7U4F6H6|A0A7U4F6H6_AC…	sp|A3M2Q5|NUOI_ACIBT NADH-quinone oxidoreductase subunit I OS=Acinetobacter baumannii (strain ATCC 17978 / CIP 53.77 / LMG 1025 / NCDC KC755 / 5377) OX=400667 GN=nuoI PE=3 SV=2;tr|A0A009QF90|A0A009QF90_ACIBA NADH-quinone oxidoreductase subunit I OS=Acineto	37	15	15	15	85	20.431	1056800	421720	1008600	1925500	2219000	1870700	Quantified	GO:0005886(CC:plasma membrane);GO:0051539(MF:4 iron, 4 sulfur cluster binding);GO:0005506(MF:iron ion binding);GO:0050136(MF:NADH dehydrogenase (quinone) activity);GO:0048038(MF:quinone binding)	K00338(NA)	ko00190(Oxidative phosphorylation)		PF12838(4Fe-4S dicluster domain)
A0A429M6N4	NADH-quinone oxidoreductase subunit NuoK (Fragment)	nuoK		tr|A0A429M6N4|A0A429M6N4_ACIBA;tr|V5VGI6|V5VGI6_ACIBA;tr|A0A829K674|A0A829K674_ACIBA;tr|A0A828SU05|A0A828SU05_ACIBA;tr|N9KM45|N9KM45_ACIBA;tr|D0C9E9|D0C9E9_ACIB2;tr|A0A837ABN3|A0A837ABN3_ACIBA;tr|A0A836LTX3|A0A836LTX3_ACIBA;tr|A0A829RJY2|A0A829RJY2_ACIBA;tr|A0A7U4BKV4|A0A7U4BKV4_ACIBA;tr|A0A385ESQ7|A0A385ESQ7_ACIBA;tr|A0A158LPL7|A0A158LPL7_ACIBA;tr|A0A654KWL8|A0A654KWL8_ACIBM;tr|A0A5K6CU71|A0A5K6…	tr|A0A429M6N4|A0A429M6N4_ACIBA NADH-quinone oxidoreductase subunit NuoK (Fragment) OS=Acinetobacter baumannii OX=470 GN=nuoK PE=3 SV=1;tr|V5VGI6|V5VGI6_ACIBA NADH-quinone oxidoreductase subunit K OS=Acinetobacter baumannii OX=470 GN=nuoK PE=3 SV=1;tr|A0A82	36	2	2	2	16.9	9.1599				49947	65641	42068	Quantified	GO:0042773(BP:ATP synthesis coupled electron transport);GO:0016021(CC:integral component of membrane);GO:0050136(MF:NADH dehydrogenase (quinone) activity)	K00340(NA)	ko00190(Oxidative phosphorylation)		PF00420(NADH-ubiquinone/plastoquinone oxidoreductase chain 4L)
A0A385ESV6	DNA ligase	ligA	FUNCTION: DNA ligase that catalyzes the formation of phosphodiester linkages between 5'-phosphoryl and 3'-hydroxyl groups in double-stranded DNA using NAD as a coenzyme and as the energy source for the reaction. It is essential for DNA replication and repair of damaged DNA. {ECO:0000256|HAMAP-Rule:MF_01588, ECO:0000256|SAAS:SAAS00919855}.	tr|A0A385ESV6|A0A385ESV6_ACIBA;tr|A0A4Q4H3P3|A0A4Q4H3P3_ACIBA;sp|B7GZ71|DNLJ_ACIB3;tr|A0A829RJ64|A0A829RJ64_ACIBA;tr|A0A7Z1WQS9|A0A7Z1WQS9_ACIBA;tr|A0A7U4BKY0|A0A7U4BKY0_ACIBA;sp|B0V8E4|DNLJ_ACIBY;tr|A0A654KWR0|A0A654KWR0_ACIBM;sp|B7I790|DNLJ_ACIB5;tr|A0A009I8D7|A0A009I8D7_ACIB9;tr|A0A836YLT9|A0A836YLT9_ACIBA;tr|A0A2I8CY13|A0A2I8CY13_ACIBA;tr|A0A1T0ZUX2|A0A1T0ZUX2_ACIBA;tr|A0A1S2G2F2|A0A1S2G2F2_A…	tr|A0A385ESV6|A0A385ESV6_ACIBA DNA ligase OS=Acinetobacter baumannii WM99c OX=945555 GN=ligA PE=3 SV=1;tr|A0A4Q4H3P3|A0A4Q4H3P3_ACIBA DNA ligase OS=Acinetobacter baumannii OX=470 GN=ligA PE=3 SV=1;sp|B7GZ71|DNLJ_ACIB3 DNA ligase OS=Acinetobacter baumannii	58	17	17	12	37.6	75.376	16837			249430	226160	245980	Quantified	GO:0006281(BP:DNA repair);GO:0006260(BP:DNA replication);GO:0003677(MF:DNA binding);GO:0003911(MF:DNA ligase (NAD+) activity);GO:0046872(MF:metal ion binding)	K01972(NA)	ko03410(Base excision repair);ko03030(DNA replication);ko03430(Mismatch repair);ko03420(Nucleotide excision repair)		PF01653(NAD-dependent DNA ligase adenylation domain);PF00533(BRCA1 C Terminus (BRCT) domain);PF12826(Helix-hairpin-helix motif);PF14520(Helix-hairpin-helix domain);PF03119(NAD-dependent DNA ligase C4 zinc finger domain);PF03120(NAD-dependent DNA ligase OB-fold domain)
V5VFW1	50S ribosomal protein L32	rpmF		tr|V5VFW1|V5VFW1_ACIBA;tr|S3TLF2|S3TLF2_ACIBA;tr|N9J645|N9J645_ACIBA;tr|D0C9K5|D0C9K5_ACIB2;tr|A0A836YLW3|A0A836YLW3_ACIBA;tr|A0A836LTY4|A0A836LTY4_ACIBA;tr|A0A829JXI8|A0A829JXI8_ACIBA;tr|A0A828SYV0|A0A828SYV0_ACIBA;tr|A0A7U4F5T2|A0A7U4F5T2_ACIBA;tr|A0A654KWS5|A0A654KWS5_ACIBM;tr|A0A5K6CU92|A0A5K6CU92_ACIB3;tr|A0A5K1MMA9|A0A5K1MMA9_ACIBA;tr|A0A385ESM4|A0A385ESM4_ACIBA;tr|A0A0J1A044|A0A0J1A044_ACI…	tr|V5VFW1|V5VFW1_ACIBA 50S ribosomal protein L32 OS=Acinetobacter baumannii OX=470 GN=rpmF PE=3 SV=1;tr|S3TLF2|S3TLF2_ACIBA 50S ribosomal protein L32 OS=Acinetobacter baumannii NIPH 410 OX=1217634 GN=rpmF PE=3 SV=1;tr|N9J645|N9J645_ACIBA 50S ribosomal prot	27	4	4	4	37.7	7.0798	85775		40947	1696400	1760800	2212800	Quantified	GO:0006412(BP:translation);GO:0015934(CC:large ribosomal subunit);GO:0003735(MF:structural constituent of ribosome)	K02911(NA)	ko03010(Ribosome)		PF01783(Ribosomal L32p protein family)
A3M2W9	Aspartate 1-decarboxylase	panD	FUNCTION: Catalyzes the pyruvoyl-dependent decarboxylation of aspartate to produce beta-alanine. {ECO:0000255|HAMAP-Rule:MF_00446}.	sp|A3M2W9|PAND_ACIBT;tr|A0A009HLM1|A0A009HLM1_ACIB9;tr|A0A836YIC7|A0A836YIC7_ACIBA;tr|D0C9L5|D0C9L5_ACIB2;tr|N9J636|N9J636_ACIBA;tr|S3TLE2|S3TLE2_ACIBA;tr|V5VFV1|V5VFV1_ACIBA;tr|A0A836M190|A0A836M190_ACIBA;tr|A0A829JXI1|A0A829JXI1_ACIBA;tr|A0A828SYW0|A0A828SYW0_ACIBA;sp|B0VTX3|PAND_ACIBS;sp|B2HUM1|PAND_ACIBC;tr|A0A009GCG4|A0A009GCG4_ACIBA;tr|A0A829RKA1|A0A829RKA1_ACIBA;tr|A0A009PKH6|A0A009PKH6_AC…	sp|A3M2W9|PAND_ACIBT Aspartate 1-decarboxylase OS=Acinetobacter baumannii (strain ATCC 17978 / CIP 53.77 / LMG 1025 / NCDC KC755 / 5377) OX=400667 GN=panD PE=3 SV=2;tr|A0A009HLM1|A0A009HLM1_ACIB9 Aspartate 1-decarboxylase OS=Acinetobacter baumannii (strain	37	4	4	4	68.3	13.713				158070	252840	385380	Quantified	GO:0006523(BP:alanine biosynthetic process);GO:0015940(BP:pantothenate biosynthetic process);GO:0005737(CC:cytoplasm);GO:0004068(MF:aspartate 1-decarboxylase activity)	K01579(NA)	ko00770(Pantothenate and CoA biosynthesis);ko00410(beta-Alanine metabolism);ko01240(Biosynthesis of cofactors)		PF02261(Aspartate decarboxylase)
A3M2X2	50S ribosomal protein L25	rplY	FUNCTION: This is one of the proteins that binds to the 5S RNA in the ribosome where it forms part of the central protuberance. {ECO:0000255|HAMAP-Rule:MF_01336}.	sp|A3M2X2|RL25_ACIBT;tr|A0A654KWW5|A0A654KWW5_ACIBM;tr|A0A7U4BLL4|A0A7U4BLL4_ACIBA;tr|A0A009G8V0|A0A009G8V0_ACIBA;tr|A0A009QN69|A0A009QN69_ACIBA;tr|A0A009SFG2|A0A009SFG2_ACIBA;tr|A0A062IFT3|A0A062IFT3_ACIBA;tr|A0A158LRC4|A0A158LRC4_ACIBA;tr|A0A385ESM7|A0A385ESM7_ACIBA;tr|A0A5K1MRJ3|A0A5K1MRJ3_ACIBA;tr|A0A009HIB7|A0A009HIB7_ACIB9;tr|V5VHM9|V5VHM9_ACIBA;tr|A0A829RLY1|A0A829RLY1_ACIBA;tr|A0A836LZQ9|…	sp|A3M2X2|RL25_ACIBT 50S ribosomal protein L25 OS=Acinetobacter baumannii (strain ATCC 17978 / CIP 53.77 / LMG 1025 / NCDC KC755 / 5377) OX=400667 GN=rplY PE=3 SV=2;tr|A0A654KWW5|A0A654KWW5_ACIBM 50S ribosomal protein L25 OS=Acinetobacter baumannii (strain	42	7	7	7	68.4	10.896	1769000	969750	1616500	3077700	1982600	1766400	Quantified	GO:0006412(BP:translation);GO:0005840(CC:ribosome);GO:0008097(MF:5S rRNA binding);GO:0003735(MF:structural constituent of ribosome)	K02897(NA)	ko03010(Ribosome)		PF01386(Ribosomal L25p family)
A0A3R9TQ50	4-diphosphocytidyl-2-C-methyl-D-erythritol kinase (Fragment)	EA686_15860	FUNCTION: Catalyzes the phosphorylation of the position 2 hydroxy group of 4-diphosphocytidyl-2C-methyl-D-erythritol. {ECO:0000256|SAAS:SAAS01090930}.	tr|A0A3R9TQ50|A0A3R9TQ50_ACIBA;tr|A0A6H2UTS0|A0A6H2UTS0_ACIBA;tr|A0A6H3EDN2|A0A6H3EDN2_ACIBA;tr|A0A7U4BL03|A0A7U4BL03_ACIBA;tr|A0A828SJB4|A0A828SJB4_ACIBA;tr|A0A829RM46|A0A829RM46_ACIBA;tr|A0A836M169|A0A836M169_ACIBA;tr|A0A837QIZ4|A0A837QIZ4_ACIBA;tr|A0A858UCQ4|A0A858UCQ4_ACIBA;tr|A0A6B2QHG2|A0A6B2QHG2_ACIBA;tr|A0A8I1Z4J2|A0A8I1Z4J2_ACIBA;tr|D0C9L9|D0C9L9_ACIB2;tr|N9J6J0|N9J6J0_ACIBA;tr|S3T4L8|S3…	tr|A0A3R9TQ50|A0A3R9TQ50_ACIBA 4-diphosphocytidyl-2-C-methyl-D-erythritol kinase (Fragment) OS=Acinetobacter baumannii OX=470 GN=EA686_15860 PE=3 SV=1;tr|A0A6H2UTS0|A0A6H2UTS0_ACIBA 4-diphosphocytidyl-2-C-methyl-D-erythritol kinase OS=Acinetobacter baumann	34	2	2	2	21.8	23.292				13258	9585.4	9972.8	Quantified	GO:0016114(BP:terpenoid biosynthetic process);GO:0050515(MF:4-(cytidine 5'-diphospho)-2-C-methyl-D-erythritol kinase activity);GO:0005524(MF:ATP binding)	K00919(NA)	ko00900(Terpenoid backbone biosynthesis)		PF08544(GHMP kinases C terminal);PF00288(GHMP kinases N terminal domain)
B0VTW1	SsrA-binding protein	smpB	FUNCTION: Required for rescue of stalled ribosomes mediated by trans-translation. Binds to transfer-messenger RNA (tmRNA), required for stable association of tmRNA with ribosomes. tmRNA and SmpB together mimic tRNA shape, replacing the anticodon stem-loop with SmpB. tmRNA is encoded by the ssrA gene; the 2 termini fold to resemble tRNA(Ala) and it encodes a 'tag peptide', a short internal open re…	tr|B0VTW1|B0VTW1_ACIBS;tr|A0A8B5UJS0|A0A8B5UJS0_ACIBA;sp|B7GYP8|SSRP_ACIB3;sp|B0V8G6|SSRP_ACIBY;tr|A0A0J1D7E8|A0A0J1D7E8_ACIBA;tr|A0A654KWX4|A0A654KWX4_ACIBM;sp|A3M2Y4|SSRP_ACIBT;tr|S3UAH6|S3UAH6_ACIBA;tr|A0A7U4BKZ0|A0A7U4BKZ0_ACIBA;tr|A0A009GD34|A0A009GD34_ACIBA;tr|N9J6F5|N9J6F5_ACIBA;tr|D0C9M8|D0C9M8_ACIB2;tr|A0A836YMH1|A0A836YMH1_ACIBA;tr|A0A829RJ15|A0A829RJ15_ACIBA;tr|A0A829K567|A0A829K567_AC…	tr|B0VTW1|B0VTW1_ACIBS SsrA-binding protein OS=Acinetobacter baumannii (strain SDF) OX=509170 GN=smpB PE=3 SV=1;tr|A0A8B5UJS0|A0A8B5UJS0_ACIBA SsrA-binding protein OS=Acinetobacter baumannii OX=470 GN=smpB PE=3 SV=1;sp|B7GYP8|SSRP_ACIB3 SsrA-binding protei	42	7	7	7	48	20.598	317120	1098300	279450	50843	117080	64152	Quantified	GO:0070929(BP:trans-translation);GO:0005737(CC:cytoplasm);GO:0003723(MF:RNA binding)				PF01668(SmpB protein)
A3M304	30S ribosomal protein S12	rpsL	FUNCTION: With S4 and S5 plays an important role in translational accuracy. {ECO:0000255|HAMAP-Rule:MF_00403}.; FUNCTION: Interacts with and stabilizes bases of the 16S rRNA that are involved in tRNA selection in the A site and with the mRNA backbone. Located at the interface of the 30S and 50S subunits, it traverses the body of the 30S subunit contacting proteins on the other side and probably h…	sp|A3M304|RS12_ACIBT;tr|A0A009TN92|A0A009TN92_ACIBA;tr|A0A3R9Q3H7|A0A3R9Q3H7_ACIBA;tr|A0A385ESR3|A0A385ESR3_ACIBA;tr|V5VG96|V5VG96_ACIBA;tr|S3UAF6|S3UAF6_ACIBA;tr|N9KF90|N9KF90_ACIBA;tr|D0C9P6|D0C9P6_ACIB2;tr|A0A836YMW8|A0A836YMW8_ACIBA;tr|A0A836LPX4|A0A836LPX4_ACIBA;tr|A0A829K2X1|A0A829K2X1_ACIBA;tr|A0A828SF77|A0A828SF77_ACIBA;tr|A0A7U4BL77|A0A7U4BL77_ACIBA;tr|A0A654KWV9|A0A654KWV9_ACIBM;tr|A0A5…	sp|A3M304|RS12_ACIBT 30S ribosomal protein S12 OS=Acinetobacter baumannii (strain ATCC 17978 / CIP 53.77 / LMG 1025 / NCDC KC755 / 5377) OX=400667 GN=rpsL PE=3 SV=2;tr|A0A009TN92|A0A009TN92_ACIBA 30S ribosomal protein S12 OS=Acinetobacter baumannii 99063 O	38	5	5	5	42.7	13.766	1405000		942490	2677400	1755700	1148200	Quantified	GO:0006412(BP:translation);GO:0015935(CC:small ribosomal subunit);GO:0019843(MF:rRNA binding);GO:0003735(MF:structural constituent of ribosome);GO:0000049(MF:tRNA binding)	K02950(NA)	ko03010(Ribosome)		PF00164(Ribosomal protein S12/S23)
A3M305	30S ribosomal protein S7	rpsG	FUNCTION: One of the primary rRNA binding proteins, it binds directly to 16S rRNA where it nucleates assembly of the head domain of the 30S subunit. Is located at the subunit interface close to the decoding center, probably blocks exit of the E-site tRNA. {ECO:0000255|HAMAP-Rule:MF_00480}.	sp|A3M305|RS7_ACIBT;tr|A0A062IX06|A0A062IX06_ACIBA;tr|V5VG47|V5VG47_ACIBA;tr|S3T4J1|S3T4J1_ACIBA;tr|N9KMS6|N9KMS6_ACIBA;tr|D0C9P7|D0C9P7_ACIB2;tr|A0A5K6CU49|A0A5K6CU49_ACIB3;tr|A0A158LR22|A0A158LR22_ACIBA;tr|A0A829RM16|A0A829RM16_ACIBA;tr|A0A829JXE8|A0A829JXE8_ACIBA;tr|A0A828SKF9|A0A828SKF9_ACIBA;tr|A0A7U4BLP0|A0A7U4BLP0_ACIBA;tr|A0A654KWU6|A0A654KWU6_ACIBM;tr|A0A5K1MLL6|A0A5K1MLL6_ACIBA;tr|A0A83…	sp|A3M305|RS7_ACIBT 30S ribosomal protein S7 OS=Acinetobacter baumannii (strain ATCC 17978 / CIP 53.77 / LMG 1025 / NCDC KC755 / 5377) OX=400667 GN=rpsG PE=3 SV=2;tr|A0A062IX06|A0A062IX06_ACIBA 30S ribosomal protein S7 OS=Acinetobacter baumannii 21072 OX=1	35	18	18	18	77.6	17.699	6219400	2257000	6270600	7135600	12955000	13982000	Quantified	GO:0006412(BP:translation);GO:0015935(CC:small ribosomal subunit);GO:0019843(MF:rRNA binding);GO:0003735(MF:structural constituent of ribosome);GO:0000049(MF:tRNA binding)	K02992(NA)	ko03010(Ribosome)		PF00177(Ribosomal protein S7p/S5e)
A0A0E1PUK2	Elongation factor G	fusA	FUNCTION: Catalyzes the GTP-dependent ribosomal translocation step during translation elongation. During this step, the ribosome changes from the pre-translocational (PRE) to the post-translocational (POST) state as the newly formed A-site-bound peptidyl-tRNA and P-site-bound deacylated tRNA move to the P and E sites, respectively. Catalyzes the coordinated movement of the two tRNA molecules, the…	tr|A0A0E1PUK2|A0A0E1PUK2_ACIBA;sp|B7I7S1|EFG_ACIB5;sp|A3M306|EFG_ACIBT;tr|V5VFS5|V5VFS5_ACIBA;tr|S3TLA9|S3TLA9_ACIBA;tr|N9J6D5|N9J6D5_ACIBA;tr|D0C9P8|D0C9P8_ACIB2;tr|A0A836M335|A0A836M335_ACIBA;tr|A0A829RI58|A0A829RI58_ACIBA;tr|A0A829K8N2|A0A829K8N2_ACIBA;tr|A0A7U4F6S8|A0A7U4F6S8_ACIBA;tr|A0A828SJ10|A0A828SJ10_ACIBA;tr|A0A5K6CTR1|A0A5K6CTR1_ACIB3;sp|B2HUQ4|EFG_ACIBC;sp|B7GYM8|EFG_ACIB3;sp|B0V8Y3|…	tr|A0A0E1PUK2|A0A0E1PUK2_ACIBA Elongation factor G OS=Acinetobacter baumannii NCGM 237 OX=1401639 GN=fusA PE=3 SV=1;sp|B7I7S1|EFG_ACIB5 Elongation factor G OS=Acinetobacter baumannii (strain AB0057) OX=480119 GN=fusA PE=3 SV=1;sp|A3M306|EFG_ACIBT Elongatio	37	50	50	7	77.9	80.622	11078000	7256100	10985000	24815000	29173000	31487000	Quantified	GO:0005737(CC:cytoplasm);GO:0005525(MF:GTP binding);GO:0003924(MF:GTPase activity);GO:0003746(MF:translation elongation factor activity)				PF14492(Elongation Factor G, domain II);PF03144(Elongation factor Tu domain 2);PF00679(Elongation factor G C-terminus);PF03764(Elongation factor G, domain IV);PF00009(Elongation factor Tu GTP binding domain)
A3M317	Cell division topological specificity factor	minE	FUNCTION: Prevents the cell division inhibition by proteins MinC and MinD at internal division sites while permitting inhibition at polar sites. This ensures cell division at the proper site by restricting the formation of a division septum at the midpoint of the long axis of the cell. {ECO:0000255|HAMAP-Rule:MF_00262}.	sp|A3M317|MINE_ACIBT;sp|B0VTF2|MINE_ACIBS;tr|A0A7U4BL44|A0A7U4BL44_ACIBA;tr|A0A828SKT5|A0A828SKT5_ACIBA;tr|A0A829KB61|A0A829KB61_ACIBA;tr|A0A836LT42|A0A836LT42_ACIBA;tr|A0A836M2W2|A0A836M2W2_ACIBA;tr|A0A5K6CTV7|A0A5K6CTV7_ACIB3;tr|A0A654KWX3|A0A654KWX3_ACIBM;tr|D0C9R0|D0C9R0_ACIB2;tr|V5VG81|V5VG81_ACIBA;tr|N9J6F2|N9J6F2_ACIBA;tr|S3UAE0|S3UAE0_ACIBA;tr|A0A5K1MRI3|A0A5K1MRI3_ACIBA;tr|A0A158LSG3|A0A…	sp|A3M317|MINE_ACIBT Cell division topological specificity factor OS=Acinetobacter baumannii (strain ATCC 17978 / CIP 53.77 / LMG 1025 / NCDC KC755 / 5377) OX=400667 GN=minE PE=3 SV=1;sp|B0VTF2|MINE_ACIBS Cell division topological specificity factor OS=Aci	36	6	6	6	85.6	10.283	201870		214370	498650	710400	554070	Quantified	GO:0007049(BP:cell cycle);GO:0051301(BP:cell division);GO:0032955(BP:regulation of division septum assembly)				PF03776(Septum formation topological specificity factor MinE)
A3M324	Deoxyuridine 5-triphosphate nucleotidohydrolase	dut	FUNCTION: This enzyme is involved in nucleotide metabolism: it produces dUMP, the immediate precursor of thymidine nucleotides and it decreases the intracellular concentration of dUTP so that uracil cannot be incorporated into DNA. {ECO:0000255|HAMAP-Rule:MF_00116}.	sp|A3M324|DUT_ACIBT;sp|B7GYK9|DUT_ACIB3;tr|A0A8D6GTT8|A0A8D6GTT8_ACIBA;tr|D0C9R7|D0C9R7_ACIB2;tr|N9KMQ6|N9KMQ6_ACIBA;tr|S3T9V1|S3T9V1_ACIBA;tr|V5VFQ2|V5VFQ2_ACIBA;tr|A0A828STS8|A0A828STS8_ACIBA;tr|A0A829RKL2|A0A829RKL2_ACIBA;tr|A0A7U4F6L8|A0A7U4F6L8_ACIBA;tr|A0A5K6CU35|A0A5K6CU35_ACIB3;sp|B0VTE5|DUT_ACIBS;sp|B2HV28|DUT_ACIBC;tr|A0A654KWW3|A0A654KWW3_ACIBM;sp|B7I7U2|DUT_ACIB5;tr|A0A009I480|A0A009I…	sp|A3M324|DUT_ACIBT Deoxyuridine 5-triphosphate nucleotidohydrolase OS=Acinetobacter baumannii (strain ATCC 17978 / CIP 53.77 / LMG 1025 / NCDC KC755 / 5377) OX=400667 GN=dut PE=3 SV=2;sp|B7GYK9|DUT_ACIB3 Deoxyuridine 5-triphosphate nucleotidohydrolase O	36	3	3	3	36.7	16.371				198860	128030	128290	Quantified	GO:0006226(BP:dUMP biosynthetic process);GO:0046081(BP:dUTP catabolic process);GO:0004170(MF:dUTP diphosphatase activity);GO:0000287(MF:magnesium ion binding)	K01520(NA)	ko00240(Pyrimidine metabolism);ko00983(Drug metabolism - other enzymes);ko01232(Nucleotide metabolism)		PF00692(dUTPase)
A3M326	Acetylglutamate kinase	argB	FUNCTION: Catalyzes the ATP-dependent phosphorylation of N-acetyl-L-glutamate. {ECO:0000255|HAMAP-Rule:MF_00082}.	sp|A3M326|ARGB_ACIBT;sp|B7GYK7|ARGB_ACIB3;tr|V5VHI5|V5VHI5_ACIBA;tr|S3UAC9|S3UAC9_ACIBA;tr|A0A5K6CTP3|A0A5K6CTP3_ACIB3;sp|B0V8Y6|ARGB_ACIBY;tr|A0A836M312|A0A836M312_ACIBA;tr|A0A829RBT9|A0A829RBT9_ACIBA;tr|A0A829KBD9|A0A829KBD9_ACIBA;tr|A0A7U4BL35|A0A7U4BL35_ACIBA;tr|A0A654KX00|A0A654KX00_ACIBM;tr|A0A828SV01|A0A828SV01_ACIBA;tr|N9J6E2|N9J6E2_ACIBA;tr|D0C9R9|D0C9R9_ACIB2;tr|A0A0J0ZP27|A0A0J0ZP27_AC…	sp|A3M326|ARGB_ACIBT Acetylglutamate kinase OS=Acinetobacter baumannii (strain ATCC 17978 / CIP 53.77 / LMG 1025 / NCDC KC755 / 5377) OX=400667 GN=argB PE=3 SV=2;sp|B7GYK7|ARGB_ACIB3 Acetylglutamate kinase OS=Acinetobacter baumannii (strain AB307-0294) OX=	39	14	14	14	65.9	32.293	812700		403090	799000	826310	895710	Quantified	GO:0042450(BP:arginine biosynthetic process via ornithine);GO:0005737(CC:cytoplasm);GO:0003991(MF:acetylglutamate kinase activity);GO:0005524(MF:ATP binding)	K00930(NA)	ko00220(Arginine biosynthesis)		PF00696(Amino acid kinase family)
A3M361	Probable malate:quinone oxidoreductase	mqo		sp|A3M361|MQO_ACIBT;tr|A0A009PMW6|A0A009PMW6_ACIBA;tr|A0A836M3Y2|A0A836M3Y2_ACIBA;tr|A0A8B5UME7|A0A8B5UME7_ACIBA;tr|D0C9Z6|D0C9Z6_ACIB2;tr|N9KFQ2|N9KFQ2_ACIBA;tr|S3T4C2|S3T4C2_ACIBA;tr|V5VFL1|V5VFL1_ACIBA;tr|A0A829K3C0|A0A829K3C0_ACIBA;tr|A0A829RMN4|A0A829RMN4_ACIBA;tr|A0A7U4BLD3|A0A7U4BLD3_ACIBA;sp|B2HV78|MQO_ACIBC;sp|B7I894|MQO_ACIB5;tr|A0A009HAN8|A0A009HAN8_ACIBA;tr|A0A009HRG0|A0A009HRG0_ACIB9…	sp|A3M361|MQO_ACIBT Probable malate:quinone oxidoreductase OS=Acinetobacter baumannii (strain ATCC 17978 / CIP 53.77 / LMG 1025 / NCDC KC755 / 5377) OX=400667 GN=mqo PE=3 SV=2;tr|A0A009PMW6|A0A009PMW6_ACIBA Probable malate:quinone oxidoreductase OS=Acineto	41	31	31	6	66.7	60.435	893450		499010	1866400	2107300	2274100	Quantified	GO:0006099(BP:tricarboxylic acid cycle);GO:0052589(MF:malate dehydrogenase (menaquinone) activity);GO:0008924(MF:malate dehydrogenase (quinone) activity)	K00116(NA)	ko00020(Citrate cycle (TCA cycle));ko00620(Pyruvate metabolism)		PF06039(Malate:quinone oxidoreductase (Mqo))
A0A009QQP7	Betaine aldehyde dehydrogenase	betB	FUNCTION: Involved in the biosynthesis of the osmoprotectant glycine betaine. Catalyzes the reversible oxidation of betaine aldehyde to the corresponding acid. {ECO:0000256|HAMAP-Rule:MF_00804, ECO:0000256|SAAS:SAAS00058374}.	tr|A0A009QQP7|A0A009QQP7_ACIBA;tr|A0A858SBB4|A0A858SBB4_ACIBA;tr|S3T9Q3|S3T9Q3_ACIBA;tr|D0C9Z8|D0C9Z8_ACIB2;sp|B2HV80|BETB_ACIBC;tr|A0A009GR72|A0A009GR72_ACIBA;tr|A0A062IM96|A0A062IM96_ACIBA;tr|A0A086I2V7|A0A086I2V7_ACIBA;tr|A0A0E1PVS4|A0A0E1PVS4_ACIBA;tr|A0A0J8TCL2|A0A0J8TCL2_ACIBA;tr|N9J6T1|N9J6T1_ACIBA;tr|A0A237Z5W1|A0A237Z5W1_ACIBA;tr|A0A385ESY1|A0A385ESY1_ACIBA;tr|A0A1E3MAP0|A0A1E3MAP0_ACIBA…	tr|A0A009QQP7|A0A009QQP7_ACIBA Betaine aldehyde dehydrogenase OS=Acinetobacter baumannii 625974 OX=1310607 GN=betB PE=3 SV=1;tr|A0A858SBB4|A0A858SBB4_ACIBA Betaine aldehyde dehydrogenase OS=Acinetobacter baumannii OX=470 GN=betB PE=3 SV=1;tr|S3T9Q3|S3T9Q3_	57	19	19	9	49.6	53.149	939640	44128	450650	252470	298470	262310	Quantified	GO:0019285(BP:glycine betaine biosynthetic process from choline);GO:0008802(MF:betaine-aldehyde dehydrogenase activity);GO:0046872(MF:metal ion binding)	K00130(NA)	ko00260(Glycine, serine and threonine metabolism)		PF00171(Aldehyde dehydrogenase family)
A0A0E1PZ83	Fe/S biogenesis protein NfuA	nfuA	FUNCTION: Involved in iron-sulfur cluster biogenesis. Binds a 4Fe-4S cluster, can transfer this cluster to apoproteins, and thereby intervenes in the maturation of Fe/S proteins. Could also act as a scaffold/chaperone for damaged Fe/S proteins. {ECO:0000256|HAMAP-Rule:MF_01637, ECO:0000256|SAAS:SAAS01079114}.	tr|A0A0E1PZ83|A0A0E1PZ83_ACIBA;sp|B2HVD2|NFUA_ACIBC;sp|A3M3B7|NFUA_ACIBT;tr|A0A829JY48|A0A829JY48_ACIBA;tr|A0A829RN24|A0A829RN24_ACIBA;tr|A0A836LTC9|A0A836LTC9_ACIBA;tr|A0A836M3I2|A0A836M3I2_ACIBA;tr|D0C8V8|D0C8V8_ACIB2;tr|N9KN17|N9KN17_ACIBA;tr|S3T631|S3T631_ACIBA;tr|V5VFD6|V5VFD6_ACIBA;tr|A0A828SXC7|A0A828SXC7_ACIBA;tr|A0A7U4F672|A0A7U4F672_ACIBA;tr|A0A5K6CUE1|A0A5K6CUE1_ACIB3;sp|B0V9L0|NFUA_AC…	tr|A0A0E1PZ83|A0A0E1PZ83_ACIBA Fe/S biogenesis protein NfuA OS=Acinetobacter baumannii NCGM 237 OX=1401639 GN=nfuA PE=3 SV=1;sp|B2HVD2|NFUA_ACIBC Fe/S biogenesis protein NfuA OS=Acinetobacter baumannii (strain ACICU) OX=405416 GN=nfuA PE=3 SV=1;sp|A3M3B7|N	37	9	9	9	61.8	23.713	116440	31426	140100	782430	1086600	534160	Quantified	GO:0016226(BP:iron-sulfur cluster assembly);GO:0051604(BP:protein maturation);GO:0051539(MF:4 iron, 4 sulfur cluster binding);GO:0005506(MF:iron ion binding)				PF01521(Iron-sulphur cluster biosynthesis);PF01106(NifU-like domain)
A3M3C7	Biosynthetic peptidoglycan transglycosylase	mtgA	FUNCTION: Peptidoglycan polymerase that catalyzes glycan chain elongation from lipid-linked precursors. {ECO:0000255|HAMAP-Rule:MF_00766}.	sp|A3M3C7|MTGA_ACIBT;tr|A0A0E1PU33|A0A0E1PU33_ACIBA;tr|G1C6V5|G1C6V5_ACIBA;tr|G1C6W2|G1C6W2_ACIBA;tr|G1C6W4|G1C6W4_ACIBA;tr|S3T622|S3T622_ACIBA;tr|U3H1B7|U3H1B7_ACIBA;tr|D0C8W7|D0C8W7_ACIB2;tr|G1C6V4|G1C6V4_ACIBA;tr|A0A858S4G6|A0A858S4G6_ACIBA;tr|A0A829RJ37|A0A829RJ37_ACIBA;tr|A0A009GRF2|A0A009GRF2_ACIBA;tr|A0A009ISB8|A0A009ISB8_ACIB9;tr|A0A009PMS3|A0A009PMS3_ACIBA;tr|A0A009SZA4|A0A009SZA4_ACIBA;…	sp|A3M3C7|MTGA_ACIBT Biosynthetic peptidoglycan transglycosylase OS=Acinetobacter baumannii (strain ATCC 17978 / CIP 53.77 / LMG 1025 / NCDC KC755 / 5377) OX=400667 GN=mtgA PE=3 SV=2;tr|A0A0E1PU33|A0A0E1PU33_ACIBA Biosynthetic peptidoglycan transglycosylas	48	6	6	6	36.9	26.722				37933	26339	26016	Quantified	GO:0071555(BP:cell wall organization);GO:0009252(BP:peptidoglycan biosynthetic process);GO:0008360(BP:regulation of cell shape);GO:0016021(CC:integral component of membrane);GO:0009274(CC:peptidoglycan-based cell wall);GO:0005886(CC:plasma membrane);GO:0008955(MF:peptidoglycan glycosyltransferase activity);GO:0016763(MF:transferase activity, transferring pentosyl groups)	K03814(NA)	ko00550(Peptidoglycan biosynthesis)		PF00912(Transglycosylase)
A3M3F5	Urease accessory protein UreG	ureG	FUNCTION: Facilitates the functional incorporation of the urease nickel metallocenter. This process requires GTP hydrolysis, probably effectuated by UreG. {ECO:0000255|HAMAP-Rule:MF_01389}.	sp|A3M3F5|UREG_ACIBT;tr|A0A385ET65|A0A385ET65_ACIBA;tr|A0A836LRS3|A0A836LRS3_ACIBA;tr|A0A829RDX2|A0A829RDX2_ACIBA;tr|S3T9F8|S3T9F8_ACIBA;tr|N9KPC1|N9KPC1_ACIBA;tr|D0C8Z6|D0C8Z6_ACIB2;tr|A0A836LZS3|A0A836LZS3_ACIBA;tr|A0A829K6D2|A0A829K6D2_ACIBA;tr|A0A062IQA3|A0A062IQA3_ACIBA;tr|A0A828SXI4|A0A828SXI4_ACIBA;tr|A0A7Z1WQF9|A0A7Z1WQF9_ACIBA;tr|A0A7U4BLJ6|A0A7U4BLJ6_ACIBA;tr|A0A654KXR0|A0A654KXR0_ACIBM…	sp|A3M3F5|UREG_ACIBT Urease accessory protein UreG OS=Acinetobacter baumannii (strain ATCC 17978 / CIP 53.77 / LMG 1025 / NCDC KC755 / 5377) OX=400667 GN=ureG PE=3 SV=2;tr|A0A385ET65|A0A385ET65_ACIBA Urease accessory protein UreG OS=Acinetobacter baumannii	39	4	4	4	23.5	22.106				6303.7	15632	16560	Quantified	GO:0006807(BP:nitrogen compound metabolic process);GO:0005737(CC:cytoplasm);GO:0005525(MF:GTP binding);GO:0003924(MF:GTPase activity);GO:0016151(MF:nickel cation binding)				PF02492(CobW/HypB/UreG, nucleotide-binding domain)
A0A828SRK6	Adenylate kinase	adk		tr|A0A828SRK6|A0A828SRK6_ACIBA;tr|A0A009I0X5|A0A009I0X5_ACIB9;tr|A0A7D6VXZ1|A0A7D6VXZ1_ACIBA;sp|A3M3G1|KAD_ACIBT;tr|S3T5Y9|S3T5Y9_ACIBA;tr|V5VFN0|V5VFN0_ACIBA;tr|A0A0E1PZ46|A0A0E1PZ46_ACIBA;tr|N9J801|N9J801_ACIBA;tr|A0A5K1MNV7|A0A5K1MNV7_ACIBA;tr|A0A829RG40|A0A829RG40_ACIBA;sp|B2HVT0|KAD_ACIBC;sp|B7GXT4|KAD_ACIB3;sp|B7I8U4|KAD_ACIB5;tr|A0A009FZ35|A0A009FZ35_ACIBA;tr|D0C902|D0C902_ACIB2;tr|A0A836L…	tr|A0A828SRK6|A0A828SRK6_ACIBA Adenylate kinase OS=Acinetobacter baumannii 6014059 OX=525242 GN=adk PE=3 SV=1;tr|A0A009I0X5|A0A009I0X5_ACIB9 Adenylate kinase OS=Acinetobacter baumannii (strain 1295743) OX=1310613 GN=adk PE=3 SV=1;tr|A0A7D6VXZ1|A0A7D6VXZ1_A	42	19	19	19	86.5	24.735	949940		485330	4119500	4576900	5677500	Quantified	GO:0046939(BP:nucleotide phosphorylation);GO:0044209(BP:AMP salvage);GO:0005737(CC:cytoplasm);GO:0004017(MF:adenylate kinase activity);GO:0005524(MF:ATP binding)	K00939(NA)	ko00230(Purine metabolism);ko01240(Biosynthesis of cofactors);ko00730(Thiamine metabolism);ko01232(Nucleotide metabolism)		PF00406(Adenylate kinase);PF05191(Adenylate kinase, active site lid)
A3M3G7	Ribosomal RNA large subunit methyltransferase H	rlmH	FUNCTION: Specifically methylates the pseudouridine at position 1915 (m3Psi1915) in 23S rRNA. {ECO:0000255|HAMAP-Rule:MF_00658}.	sp|A3M3G7|RLMH_ACIBT;sp|B7GXS8|RLMH_ACIB3;tr|A0A828SWS5|A0A828SWS5_ACIBA;tr|A0A829K604|A0A829K604_ACIBA;tr|A0A829RCH6|A0A829RCH6_ACIBA;tr|A0A836LZR2|A0A836LZR2_ACIBA;tr|A0A8I2CMC3|A0A8I2CMC3_ACIBA;tr|D0C909|D0C909_ACIB2;tr|A0A6H3SNF5|A0A6H3SNF5_ACIBA;tr|A0A7U4F6P0|A0A7U4F6P0_ACIBA;tr|N9J7W4|N9J7W4_ACIBA;tr|S3U9Y6|S3U9Y6_ACIBA;tr|V5VH39|V5VH39_ACIBA;tr|A0A654KXK3|A0A654KXK3_ACIBM;tr|A0A5K1ML82|A0A…	sp|A3M3G7|RLMH_ACIBT Ribosomal RNA large subunit methyltransferase H OS=Acinetobacter baumannii (strain ATCC 17978 / CIP 53.77 / LMG 1025 / NCDC KC755 / 5377) OX=400667 GN=rlmH PE=3 SV=2;sp|B7GXS8|RLMH_ACIB3 Ribosomal RNA large subunit methyltransferase H	40	3	3	3	32.7	18.063				28928	25781	21564	Quantified	GO:0005737(CC:cytoplasm);GO:0070038(MF:rRNA (pseudouridine-N3-)-methyltransferase activity)				PF02590(Predicted SPOUT methyltransferase)
A3M3K3	Dihydroorotase	pyrC	FUNCTION: Catalyzes the reversible cyclization of carbamoyl aspartate to dihydroorotate. {ECO:0000255|HAMAP-Rule:MF_00219}.	sp|A3M3K3|PYRC_ACIBT;tr|A0A5K6CTG5|A0A5K6CTG5_ACIB3;tr|V5VF24|V5VF24_ACIBA;tr|S3T5V0|S3T5V0_ACIBA;tr|N9KH44|N9KH44_ACIBA;tr|A0A836LNP5|A0A836LNP5_ACIBA;tr|A0A009HKC5|A0A009HKC5_ACIB9;tr|A0A009SS57|A0A009SS57_ACIBA;sp|B2HWF6|PYRC_ACIBC;tr|A0A837AYX3|A0A837AYX3_ACIBA;tr|A0A062SPZ0|A0A062SPZ0_ACIBA;tr|A0A0E1PSV3|A0A0E1PSV3_ACIBA;sp|B7I9G6|PYRC_ACIB5;tr|A0A0J0ZWY6|A0A0J0ZWY6_ACIBA;tr|A0A385EU02|A0A38…	sp|A3M3K3|PYRC_ACIBT Dihydroorotase OS=Acinetobacter baumannii (strain ATCC 17978 / CIP 53.77 / LMG 1025 / NCDC KC755 / 5377) OX=400667 GN=pyrC PE=3 SV=2;tr|A0A5K6CTG5|A0A5K6CTG5_ACIB3 Dihydroorotase OS=Acinetobacter baumannii (strain AB307-0294) OX=557600	52	21	21	1	82.8	38.724	50624		7507.8	1007100	928940	1011700	Quantified	GO:0044205(BP:'de novo' UMP biosynthetic process);GO:0019856(BP:pyrimidine nucleobase biosynthetic process);GO:0004151(MF:dihydroorotase activity);GO:0008270(MF:zinc ion binding)	K01465(NA)	ko01240(Biosynthesis of cofactors);ko00240(Pyrimidine metabolism)		PF01979(Amidohydrolase family)
A0A385EUC0	Translational regulator CsrA	csrA	FUNCTION: A key translational regulator that binds mRNA to regulate translation initiation and/or mRNA stability. Mediates global changes in gene expression, shifting from rapid growth to stress survival by linking envelope stress, the stringent response and the catabolite repression systems. Usually binds in the 5'-UTR; binding at or near the Shine-Dalgarno sequence prevents ribosome-binding, re…	tr|A0A385EUC0|A0A385EUC0_ACIBA;sp|B2HWK5|CSRA_ACIBC;tr|A0A7U4BLY9|A0A7U4BLY9_ACIBA;tr|A0A828SNQ3|A0A828SNQ3_ACIBA;tr|A0A829KA93|A0A829KA93_ACIBA;tr|A0A829RD56|A0A829RD56_ACIBA;tr|A0A836LWG2|A0A836LWG2_ACIBA;tr|D0CE95|D0CE95_ACIB2;tr|A0A654KYD0|A0A654KYD0_ACIBM;tr|N9J9J4|N9J9J4_ACIBA;tr|S3T6M2|S3T6M2_ACIBA;tr|V5VF49|V5VF49_ACIBA;tr|A0A836YM97|A0A836YM97_ACIBA;tr|A0A5K6CT61|A0A5K6CT61_ACIB3;sp|B0VA…	tr|A0A385EUC0|A0A385EUC0_ACIBA Translational regulator CsrA OS=Acinetobacter baumannii WM99c OX=945555 GN=csrA PE=3 SV=1;sp|B2HWK5|CSRA_ACIBC Translational regulator CsrA OS=Acinetobacter baumannii (strain ACICU) OX=405416 GN=csrA PE=3 SV=1;tr|A0A7U4BLY9|A	37	3	3	3	66.7	9.846				219830	162950	171020	Quantified	GO:0006402(BP:mRNA catabolic process);GO:0045947(BP:negative regulation of translational initiation);GO:0045948(BP:positive regulation of translational initiation);GO:0006109(BP:regulation of carbohydrate metabolic process);GO:0005737(CC:cytoplasm);GO:0048027(MF:mRNA 5'-UTR binding)	K03563(NA)	ko02020(Two-component system);ko02025(Biofilm formation - Pseudomonas aeruginosa);ko02026(Biofilm formation - Escherichia coli);ko05111(Biofilm formation - Vibrio cholerae)		PF02599(Global regulator protein family)
A3M3X6	Aspartate carbamoyltransferase	pyrB		sp|A3M3X6|PYRB_ACIBT;tr|A0A5K1MMU0|A0A5K1MMU0_ACIBA;tr|V5VGI2|V5VGI2_ACIBA;tr|S3TBJ9|S3TBJ9_ACIBA;tr|N9KRP0|N9KRP0_ACIBA;tr|A0A009GGP5|A0A009GGP5_ACIBA;tr|A0A009PTG4|A0A009PTG4_ACIBA;tr|A0A009SE15|A0A009SE15_ACIBA;tr|A0A062IHG1|A0A062IHG1_ACIBA;tr|A0A0E1PTM1|A0A0E1PTM1_ACIBA;tr|D0CEH6|D0CEH6_ACIB2;tr|A0A158LQG9|A0A158LQG9_ACIBA;tr|A0A385EU90|A0A385EU90_ACIBA;tr|A0A8D6JV75|A0A8D6JV75_ACIBA;tr|A0A0…	sp|A3M3X6|PYRB_ACIBT Aspartate carbamoyltransferase OS=Acinetobacter baumannii (strain ATCC 17978 / CIP 53.77 / LMG 1025 / NCDC KC755 / 5377) OX=400667 GN=pyrB PE=3 SV=2;tr|A0A5K1MMU0|A0A5K1MMU0_ACIBA Aspartate carbamoyltransferase OS=Acinetobacter baumann	44	15	15	15	67.2	37.177	208110		107510	685220	600670	587190	Quantified	GO:0006207(BP:'de novo' pyrimidine nucleobase biosynthetic process);GO:0044205(BP:'de novo' UMP biosynthetic process);GO:0006520(BP:cellular amino acid metabolic process);GO:0016597(MF:amino acid binding);GO:0004070(MF:aspartate carbamoyltransferase activity)	K00609(NA)	ko01240(Biosynthesis of cofactors);ko00240(Pyrimidine metabolism);ko00250(Alanine, aspartate and glutamate metabolism)		PF00185(Aspartate/ornithine carbamoyltransferase, Asp/Orn binding domain);PF02729(Aspartate/ornithine carbamoyltransferase, carbamoyl-P binding domain)
A0A059ZMZ4	Cysteine--tRNA ligase	cysS		tr|A0A059ZMZ4|A0A059ZMZ4_ACIBA;sp|A3M419|SYC_ACIBT;sp|B2HX34|SYC_ACIBC;tr|A0A7U4BMN5|A0A7U4BMN5_ACIBA;tr|A0A828SP64|A0A828SP64_ACIBA;tr|A0A4P2X210|A0A4P2X210_ACIBA;tr|A0A385ETZ6|A0A385ETZ6_ACIBA;tr|A0A7Z2BP29|A0A7Z2BP29_ACIBA;tr|A0A6H3TIM3|A0A6H3TIM3_ACIBA;tr|A0A6H3TCE9|A0A6H3TCE9_ACIBA;tr|A0A0E1PSG8|A0A0E1PSG8_ACIBA;tr|A0A8I1Z7Y3|A0A8I1Z7Y3_ACIBA;sp|B7GWA1|SYC_ACIB3;sp|B0VAU1|SYC_ACIBY;tr|A0A090…	tr|A0A059ZMZ4|A0A059ZMZ4_ACIBA Cysteine--tRNA ligase OS=Acinetobacter baumannii OX=470 GN=cysS PE=3 SV=1;sp|A3M419|SYC_ACIBT Cysteine--tRNA ligase OS=Acinetobacter baumannii (strain ATCC 17978 / CIP 53.77 / LMG 1025 / NCDC KC755 / 5377) OX=400667 GN=cysS P	64	24	24	24	61.1	54.169	252490		116950	1013200	1331800	917280	Quantified	GO:0006423(BP:cysteinyl-tRNA aminoacylation);GO:0005737(CC:cytoplasm);GO:0005524(MF:ATP binding);GO:0004817(MF:cysteine-tRNA ligase activity);GO:0008270(MF:zinc ion binding)	K01883(NA)	ko00970(Aminoacyl-tRNA biosynthesis)		PF01406(tRNA synthetases class I (C) catalytic domain);PF09190(DALR domain)
A0A8I1Z890	5-oxoprolinase subunit A	pxpA		tr|A0A8I1Z890|A0A8I1Z890_ACIBA;tr|A0A385EUI6|A0A385EUI6_ACIBA;tr|A0A009HYU3|A0A009HYU3_ACIB9;tr|A0A009Q9D8|A0A009Q9D8_ACIBA;tr|A0A009S8N0|A0A009S8N0_ACIBA;tr|A0A062KMT4|A0A062KMT4_ACIBA;tr|A0A0B2XRP3|A0A0B2XRP3_ACIBA;tr|A0A0E1PSH6|A0A0E1PSH6_ACIBA;tr|A0A1E3M2I5|A0A1E3M2I5_ACIBA;tr|A0A1S2FWF8|A0A1S2FWF8_ACIBA;sp|B2HXI0|PXPA_ACIBC;tr|A0A062SRT3|A0A062SRT3_ACIBA;tr|A0A654KYA6|A0A654KYA6_ACIBM;tr|A0A…	tr|A0A8I1Z890|A0A8I1Z890_ACIBA 5-oxoprolinase subunit A OS=Acinetobacter baumannii OX=470 GN=pxpA PE=3 SV=1;tr|A0A385EUI6|A0A385EUI6_ACIBA 5-oxoprolinase subunit A OS=Acinetobacter baumannii WM99c OX=945555 GN=pxpA PE=3 SV=1;tr|A0A009HYU3|A0A009HYU3_ACIB9	48	11	11	11	65.1	27.026	59687			802530	823360	844230	Quantified	GO:0005975(BP:carbohydrate metabolic process);GO:0003824(MF:catalytic activity)	K07160(NA)	ko00480(Glutathione metabolism)		PF03746(LamB/YcsF family)
A0A3F3MNB7	peptide-methionine (R)-S-oxide reductase (Fragment)	msrB		tr|A0A3F3MNB7|A0A3F3MNB7_ACIBA;sp|B7I415|MSRB_ACIB5;tr|A0A836YMF2|A0A836YMF2_ACIBA;tr|D0C830|D0C830_ACIB2;tr|N9KY90|N9KY90_ACIBA;tr|S3TCG0|S3TCG0_ACIBA;tr|V5VFK5|V5VFK5_ACIBA;sp|A3M4Q3|MSRB_ACIBT;tr|A0A829K3S3|A0A829K3S3_ACIBA;tr|A0A829RJB9|A0A829RJB9_ACIBA;tr|A0A828SUD7|A0A828SUD7_ACIBA;tr|A0A0E1PXW2|A0A0E1PXW2_ACIBA;tr|A0A654KYX4|A0A654KYX4_ACIBM;sp|B2HYT2|MSRB_ACIBC;sp|B7H3X2|MSRB_ACIB3;tr|A0A…	tr|A0A3F3MNB7|A0A3F3MNB7_ACIBA peptide-methionine (R)-S-oxide reductase (Fragment) OS=Acinetobacter baumannii OX=470 GN=msrB PE=3 SV=1;sp|B7I415|MSRB_ACIB5 Peptide methionine sulfoxide reductase MsrB OS=Acinetobacter baumannii (strain AB0057) OX=480119 GN=	38	8	8	8	87.6	14.749	52775		41741	123020	129080	90936	Quantified	GO:0030091(BP:protein repair);GO:0006979(BP:response to oxidative stress);GO:0033743(MF:peptide-methionine (R)-S-oxide reductase activity)				PF01641(SelR domain)
B0VC63	Bifunctional uridylyltransferase/uridylyl-removing enzyme	glnD	FUNCTION: Modifies, by uridylylation and deuridylylation, the PII regulatory proteins (GlnB and homologs), in response to the nitrogen status of the cell that GlnD senses through the glutamine level. Under low glutamine levels, catalyzes the conversion of the PII proteins and UTP to PII-UMP and PPi, while under higher glutamine levels, GlnD hydrolyzes PII-UMP to PII and UMP (deuridylylation). Thu…	sp|B0VC63|GLND_ACIBY;tr|A0A062IF50|A0A062IF50_ACIBA;tr|D0C825|D0C825_ACIB2;sp|A3M4Q8|GLND_ACIBT;tr|A0A829RHY2|A0A829RHY2_ACIBA;tr|A0A836M076|A0A836M076_ACIBA;tr|A0A828SYG8|A0A828SYG8_ACIBA;tr|S3TCF7|S3TCF7_ACIBA;sp|B0VR80|GLND_ACIBS;sp|B7I420|GLND_ACIB5;tr|A0A009GH08|A0A009GH08_ACIBA;tr|A0A009PZN5|A0A009PZN5_ACIBA;tr|A0A009TCA8|A0A009TCA8_ACIBA;tr|A0A059ZCJ8|A0A059ZCJ8_ACIBA;tr|A0A829KCQ4|A0A829K…	sp|B0VC63|GLND_ACIBY Bifunctional uridylyltransferase/uridylyl-removing enzyme OS=Acinetobacter baumannii (strain AYE) OX=509173 GN=glnD PE=3 SV=1;tr|A0A062IF50|A0A062IF50_ACIBA Bifunctional uridylyltransferase/uridylyl-removing enzyme OS=Acinetobacter bau	52	30	30	24	41.9	102.1	84683			424790	390470	473660	Quantified	GO:0006807(BP:nitrogen compound metabolic process);GO:0006808(BP:regulation of nitrogen utilization);GO:0008773(MF:[protein-PII] uridylyltransferase activity);GO:0008081(MF:phosphoric diester hydrolase activity)	K00990(NA)	ko02020(Two-component system)		PF01966(HD domain);PF08335(GlnD PII-uridylyltransferase);PF01909(Nucleotidyltransferase domain)
V5XXP1	Biotin synthase	bioB	FUNCTION: Catalyzes the conversion of dethiobiotin (DTB) to biotin by the insertion of a sulfur atom into dethiobiotin via a radical-based mechanism. {ECO:0000256|HAMAP-Rule:MF_01694, ECO:0000256|SAAS:SAAS00833214}.	tr|V5XXP1|V5XXP1_ACIBA;tr|A0A062SVR8|A0A062SVR8_ACIBA;tr|A0A828SQU8|A0A828SQU8_ACIBA;tr|A0A0J0ZVM1|A0A0J0ZVM1_ACIBA;tr|A0A0E1PRQ6|A0A0E1PRQ6_ACIBA;sp|B0VCA8|BIOB_ACIBY;sp|B2HYX9|BIOB_ACIBC;sp|B7H3S4|BIOB_ACIB3;sp|B7I4I4|BIOB_ACIB5;tr|A0A009HKP2|A0A009HKP2_ACIB9;tr|A0A059ZUZ0|A0A059ZUZ0_ACIBA;tr|A0A062L4U9|A0A062L4U9_ACIBA;sp|A3M4U4|BIOB_ACIBT;tr|A0A158LVD8|A0A158LVD8_ACIBA;tr|A0A654KZB1|A0A654KZB…	tr|V5XXP1|V5XXP1_ACIBA Biotin synthase OS=Acinetobacter baumannii OX=470 GN=bioB PE=3 SV=1;tr|A0A062SVR8|A0A062SVR8_ACIBA Biotin synthase OS=Acinetobacter baumannii 25977_9 OX=1310913 GN=bioB PE=3 SV=1;tr|A0A828SQU8|A0A828SQU8_ACIBA Biotin synthase OS=Acin	47	15	15	9	64	37.137	41615		47839	757730	780870	792810	Quantified	GO:0009102(BP:biotin biosynthetic process);GO:0051537(MF:2 iron, 2 sulfur cluster binding);GO:0051539(MF:4 iron, 4 sulfur cluster binding);GO:0004076(MF:biotin synthase activity);GO:0005506(MF:iron ion binding)	K01012(NA)	ko00780(Biotin metabolism);ko01240(Biosynthesis of cofactors)		PF06968(Biotin and Thiamin Synthesis associated domain);PF04055(Radical SAM superfamily)
A3M4U7	Crossover junction endodeoxyribonuclease RuvC	ruvC	FUNCTION: Nuclease that resolves Holliday junction intermediates in genetic recombination. Cleaves the cruciform structure in supercoiled DNA by nicking to strands with the same polarity at sites symmetrically opposed at the junction in the homologous arms and leaves a 5'-terminal phosphate and a 3'-terminal hydroxyl group. {ECO:0000255|HAMAP-Rule:MF_00034}.	sp|A3M4U7|RUVC_ACIBT;sp|B2HYY2|RUVC_ACIBC;tr|A0A829RFR0|A0A829RFR0_ACIBA;tr|D0C7W8|D0C7W8_ACIB2;tr|N9KZ14|N9KZ14_ACIBA;tr|S3TU95|S3TU95_ACIBA;tr|V5VDV3|V5VDV3_ACIBA;tr|V9VEB0|V9VEB0_ACIBT;tr|A0A009TMR7|A0A009TMR7_ACIBA;tr|A0A828SUJ6|A0A828SUJ6_ACIBA;tr|A0A829KAS9|A0A829KAS9_ACIBA;tr|A0A7U4BMN4|A0A7U4BMN4_ACIBA;tr|A0A062HYH9|A0A062HYH9_ACIBA;tr|A0A5K6CRA9|A0A5K6CRA9_ACIB3;sp|B0VR37|RUVC_ACIBS;tr|A…	sp|A3M4U7|RUVC_ACIBT Crossover junction endodeoxyribonuclease RuvC OS=Acinetobacter baumannii (strain ATCC 17978 / CIP 53.77 / LMG 1025 / NCDC KC755 / 5377) OX=400667 GN=ruvC PE=3 SV=2;sp|B2HYY2|RUVC_ACIBC Crossover junction endodeoxyribonuclease RuvC OS=A	38	4	4	4	30.4	19.445				11237	14199	20303	Quantified	GO:0006310(BP:DNA recombination);GO:0006281(BP:DNA repair);GO:0008821(MF:crossover junction endodeoxyribonuclease activity);GO:0000287(MF:magnesium ion binding);GO:0003676(MF:nucleic acid binding)	K01159(NA)	ko03440(Homologous recombination)		PF02075(Crossover junction endodeoxyribonuclease RuvC)
A3M4V2	S-adenosylmethionine synthase	metK	FUNCTION: Catalyzes the formation of S-adenosylmethionine (AdoMet) from methionine and ATP. The overall synthetic reaction is composed of two sequential steps, AdoMet formation and the subsequent tripolyphosphate hydrolysis which occurs prior to release of AdoMet from the enzyme. {ECO:0000255|HAMAP-Rule:MF_00086}.	sp|A3M4V2|METK_ACIBT;tr|A0A828SQV9|A0A828SQV9_ACIBA;tr|V5VDQ4|V5VDQ4_ACIBA;tr|D0C7W0|D0C7W0_ACIB2;sp|B2HYY9|METK_ACIBC;tr|A0A0E1PSM1|A0A0E1PSM1_ACIBA;tr|A0A158LTT1|A0A158LTT1_ACIBA;tr|A0A385EUN9|A0A385EUN9_ACIBA;tr|A0A5K1MJG8|A0A5K1MJG8_ACIBA;tr|S3TE40|S3TE40_ACIBA;tr|A0A654KZC3|A0A654KZC3_ACIBM;sp|B0VR30|METK_ACIBS;tr|A0A009PJZ4|A0A009PJZ4_ACIBA;tr|A0A829KBA2|A0A829KBA2_ACIBA;tr|A0A836LYE2|A0A83…	sp|A3M4V2|METK_ACIBT S-adenosylmethionine synthase OS=Acinetobacter baumannii (strain ATCC 17978 / CIP 53.77 / LMG 1025 / NCDC KC755 / 5377) OX=400667 GN=metK PE=3 SV=2;tr|A0A828SQV9|A0A828SQV9_ACIBA S-adenosylmethionine synthase OS=Acinetobacter baumannii	40	25	25	11	81.4	41.974	662380	22627	238440	2975200	1266900	2900100	Quantified	GO:0006730(BP:one-carbon metabolic process);GO:0006556(BP:S-adenosylmethionine biosynthetic process);GO:0005737(CC:cytoplasm);GO:0005524(MF:ATP binding);GO:0000287(MF:magnesium ion binding);GO:0004478(MF:methionine adenosyltransferase activity)	K00789(NA)	ko00270(Cysteine and methionine metabolism);ko00999(Biosynthesis of various plant secondary metabolites; Including: Crocin biosynthesis, Cannabidiol biosynthesis, Mugineic acid biosynthesis, Pentagalloylglucose biosynthesis, Benzoxazinoid biosynthesis, Gramine biosynthesis, Coumarin biosynthesis, Furanocoumarin biosynthesis, Hordatine biosynthesis, Podophyllotoxin biosynthesis);ko01240(Biosynthes…		PF02772(S-adenosylmethionine synthetase, central domain);PF00438(S-adenosylmethionine synthetase, N-terminal domain);PF02773(S-adenosylmethionine synthetase, C-terminal domain)
A3M4W5	Glycine cleavage system H protein	gcvH	FUNCTION: The glycine cleavage system catalyzes the degradation of glycine. The H protein shuttles the methylamine group of glycine from the P protein to the T protein. {ECO:0000255|HAMAP-Rule:MF_00272}.	sp|A3M4W5|GCSH_ACIBT;sp|B0VR13|GCSH_ACIBS;tr|A0A7G6AHI4|A0A7G6AHI4_ACIBA;tr|A0A7U4BMQ4|A0A7U4BMQ4_ACIBA;tr|A0A828SYX0|A0A828SYX0_ACIBA;tr|A0A829KC68|A0A829KC68_ACIBA;tr|A0A829RFP7|A0A829RFP7_ACIBA;tr|A0A836M2T5|A0A836M2T5_ACIBA;tr|D0C7U7|D0C7U7_ACIB2;tr|A0A654KZ29|A0A654KZ29_ACIBM;tr|V5VDJ8|V5VDJ8_ACIBA;tr|A0A6H2UJJ5|A0A6H2UJJ5_ACIBA;tr|N9KZ00|N9KZ00_ACIBA;tr|S3TU69|S3TU69_ACIBA;tr|A0A009QMP5|A0A…	sp|A3M4W5|GCSH_ACIBT Glycine cleavage system H protein OS=Acinetobacter baumannii (strain ATCC 17978 / CIP 53.77 / LMG 1025 / NCDC KC755 / 5377) OX=400667 GN=gcvH PE=3 SV=2;sp|B0VR13|GCSH_ACIBS Glycine cleavage system H protein OS=Acinetobacter baumannii (	39	2	2	2	15.3	13.553		24779		72364	167130	87299	Quantified	GO:0019464(BP:glycine decarboxylation via glycine cleavage system);GO:0005960(CC:glycine cleavage complex)	K02437(NA)	ko00260(Glycine, serine and threonine metabolism);ko00630(Glyoxylate and dicarboxylate metabolism)		PF01597(Glycine cleavage H-protein)
A0A3F3MNU7	Serine/threonine transporter SstT (Fragment)	DOL94_17430		tr|A0A3F3MNU7|A0A3F3MNU7_ACIBA;sp|B7I4Z5|SSTT_ACIB5;tr|A0A0D5YI40|A0A0D5YI40_ACIBA;tr|N9JHE2|N9JHE2_ACIBA;tr|A0A836M3X8|A0A836M3X8_ACIBA;tr|D0C7U1|D0C7U1_ACIB2;tr|V5VDP0|V5VDP0_ACIBA;tr|S3THB4|S3THB4_ACIBA;tr|A0A009QEN0|A0A009QEN0_ACIBA;tr|A0A5K1MKF5|A0A5K1MKF5_ACIBA;tr|A0A829RJP3|A0A829RJP3_ACIBA;tr|A0A829K9V6|A0A829K9V6_ACIBA;tr|A0A828SQ32|A0A828SQ32_ACIBA;tr|A0A7U4BMR8|A0A7U4BMR8_ACIBA;tr|A0A7…	tr|A0A3F3MNU7|A0A3F3MNU7_ACIBA Serine/threonine transporter SstT (Fragment) OS=Acinetobacter baumannii OX=470 GN=DOL94_17430 PE=4 SV=1;sp|B7I4Z5|SSTT_ACIB5 Serine/threonine transporter SstT OS=Acinetobacter baumannii (strain AB0057) OX=480119 GN=sstT PE=3	43	3	3	3	14.6	29.756	120970		133720	185740	225290	281010	Quantified	GO:0016021(CC:integral component of membrane);GO:0015293(MF:symporter activity)				PF00375(Sodium:dicarboxylate symporter family)
A0A828STT9	Ribosomal RNA small subunit methyltransferase G	rsmG		tr|A0A828STT9|A0A828STT9_ACIBA;tr|A0A009PI17|A0A009PI17_ACIBA;tr|D0C7S8|D0C7S8_ACIB2;tr|N9KRI7|N9KRI7_ACIBA;tr|S3TC52|S3TC52_ACIBA;tr|V5VDR6|V5VDR6_ACIBA;tr|A0A829RI43|A0A829RI43_ACIBA;tr|A0A837ABD1|A0A837ABD1_ACIBA;tr|A0A062II54|A0A062II54_ACIBA;sp|B2HZC3|RSMG_ACIBC;sp|B7H3N1|RSMG_ACIB3;sp|B7I508|RSMG_ACIB5;tr|A0A009GU34|A0A009GU34_ACIBA;tr|A0A009IKK9|A0A009IKK9_ACIB9;tr|A0A0G4QPW1|A0A0G4QPW1_AC…	tr|A0A828STT9|A0A828STT9_ACIBA Ribosomal RNA small subunit methyltransferase G OS=Acinetobacter baumannii 6014059 OX=525242 GN=rsmG PE=3 SV=1;tr|A0A009PI17|A0A009PI17_ACIBA Ribosomal RNA small subunit methyltransferase G OS=Acinetobacter baumannii 625974 O	43	12	12	12	71.4	23.719	16895			347800	222280	370040	Quantified	GO:0070476(BP:rRNA (guanine-N7)-methylation);GO:0005737(CC:cytoplasm);GO:0070043(MF:rRNA (guanine-N7-)-methyltransferase activity)				PF02527(rRNA small subunit methyltransferase G)
A3M504	Cytidylate kinase	cmk		sp|A3M504|KCY_ACIBT;tr|A0A158LS57|A0A158LS57_ACIBA;tr|D0C7Q7|D0C7Q7_ACIB2;tr|S3TU22|S3TU22_ACIBA;tr|V5VDG8|V5VDG8_ACIBA;tr|A0A858S9B7|A0A858S9B7_ACIBA;tr|A0A009HQI0|A0A009HQI0_ACIB9;tr|A0A009HDQ0|A0A009HDQ0_ACIBA;tr|A0A836M3N9|A0A836M3N9_ACIBA;tr|N9KYW7|N9KYW7_ACIBA;tr|A0A829KBM0|A0A829KBM0_ACIBA;tr|A0A7U4BMT9|A0A7U4BMT9_ACIBA;tr|A0A828SZ08|A0A828SZ08_ACIBA;tr|A0A0E1PSH2|A0A0E1PSH2_ACIBA;tr|A0A0J…	sp|A3M504|KCY_ACIBT Cytidylate kinase OS=Acinetobacter baumannii (strain ATCC 17978 / CIP 53.77 / LMG 1025 / NCDC KC755 / 5377) OX=400667 GN=cmk PE=3 SV=2;tr|A0A158LS57|A0A158LS57_ACIBA Cytidylate kinase OS=Acinetobacter baumannii NIPH 190 OX=1217640 GN=cm	43	11	11	11	67.5	25.235	85555	8187.2	79390	416630	235600	544540	Quantified	GO:0006220(BP:pyrimidine nucleotide metabolic process);GO:0005737(CC:cytoplasm);GO:0005524(MF:ATP binding);GO:0004127(MF:cytidylate kinase activity)	K00945(NA)	ko01232(Nucleotide metabolism);ko00240(Pyrimidine metabolism)		PF02224(Cytidylate kinase)
A3M508	Orotidine 5-phosphate decarboxylase	pyrF	FUNCTION: Catalyzes the decarboxylation of orotidine 5'-monophosphate (OMP) to uridine 5'-monophosphate (UMP). {ECO:0000255|HAMAP-Rule:MF_01200}.	sp|A3M508|PYRF_ACIBT;tr|A0A009GU82|A0A009GU82_ACIBA;tr|S3TC20|S3TC20_ACIBA;tr|N9KRG6|N9KRG6_ACIBA;tr|A0A828SZ32|A0A828SZ32_ACIBA;tr|A0A7U4BMU0|A0A7U4BMU0_ACIBA;tr|A0A654L5J2|A0A654L5J2_ACIBM;tr|A0A5N0FMH7|A0A5N0FMH7_ACIBA;tr|A0A5K1MP75|A0A5K1MP75_ACIBA;tr|A0A158LUS6|A0A158LUS6_ACIBA;tr|A0A0M3FF20|A0A0M3FF20_ACIBA;tr|A0A0G4QPY3|A0A0G4QPY3_ACIBA;tr|A0A059ZRY3|A0A059ZRY3_ACIBA;sp|B2HZE8|PYRF_ACIBC;t…	sp|A3M508|PYRF_ACIBT Orotidine 5-phosphate decarboxylase OS=Acinetobacter baumannii (strain ATCC 17978 / CIP 53.77 / LMG 1025 / NCDC KC755 / 5377) OX=400667 GN=pyrF PE=3 SV=2;tr|A0A009GU82|A0A009GU82_ACIBA Orotidine 5-phosphate decarboxylase OS=Acinetoba	49	16	16	16	68.1	25.366				293770	334410	428630	Quantified	GO:0006207(BP:'de novo' pyrimidine nucleobase biosynthetic process);GO:0044205(BP:'de novo' UMP biosynthetic process);GO:0004590(MF:orotidine-5'-phosphate decarboxylase activity)	K01591(NA)	ko00240(Pyrimidine metabolism);ko01240(Biosynthesis of cofactors)		PF00215(Orotidine 5'-phosphate decarboxylase / HUMPS family)
A0A7U4F7H5	30S ribosomal protein S20	M3Q_1997		tr|A0A7U4F7H5|A0A7U4F7H5_ACIBA;tr|A0A062T0N9|A0A062T0N9_ACIBA;tr|N9KZI8|N9KZI8_ACIBA;tr|D0C7N1|D0C7N1_ACIB2;tr|A0A837ABN5|A0A837ABN5_ACIBA;tr|A0A837AA52|A0A837AA52_ACIBA;tr|A0A829RP93|A0A829RP93_ACIBA;tr|A0A829KC20|A0A829KC20_ACIBA;tr|A0A828SNK9|A0A828SNK9_ACIBA;tr|A0A654KYX8|A0A654KYX8_ACIBM;tr|A0A5K6CR19|A0A5K6CR19_ACIB3;tr|A0A5K1MMD1|A0A5K1MMD1_ACIBA;tr|A0A385EV26|A0A385EV26_ACIBA;tr|A0A158LV4…	tr|A0A7U4F7H5|A0A7U4F7H5_ACIBA 30S ribosomal protein S20 OS=Acinetobacter baumannii TYTH-1 OX=1100841 GN=M3Q_1997 PE=3 SV=1;tr|A0A062T0N9|A0A062T0N9_ACIBA 30S ribosomal protein S20 OS=Acinetobacter baumannii 25977_9 OX=1310913 GN=rpsT PE=3 SV=1;tr|N9KZI8|N	32	4	4	4	32.3	6.7949	2201500	2222600	1483000	4771600	3165800	3446100	Quantified	GO:0006412(BP:translation);GO:0005840(CC:ribosome);GO:0003735(MF:structural constituent of ribosome);GO:0019843(MF:rRNA binding)	K02968(NA)	ko03010(Ribosome)		PF01649(Ribosomal protein S20)
A0A828SU60	Co-chaperone protein HscB homolog	hscB		tr|A0A828SU60|A0A828SU60_ACIBA;sp|B7H3H3|HSCB_ACIB3;tr|A0A0E1PXG1|A0A0E1PXG1_ACIBA;sp|A3M562|HSCB_ACIBT;tr|S3UHL2|S3UHL2_ACIBA;tr|V5VDI8|V5VDI8_ACIBA;tr|N9KT09|N9KT09_ACIBA;tr|A0A009SGM1|A0A009SGM1_ACIBA;tr|A0A836M404|A0A836M404_ACIBA;tr|A0A829KCC0|A0A829KCC0_ACIBA;sp|B0VD54|HSCB_ACIBY;sp|B0VNV9|HSCB_ACIBS;sp|B2HZI2|HSCB_ACIBC;tr|D0C7M0|D0C7M0_ACIB2;sp|B7I5Q0|HSCB_ACIB5;tr|A0A7U4F7P5|A0A7U4F7P5_A…	tr|A0A828SU60|A0A828SU60_ACIBA Co-chaperone protein HscB homolog OS=Acinetobacter baumannii 6014059 OX=525242 GN=hscB PE=3 SV=1;sp|B7H3H3|HSCB_ACIB3 Co-chaperone protein HscB homolog OS=Acinetobacter baumannii (strain AB307-0294) OX=557600 GN=hscB PE=3 SV=	41	8	8	8	50	20.902	12197	7482.6		316320	270740	148260	Quantified	GO:0006457(BP:protein folding);GO:0051259(BP:protein complex oligomerization);GO:0051087(MF:chaperone binding)				PF00226(DnaJ domain);PF07743(HSCB C-terminal oligomerisation domain)
A3M5B7	Nucleoid-associated protein A1S_1684	A1S_1684	FUNCTION: Binds to DNA and alters its conformation. May be involved in regulation of gene expression, nucleoid organization and DNA protection. {ECO:0000255|HAMAP-Rule:MF_00274}.	sp|A3M5B7|Y1684_ACIBT;sp|B0VPL6|Y1914_ACIBS;tr|A0A7U4BMY2|A0A7U4BMY2_ACIBA;tr|A0A7W0DZ11|A0A7W0DZ11_ACIBA;tr|A0A828SSY8|A0A828SSY8_ACIBA;tr|A0A829K3A8|A0A829K3A8_ACIBA;tr|A0A829RL22|A0A829RL22_ACIBA;tr|A0A836M4L3|A0A836M4L3_ACIBA;tr|A0A654KZF4|A0A654KZF4_ACIBM;tr|A0A8B5UG67|A0A8B5UG67_ACIBA;tr|N9JJ53|N9JJ53_ACIBA;tr|S3UHG2|S3UHG2_ACIBA;tr|V5VDD6|V5VDD6_ACIBA;tr|D0C7F7|D0C7F7_ACIB2;tr|A0A5K6CR42|A…	sp|A3M5B7|Y1684_ACIBT Nucleoid-associated protein A1S_1684 OS=Acinetobacter baumannii (strain ATCC 17978 / CIP 53.77 / LMG 1025 / NCDC KC755 / 5377) OX=400667 GN=A1S_1684 PE=3 SV=2;sp|B0VPL6|Y1914_ACIBS Nucleoid-associated protein ABSDF1914 OS=Acinetobacte	37	6	6	6	51.4	12.015	78947			307170	308840	423020	Quantified	GO:0043590(CC:bacterial nucleoid);GO:0005737(CC:cytoplasm);GO:0003677(MF:DNA binding)				PF02575(YbaB/EbfC DNA-binding family)
A3M5C1	YcgL domain-containing protein A1S_1688	A1S_1688		sp|A3M5C1|Y1688_ACIBT;tr|A0A654KZ54|A0A654KZ54_ACIBM;tr|V5VD39|V5VD39_ACIBA;tr|S3TBN9|S3TBN9_ACIBA;tr|N9KZY7|N9KZY7_ACIBA;tr|A0A829KC70|A0A829KC70_ACIBA;tr|A0A828SPM1|A0A828SPM1_ACIBA;tr|A0A7U4BN10|A0A7U4BN10_ACIBA;tr|A0A836YNH5|A0A836YNH5_ACIBA;tr|A0A5K6CS17|A0A5K6CS17_ACIB3;sp|B0VDY4|Y1960_ACIBY;sp|B2I0B1|Y1724_ACIBC;sp|B7H3B2|Y1807_ACIB3;sp|B7I5W1|Y1916_ACIB5;sp|B0VPM5|Y1923_ACIBS;tr|A0A009HS1…	sp|A3M5C1|Y1688_ACIBT YcgL domain-containing protein A1S_1688 OS=Acinetobacter baumannii (strain ATCC 17978 / CIP 53.77 / LMG 1025 / NCDC KC755 / 5377) OX=400667 GN=A1S_1688 PE=3 SV=2;tr|A0A654KZ54|A0A654KZ54_ACIBM YcgL domain-containing protein ABZJ_01889	37	7	7	7	78.2	11.473	53009	14643		407810	467120	228580	Quantified					PF05166(YcgL domain)
A0A6H3TXM6	Chorismate synthase	aroC		tr|A0A6H3TXM6|A0A6H3TXM6_ACIBA;tr|A0A009I5N1|A0A009I5N1_ACIB9;tr|A0A829KEF4|A0A829KEF4_ACIBA;tr|A0A829RM74|A0A829RM74_ACIBA;tr|A0A836M1A7|A0A836M1A7_ACIBA;tr|D0C7F3|D0C7F3_ACIB2;tr|N9KTI4|N9KTI4_ACIBA;tr|S3TGQ6|S3TGQ6_ACIBA;tr|A0A828SUA6|A0A828SUA6_ACIBA;sp|A3M5C7|AROC_ACIBT;tr|A0A654KZJ7|A0A654KZJ7_ACIBM;sp|B2I0B7|AROC_ACIBC;sp|B7H3A6|AROC_ACIB3;sp|B7I5W6|AROC_ACIB5;tr|A0A009GU20|A0A009GU20_ACIB…	tr|A0A6H3TXM6|A0A6H3TXM6_ACIBA Chorismate synthase OS=Acinetobacter baumannii OX=470 GN=aroC PE=3 SV=1;tr|A0A009I5N1|A0A009I5N1_ACIB9 Chorismate synthase OS=Acinetobacter baumannii (strain 1295743) OX=1310613 GN=aroC PE=3 SV=1;tr|A0A829KEF4|A0A829KEF4_ACIB	44	16	16	16	62	41.645	96822		46062	531220	556200	488250	Quantified	GO:0009423(BP:chorismate biosynthetic process);GO:0009073(BP:aromatic amino acid family biosynthetic process);GO:0004107(MF:chorismate synthase activity)	K01736(NA)	ko00400(Phenylalanine, tyrosine and tryptophan biosynthesis)		PF01264(Chorismate synthase)
A3M5X8	2-C-methyl-D-erythritol 4-phosphate cytidylyltransferase	ispD	FUNCTION: Catalyzes the formation of 4-diphosphocytidyl-2-C-methyl-D-erythritol from CTP and 2-C-methyl-D-erythritol 4-phosphate (MEP). {ECO:0000255|HAMAP-Rule:MF_00108}.	sp|A3M5X8|ISPD_ACIBT;tr|A0A009Q9K8|A0A009Q9K8_ACIBA;sp|B2I2A2|ISPD_ACIBC;tr|A0A385EWZ9|A0A385EWZ9_ACIBA;tr|A0A5N0G4E3|A0A5N0G4E3_ACIBA;tr|A0A5K6CRB1|A0A5K6CRB1_ACIB3;tr|A0A654L0F0|A0A654L0F0_ACIBM;tr|S3TT11|S3TT11_ACIBA;tr|N9JKH5|N9JKH5_ACIBA;tr|D0C6Q8|D0C6Q8_ACIB2;tr|A0A858S4A1|A0A858S4A1_ACIBA;tr|A0A836M0Q2|A0A836M0Q2_ACIBA;tr|A0A829RJ23|A0A829RJ23_ACIBA;tr|A0A829K0E0|A0A829K0E0_ACIBA;tr|A0A828…	sp|A3M5X8|ISPD_ACIBT 2-C-methyl-D-erythritol 4-phosphate cytidylyltransferase OS=Acinetobacter baumannii (strain ATCC 17978 / CIP 53.77 / LMG 1025 / NCDC KC755 / 5377) OX=400667 GN=ispD PE=3 SV=2;tr|A0A009Q9K8|A0A009Q9K8_ACIBA 2-C-methyl-D-erythritol 4-pho	45	6	6	3	31.9	26.61	6591.4			27945	64521	29257	Quantified	GO:0019288(BP:isopentenyl diphosphate biosynthetic process, methylerythritol 4-phosphate pathway);GO:0016114(BP:terpenoid biosynthetic process);GO:0050518(MF:2-C-methyl-D-erythritol 4-phosphate cytidylyltransferase activity)	K00991(NA)	ko00900(Terpenoid backbone biosynthesis)		PF01128(2-C-methyl-D-erythritol 4-phosphate cytidylyltransferase)
A0A828SVT7	Enolase	eno		tr|A0A828SVT7|A0A828SVT7_ACIBA;tr|A0A009PCY8|A0A009PCY8_ACIBA;tr|S3UGX9|S3UGX9_ACIBA;tr|N9JKH0|N9JKH0_ACIBA;tr|A0A8F7PQ92|A0A8F7PQ92_ACIB2;tr|A0A829RMF6|A0A829RMF6_ACIBA;sp|A3M5Y1|ENO_ACIBT;tr|A0A829K6J3|A0A829K6J3_ACIBA;tr|A0A333VG30|A0A333VG30_ACIBA;tr|A0A7Z2AC22|A0A7Z2AC22_ACIBA;sp|B7H227|ENO_ACIB3;sp|B7I918|ENO_ACIB5;tr|A0A009GXG9|A0A009GXG9_ACIBA;tr|A0A009HYL8|A0A009HYL8_ACIB9;tr|A0A009TBM6|…	tr|A0A828SVT7|A0A828SVT7_ACIBA Enolase OS=Acinetobacter baumannii 6014059 OX=525242 GN=eno PE=3 SV=1;tr|A0A009PCY8|A0A009PCY8_ACIBA Enolase OS=Acinetobacter baumannii 625974 OX=1310607 GN=eno PE=3 SV=1;tr|S3UGX9|S3UGX9_ACIBA Enolase OS=Acinetobacter bauman	42	20	20	10	65.3	46.216	2679800	2126400	2208200	6181900	5143500	4966900	Quantified	GO:0006096(BP:glycolytic process);GO:0000015(CC:phosphopyruvate hydratase complex);GO:0009986(CC:cell surface);GO:0005576(CC:extracellular region);GO:0000287(MF:magnesium ion binding);GO:0004634(MF:phosphopyruvate hydratase activity)	K01689(NA)	ko00680(Methane metabolism);ko04066(HIF-1 signaling pathway);ko00010(Glycolysis / Gluconeogenesis);ko03018(RNA degradation)		PF00113(Enolase, C-terminal TIM barrel domain);PF03952(Enolase, N-terminal domain)
A3M5Y2	2-dehydro-3-deoxyphosphooctonate aldolase	kdsA		sp|A3M5Y2|KDSA_ACIBT;tr|A0A009G271|A0A009G271_ACIBA;tr|A0A836LVN8|A0A836LVN8_ACIBA;tr|A0A836LZL2|A0A836LZL2_ACIBA;tr|A0A858S449|A0A858S449_ACIBA;tr|D0C6Q4|D0C6Q4_ACIB2;tr|N9JK93|N9JK93_ACIBA;tr|S3TB51|S3TB51_ACIBA;tr|V5VC98|V5VC98_ACIBA;tr|A0A829K897|A0A829K897_ACIBA;tr|A0A829RIH5|A0A829RIH5_ACIBA;tr|A0A0J1AB95|A0A0J1AB95_ACIBA;tr|A0A7U4DGT8|A0A7U4DGT8_ACIB5;sp|B0VQI5|KDSA_ACIBS;sp|B2I2A6|KDSA_AC…	sp|A3M5Y2|KDSA_ACIBT 2-dehydro-3-deoxyphosphooctonate aldolase OS=Acinetobacter baumannii (strain ATCC 17978 / CIP 53.77 / LMG 1025 / NCDC KC755 / 5377) OX=400667 GN=kdsA PE=3 SV=2;tr|A0A009G271|A0A009G271_ACIBA 2-dehydro-3-deoxyphosphooctonate aldolase OS	42	14	14	14	55.4	31.549	124230			790050	905380	880350	Quantified	GO:0019294(BP:keto-3-deoxy-D-manno-octulosonic acid biosynthetic process);GO:0005737(CC:cytoplasm);GO:0008676(MF:3-deoxy-8-phosphooctulonate synthase activity)	K01627(NA)	ko01250(Biosynthesis of nucleotide sugars);ko00540(Lipopolysaccharide biosynthesis)		PF00793(DAHP synthetase I family)
A0A0E1PQD4	CTP synthase	pyrG	FUNCTION: Catalyzes the ATP-dependent amination of UTP to CTP with either L-glutamine or ammonia as the source of nitrogen. Regulates intracellular CTP levels through interactions with the four ribonucleotide triphosphates. {ECO:0000256|HAMAP-Rule:MF_01227}.	tr|A0A0E1PQD4|A0A0E1PQD4_ACIBA;tr|A0A829K9F1|A0A829K9F1_ACIBA;tr|N9L157|N9L157_ACIBA;tr|S3TT06|S3TT06_ACIBA;sp|A3M5Y3|PYRG_ACIBT;tr|A0A2I8CS08|A0A2I8CS08_ACIBA;tr|A0A836LYS0|A0A836LYS0_ACIBA;tr|D0C6Q3|D0C6Q3_ACIB2;sp|B0V675|PYRG_ACIBY;sp|B2I2A7|PYRG_ACIBC;sp|B7H225|PYRG_ACIB3;sp|B7I920|PYRG_ACIB5;tr|A0A009G284|A0A009G284_ACIBA;tr|A0A009SDS3|A0A009SDS3_ACIBA;tr|A0A062IQ69|A0A062IQ69_ACIBA;tr|A0A82…	tr|A0A0E1PQD4|A0A0E1PQD4_ACIBA CTP synthase OS=Acinetobacter baumannii NCGM 237 OX=1401639 GN=pyrG PE=3 SV=1;tr|A0A829K9F1|A0A829K9F1_ACIBA CTP synthase OS=Acinetobacter baumannii EGD-HP18 OX=1358412 GN=pyrG PE=3 SV=1;tr|N9L157|N9L157_ACIBA CTP synthase OS	48	24	24	24	56.7	62.872	1348900	44622	604230	2775800	3277400	1677500	Quantified	GO:0044210(BP:'de novo' CTP biosynthetic process);GO:0006541(BP:glutamine metabolic process);GO:0005524(MF:ATP binding);GO:0003883(MF:CTP synthase activity);GO:0046872(MF:metal ion binding)	K01937(NA)	ko00240(Pyrimidine metabolism);ko01232(Nucleotide metabolism);ko01240(Biosynthesis of cofactors)		PF00117(Glutamine amidotransferase class-I);PF06418(CTP synthase N-terminus)
B0VQK3	N-acetyl-gamma-glutamyl-phosphate reductase	argC	FUNCTION: Catalyzes the NADPH-dependent reduction of N-acetyl-5-glutamyl phosphate to yield N-acetyl-L-glutamate 5-semialdehyde. {ECO:0000255|HAMAP-Rule:MF_00150}.	sp|B0VQK3|ARGC_ACIBS;tr|A0A009I0U2|A0A009I0U2_ACIB9;tr|A0A059ZKV9|A0A059ZKV9_ACIBA;tr|S3TB40|S3TB40_ACIBA;tr|A0A8F7PQF7|A0A8F7PQF7_ACIB2;tr|A0A836M0D7|A0A836M0D7_ACIBA;tr|A0A335HS46|A0A335HS46_ACIBA;tr|A0A385EWH7|A0A385EWH7_ACIBA;sp|A3M5Z6|ARGC_ACIBT;tr|A0A237X6P8|A0A237X6P8_ACIBA;tr|A0A0D5YIE2|A0A0D5YIE2_ACIBA;tr|A0A7S8WBA4|A0A7S8WBA4_ACIBA;tr|A0A0E1PWE5|A0A0E1PWE5_ACIBA;sp|B0V684|ARGC_ACIBY;sp|…	sp|B0VQK3|ARGC_ACIBS N-acetyl-gamma-glutamyl-phosphate reductase OS=Acinetobacter baumannii (strain SDF) OX=509170 GN=argC PE=3 SV=1;tr|A0A009I0U2|A0A009I0U2_ACIB9 N-acetyl-gamma-glutamyl-phosphate reductase OS=Acinetobacter baumannii (strain 1295743) OX=1	60	20	20	12	69.3	38.055	555150		157230	589660	845840	1011700	Quantified	GO:0006526(BP:arginine biosynthetic process);GO:0005737(CC:cytoplasm);GO:0003942(MF:N-acetyl-gamma-glutamyl-phosphate reductase activity);GO:0051287(MF:NAD binding);GO:0046983(MF:protein dimerization activity)	K00145(NA)	ko00220(Arginine biosynthesis)		PF02774(Semialdehyde dehydrogenase, dimerisation domain);PF01118(Semialdehyde dehydrogenase, NAD binding domain)
A3M5Z8	Ribose-5-phosphate isomerase A	rpiA	FUNCTION: Catalyzes the reversible conversion of ribose-5-phosphate to ribulose 5-phosphate. {ECO:0000255|HAMAP-Rule:MF_00170}.	sp|A3M5Z8|RPIA_ACIBT;tr|A0A7U4BNJ3|A0A7U4BNJ3_ACIBA;tr|A0A009HJ56|A0A009HJ56_ACIB9;tr|A0A009GXH5|A0A009GXH5_ACIBA;sp|B7H207|RPIA_ACIB3;tr|A0A333UMU8|A0A333UMU8_ACIBA;tr|A0A6H3SR03|A0A6H3SR03_ACIBA;tr|A0A828SXG0|A0A828SXG0_ACIBA;tr|A0A7G6AGG3|A0A7G6AGG3_ACIBA;tr|V5VCS2|V5VCS2_ACIBA;tr|A0A013U117|A0A013U117_ACIBA;tr|S3UGW4|S3UGW4_ACIBA;tr|N9JK76|N9JK76_ACIBA;tr|A0A858S470|A0A858S470_ACIBA;tr|A0A837…	sp|A3M5Z8|RPIA_ACIBT Ribose-5-phosphate isomerase A OS=Acinetobacter baumannii (strain ATCC 17978 / CIP 53.77 / LMG 1025 / NCDC KC755 / 5377) OX=400667 GN=rpiA PE=3 SV=2;tr|A0A7U4BNJ3|A0A7U4BNJ3_ACIBA Ribose-5-phosphate isomerase A OS=Acinetobacter baumann	50	8	8	8	34.5	23.721	154690		27046	254570	372780	355950	Quantified	GO:0009052(BP:pentose-phosphate shunt, non-oxidative branch);GO:0004751(MF:ribose-5-phosphate isomerase activity)	K01807(NA)	ko00710(Carbon fixation in photosynthetic organisms);ko00030(Pentose phosphate pathway)		PF06026(Ribose 5-phosphate isomerase A (phosphoriboisomerase A))
A0A009QJ97	Protein RecA	recA	FUNCTION: Can catalyze the hydrolysis of ATP in the presence of single-stranded DNA, the ATP-dependent uptake of single-stranded DNA by duplex DNA, and the ATP-dependent hybridization of homologous single-stranded DNAs. It interacts with LexA causing its activation and leading to its autocatalytic cleavage. {ECO:0000256|HAMAP-Rule:MF_00268, ECO:0000256|SAAS:SAAS00013905}.	tr|A0A009QJ97|A0A009QJ97_ACIBA;tr|A0A654L0G7|A0A654L0G7_ACIBM;sp|B0V6E0|RECA_ACIBY;tr|A0A0J1ABF4|A0A0J1ABF4_ACIBA;tr|A0A0E1PQ76|A0A0E1PQ76_ACIBA;tr|A0A062IF38|A0A062IF38_ACIBA;sp|B7I9U0|RECA_ACIB5;tr|A0A009IJK9|A0A009IJK9_ACIB9;tr|A0A009H7X6|A0A009H7X6_ACIBA;sp|B7H1V4|RECA_ACIB3;sp|B2I316|RECA_ACIBC;sp|B0VMV7|RECA_ACIBS;tr|A0A5K6CPZ6|A0A5K6CPZ6_ACIB3;tr|A0A5K1MJR1|A0A5K1MJR1_ACIBA;sp|A3M645|RECA_…	tr|A0A009QJ97|A0A009QJ97_ACIBA Protein RecA OS=Acinetobacter baumannii 625974 OX=1310607 GN=recA PE=3 SV=1;tr|A0A654L0G7|A0A654L0G7_ACIBM Protein RecA OS=Acinetobacter baumannii (strain MDR-ZJ06) OX=497978 GN=recA PE=3 SV=1;sp|B0V6E0|RECA_ACIBY Protein Rec	61	13	13	7	52.7	37.891	1177900		836270	1446100	1395200	1540000	Quantified	GO:0006310(BP:DNA recombination);GO:0006281(BP:DNA repair);GO:0009432(BP:SOS response);GO:0005737(CC:cytoplasm);GO:0005524(MF:ATP binding);GO:0003684(MF:damaged DNA binding);GO:0008094(MF:DNA-dependent ATPase activity);GO:0003697(MF:single-stranded DNA binding)	K03553(NA)	ko03440(Homologous recombination)		PF00154(recA bacterial DNA recombination protein)
B2I325	1-deoxy-D-xylulose 5-phosphate reductoisomerase	dxr	FUNCTION: Catalyzes the NADP-dependent rearrangement and reduction of 1-deoxy-D-xylulose-5-phosphate (DXP) to 2-C-methyl-D-erythritol 4-phosphate (MEP). {ECO:0000255|HAMAP-Rule:MF_00183}.	sp|B2I325|DXR_ACIBC;tr|A0A4Q4HBD5|A0A4Q4HBD5_ACIBA;sp|A3M654|DXR_ACIBT;tr|A0A829K8M8|A0A829K8M8_ACIBA;sp|B0V6F3|DXR_ACIBY;sp|B7H1U5|DXR_ACIB3;tr|A0A009QB54|A0A009QB54_ACIBA;tr|A0A009S5Z3|A0A009S5Z3_ACIBA;tr|A0A086HU46|A0A086HU46_ACIBA;tr|A0A0D5YGN4|A0A0D5YGN4_ACIBA;tr|A0A0J1AAQ6|A0A0J1AAQ6_ACIBA;tr|A0A2P1ASG3|A0A2P1ASG3_ACIBA;tr|A0A0D7U3X7|A0A0D7U3X7_ACIBA;tr|A0A429LCI0|A0A429LCI0_ACIBA;tr|A0A836…	sp|B2I325|DXR_ACIBC 1-deoxy-D-xylulose 5-phosphate reductoisomerase OS=Acinetobacter baumannii (strain ACICU) OX=405416 GN=dxr PE=3 SV=1;tr|A0A4Q4HBD5|A0A4Q4HBD5_ACIBA 1-deoxy-D-xylulose 5-phosphate reductoisomerase OS=Acinetobacter baumannii OX=470 GN=dxr	52	8	8	8	29.1	43.051	1452.8			195240	177410	199360	Quantified	GO:0019288(BP:isopentenyl diphosphate biosynthetic process, methylerythritol 4-phosphate pathway);GO:0016114(BP:terpenoid biosynthetic process);GO:0030604(MF:1-deoxy-D-xylulose-5-phosphate reductoisomerase activity);GO:0046872(MF:metal ion binding);GO:0070402(MF:NADPH binding)	K00099(NA)	ko00900(Terpenoid backbone biosynthesis)		PF13288(DXP reductoisomerase C-terminal domain);PF02670(1-deoxy-D-xylulose 5-phosphate reductoisomerase);PF08436(1-deoxy-D-xylulose 5-phosphate reductoisomerase C-terminal)
A3M657	Ribosome-recycling factor	frr	FUNCTION: Responsible for the release of ribosomes from messenger RNA at the termination of protein biosynthesis. May increase the efficiency of translation by recycling ribosomes from one round of translation to another. {ECO:0000255|HAMAP-Rule:MF_00040}.	sp|A3M657|RRF_ACIBT;sp|B0VMU5|RRF_ACIBS;tr|V5VCD9|V5VCD9_ACIBA;tr|S3TCK7|S3TCK7_ACIBA;tr|N9JKH7|N9JKH7_ACIBA;tr|D0C6G8|D0C6G8_ACIB2;tr|A0A836LYI4|A0A836LYI4_ACIBA;tr|A0A829RE82|A0A829RE82_ACIBA;tr|A0A829K057|A0A829K057_ACIBA;tr|A0A828SQ93|A0A828SQ93_ACIBA;tr|A0A7U4BNP9|A0A7U4BNP9_ACIBA;tr|A0A654L0F4|A0A654L0F4_ACIBM;sp|B0V6F0|RRF_ACIBY;tr|A0A5K1MIZ3|A0A5K1MIZ3_ACIBA;sp|B7H1U3|RRF_ACIB3;tr|A0A062I…	sp|A3M657|RRF_ACIBT Ribosome-recycling factor OS=Acinetobacter baumannii (strain ATCC 17978 / CIP 53.77 / LMG 1025 / NCDC KC755 / 5377) OX=400667 GN=frr PE=3 SV=2;sp|B0VMU5|RRF_ACIBS Ribosome-recycling factor OS=Acinetobacter baumannii (strain SDF) OX=5091	33	11	11	3	58.2	20.641	567480	257130	442060	2689700	3222900	3624000	Quantified	GO:0006415(BP:translational termination);GO:0005737(CC:cytoplasm)				PF01765(Ribosome recycling factor)
A0A6F8TF39	Uridylate kinase	pyrH		tr|A0A6F8TF39|A0A6F8TF39_ACIBA;tr|A0A5K6CR21|A0A5K6CR21_ACIB3;tr|A0A7U3Y8K8|A0A7U3Y8K8_ACIB5;tr|A0A7U4BNW1|A0A7U4BNW1_ACIBA;tr|A0A828SQX0|A0A828SQX0_ACIBA;tr|A0A829KBA3|A0A829KBA3_ACIBA;tr|A0A829RF06|A0A829RF06_ACIBA;tr|A0A836LU18|A0A836LU18_ACIBA;tr|A0A836LZQ7|A0A836LZQ7_ACIBA;tr|B0VMU4|B0VMU4_ACIBS;tr|D0C6G7|D0C6G7_ACIB2;tr|N9L1C5|N9L1C5_ACIBA;tr|S3UGM1|S3UGM1_ACIBA;tr|V5VC33|V5VC33_ACIBA;tr|A0…	tr|A0A6F8TF39|A0A6F8TF39_ACIBA Uridylate kinase OS=Acinetobacter baumannii OX=470 GN=pyrH PE=3 SV=1;tr|A0A5K6CR21|A0A5K6CR21_ACIB3 Uridylate kinase OS=Acinetobacter baumannii (strain AB307-0294) OX=557600 GN=pyrH PE=3 SV=1;tr|A0A7U3Y8K8|A0A7U3Y8K8_ACIB5 Ur	37	12	12	12	61.9	26.734	633960		421590	1533300	1461700	1558400	Quantified	GO:0046939(BP:nucleotide phosphorylation);GO:0044210(BP:'de novo' CTP biosynthetic process);GO:0005737(CC:cytoplasm);GO:0005524(MF:ATP binding);GO:0033862(MF:UMP kinase activity)	K09903(NA)	ko01232(Nucleotide metabolism);ko00240(Pyrimidine metabolism);ko01240(Biosynthesis of cofactors)		PF00696(Amino acid kinase family)
A0A0E1PW90	Ribosomal protein S12 methylthiotransferase RimO	rimO	FUNCTION: Catalyzes the methylthiolation of an aspartic acid residue of ribosomal protein S12. {ECO:0000256|HAMAP-Rule:MF_01865, ECO:0000256|SAAS:SAAS00569716}.	tr|A0A0E1PW90|A0A0E1PW90_ACIBA;sp|B0VMU3|RIMO_ACIBS;tr|N9KUT8|N9KUT8_ACIBA;sp|B2I330|RIMO_ACIBC;tr|A0A009GCQ0|A0A009GCQ0_ACIBA;tr|A0A009HII6|A0A009HII6_ACIB9;tr|A0A009QB49|A0A009QB49_ACIBA;tr|A0A059ZHB5|A0A059ZHB5_ACIBA;tr|A0A062IHT7|A0A062IHT7_ACIBA;tr|A0A062L4U8|A0A062L4U8_ACIBA;tr|A0A062SVF2|A0A062SVF2_ACIBA;tr|A0A385EWG3|A0A385EWG3_ACIBA;tr|A0A654L0P2|A0A654L0P2_ACIBM;tr|A0A7U4BPA0|A0A7U4BPA0…	tr|A0A0E1PW90|A0A0E1PW90_ACIBA Ribosomal protein S12 methylthiotransferase RimO OS=Acinetobacter baumannii NCGM 237 OX=1401639 GN=rimO PE=3 SV=1;sp|B0VMU3|RIMO_ACIBS Ribosomal protein S12 methylthiotransferase RimO OS=Acinetobacter baumannii (strain SDF) O	48	22	22	1	55.3	54.081	47497		38788	751610	755430	854410	Quantified	GO:0018339(BP:peptidyl-L-beta-methylthioaspartic acid biosynthetic process from peptidyl-aspartic acid);GO:0006400(BP:tRNA modification);GO:0005737(CC:cytoplasm);GO:0005840(CC:ribosome);GO:0051539(MF:4 iron, 4 sulfur cluster binding);GO:0046872(MF:metal ion binding);GO:0103039(MF:protein methylthiotransferase activity)				PF04055(Radical SAM superfamily);PF00919(Uncharacterized protein family UPF0004)
A3M663	Ornithine carbamoyltransferase	argF	FUNCTION: Reversibly catalyzes the transfer of the carbamoyl group from carbamoyl phosphate (CP) to the N(epsilon) atom of ornithine (ORN) to produce L-citrulline. {ECO:0000250}.	sp|A3M663|OTC_ACIBT;tr|A0A7U4BNN9|A0A7U4BNN9_ACIBA;tr|V5VC29|V5VC29_ACIBA;tr|A0A828SVQ2|A0A828SVQ2_ACIBA;tr|A0A829K8W2|A0A829K8W2_ACIBA;tr|A0A009RWE6|A0A009RWE6_ACIBA;tr|A0A062IIN9|A0A062IIN9_ACIBA;tr|A0A0E1PSP2|A0A0E1PSP2_ACIBA;tr|A0A219CAD3|A0A219CAD3_ACIBA;tr|A0A385EWH9|A0A385EWH9_ACIBA;tr|A0A5K1MKP4|A0A5K1MKP4_ACIBA;tr|A0A654L0W3|A0A654L0W3_ACIBM;tr|S3UGL8|S3UGL8_ACIBA;tr|A0A7U3Y0R1|A0A7U3Y0R…	sp|A3M663|OTC_ACIBT Ornithine carbamoyltransferase OS=Acinetobacter baumannii (strain ATCC 17978 / CIP 53.77 / LMG 1025 / NCDC KC755 / 5377) OX=400667 GN=argF PE=3 SV=2;tr|A0A7U4BNN9|A0A7U4BNN9_ACIBA Ornithine carbamoyltransferase OS=Acinetobacter baumanni	47	13	13	13	59.5	34.556	596100		299160	672490	749130	775480	Quantified	GO:0006526(BP:arginine biosynthetic process);GO:0005737(CC:cytoplasm);GO:0016597(MF:amino acid binding);GO:0004585(MF:ornithine carbamoyltransferase activity)				PF02729(Aspartate/ornithine carbamoyltransferase, carbamoyl-P binding domain);PF00185(Aspartate/ornithine carbamoyltransferase, Asp/Orn binding domain)
A0A7U4F7B4	2-C-methyl-D-erythritol 2,4-cyclodiphosphate synthase	ispF		tr|A0A7U4F7B4|A0A7U4F7B4_ACIBA;tr|A0A828SRP6|A0A828SRP6_ACIBA;tr|D0C6G0|D0C6G0_ACIB2;tr|V5VDW9|V5VDW9_ACIBA;tr|S3TSM4|S3TSM4_ACIBA;tr|N9JKG8|N9JKG8_ACIBA;tr|A0A829REK6|A0A829REK6_ACIBA;sp|B0V6G3|ISPF_ACIBY;sp|B7H1F3|ISPF_ACIB3;tr|A0A009GQ89|A0A009GQ89_ACIBA;tr|A0A009HZ70|A0A009HZ70_ACIB9;tr|A0A009PEJ9|A0A009PEJ9_ACIBA;sp|B7I9W0|ISPF_ACIB5;tr|A0A009STN1|A0A009STN1_ACIBA;tr|A0A5K6CPX6|A0A5K6CPX6_AC…	tr|A0A7U4F7B4|A0A7U4F7B4_ACIBA 2-C-methyl-D-erythritol 2,4-cyclodiphosphate synthase OS=Acinetobacter baumannii TYTH-1 OX=1100841 GN=ispF PE=3 SV=1;tr|A0A828SRP6|A0A828SRP6_ACIBA 2-C-methyl-D-erythritol 2,4-cyclodiphosphate synthase OS=Acinetobacter bauman	40	4	4	4	48.8	17.375				85884	37539	43924	Quantified	GO:0016114(BP:terpenoid biosynthetic process);GO:0019288(BP:isopentenyl diphosphate biosynthetic process, methylerythritol 4-phosphate pathway);GO:0046872(MF:metal ion binding);GO:0008685(MF:2-C-methyl-D-erythritol 2,4-cyclodiphosphate synthase activity)	K01770(NA)	ko00900(Terpenoid backbone biosynthesis)		PF02542(YgbB family)
A3M692	3-dehydroquinate dehydratase	aroQ	FUNCTION: Catalyzes a trans-dehydration via an enolate intermediate. {ECO:0000255|HAMAP-Rule:MF_00169}.	sp|A3M692|AROQ_ACIBT;tr|A0A7U4F7C3|A0A7U4F7C3_ACIBA;tr|A0A5K1MI59|A0A5K1MI59_ACIBA;tr|A0A385EWU9|A0A385EWU9_ACIBA;tr|A0A1S2FMP9|A0A1S2FMP9_ACIBA;tr|A0A836LZ24|A0A836LZ24_ACIBA;tr|A0A5K6CPV6|A0A5K6CPV6_ACIB3;tr|A0A654L0Q1|A0A654L0Q1_ACIBM;tr|S3TAQ2|S3TAQ2_ACIBA;sp|B7H1C7|AROQ_ACIB3;tr|R4L1B7|R4L1B7_ACIBA;tr|N9KV32|N9KV32_ACIBA;tr|D0C6D0|D0C6D0_ACIB2;tr|A0A836LUS1|A0A836LUS1_ACIBA;tr|A0A429LFG5|A0A…	sp|A3M692|AROQ_ACIBT 3-dehydroquinate dehydratase OS=Acinetobacter baumannii (strain ATCC 17978 / CIP 53.77 / LMG 1025 / NCDC KC755 / 5377) OX=400667 GN=aroQ PE=1 SV=2;tr|A0A7U4F7C3|A0A7U4F7C3_ACIBA 3-dehydroquinate dehydratase OS=Acinetobacter baumannii T	41	5	5	5	45.7	16.498	77829		57201	76200	34650	62579	Quantified	GO:0009073(BP:aromatic amino acid family biosynthetic process);GO:0009423(BP:chorismate biosynthetic process);GO:0003855(MF:3-dehydroquinate dehydratase activity)	K03786(NA)	ko00400(Phenylalanine, tyrosine and tryptophan biosynthesis)		PF01220(Dehydroquinase class II)
A0A3R9U613	hydroxyethylthiazole kinase (Fragment)	EA686_24375	FUNCTION: Catalyzes the phosphorylation of the hydroxyl group of 4-methyl-5-beta-hydroxyethylthiazole (THZ). {ECO:0000256|SAAS:SAAS00158945}.	tr|A0A3R9U613|A0A3R9U613_ACIBA;tr|S3TL53|S3TL53_ACIBA;tr|A0A7U4BNW4|A0A7U4BNW4_ACIBA;tr|A0A432AMY5|A0A432AMY5_ACIBA;tr|D0C665|D0C665_ACIB2;tr|A0A8I2CPS8|A0A8I2CPS8_ACIBA;tr|A0A8D6H004|A0A8D6H004_ACIBA;tr|A0A8B4MR98|A0A8B4MR98_ACIBA;tr|A0A836M446|A0A836M446_ACIBA;tr|A0A836LVT4|A0A836LVT4_ACIBA;tr|A0A829RGZ1|A0A829RGZ1_ACIBA;tr|A0A829KGP4|A0A829KGP4_ACIBA;tr|A0A828SHI9|A0A828SHI9_ACIBA;tr|A0A7Z1WMS…	tr|A0A3R9U613|A0A3R9U613_ACIBA hydroxyethylthiazole kinase (Fragment) OS=Acinetobacter baumannii OX=470 GN=EA686_24375 PE=4 SV=1;tr|S3TL53|S3TL53_ACIBA Hydroxyethylthiazole kinase OS=Acinetobacter baumannii NIPH 410 OX=1217634 GN=thiM PE=3 SV=1;tr|A0A7U4BN	60	1	1	1	7.7	23.243				11578	10358	13175	Quantified	GO:0009228(BP:thiamine biosynthetic process);GO:0009229(BP:thiamine diphosphate biosynthetic process);GO:0005524(MF:ATP binding);GO:0004417(MF:hydroxyethylthiazole kinase activity);GO:0046872(MF:metal ion binding)	K00878(NA)	ko00740(Riboflavin metabolism);ko01240(Biosynthesis of cofactors);ko00730(Thiamine metabolism)		PF02110(Hydroxyethylthiazole kinase family)
A3M6J6	tRNA dimethylallyltransferase	miaA	FUNCTION: Catalyzes the transfer of a dimethylallyl group onto the adenine at position 37 in tRNAs that read codons beginning with uridine, leading to the formation of N6-(dimethylallyl)adenosine (i(6)A). {ECO:0000255|HAMAP-Rule:MF_00185}.	sp|A3M6J6|MIAA_ACIBT;tr|A0A059ZUH9|A0A059ZUH9_ACIBA;tr|D0C647|D0C647_ACIB2;tr|A0A829KEJ4|A0A829KEJ4_ACIBA;tr|A0A7U4NGY4|A0A7U4NGY4_ACIBA;tr|A0A836M2Q0|A0A836M2Q0_ACIBA;tr|A0A6H3EJ33|A0A6H3EJ33_ACIBA;sp|B0VM64|MIAA_ACIBS;sp|B2HTT5|MIAA_ACIBC;sp|B7H141|MIAA_ACIB3;sp|B7IAP6|MIAA_ACIB5;tr|A0A009GS40|A0A009GS40_ACIBA;tr|A0A009HN00|A0A009HN00_ACIB9;tr|A0A009QFZ2|A0A009QFZ2_ACIBA;tr|A0A7U4BNX9|A0A7U4BNX…	sp|A3M6J6|MIAA_ACIBT tRNA dimethylallyltransferase OS=Acinetobacter baumannii (strain ATCC 17978 / CIP 53.77 / LMG 1025 / NCDC KC755 / 5377) OX=400667 GN=miaA PE=3 SV=2;tr|A0A059ZUH9|A0A059ZUH9_ACIBA tRNA dimethylallyltransferase OS=Acinetobacter baumannii	49	10	10	10	43.9	35.827	922.69			170290	34417	125010	Quantified	GO:0008033(BP:tRNA processing);GO:0005524(MF:ATP binding);GO:0052381(MF:tRNA dimethylallyltransferase activity)	K00791(NA)	ko00908(Zeatin biosynthesis)		PF01715(IPP transferase)
A3M6L7	3-demethoxyubiquinol 3-hydroxylase	coq7	FUNCTION: Catalyzes the hydroxylation of 2-nonaprenyl-3-methyl-6-methoxy-1,4-benzoquinol during ubiquinone biosynthesis. {ECO:0000255|HAMAP-Rule:MF_01658}.	sp|A3M6L7|COQ7_ACIBT;tr|A0A009HBC5|A0A009HBC5_ACIBA;tr|B0V7D7|B0V7D7_ACIBY;tr|D0C627|D0C627_ACIB2;tr|N9JLH4|N9JLH4_ACIBA;tr|S3TXQ8|S3TXQ8_ACIBA;tr|V5VBI7|V5VBI7_ACIBA;tr|A0A836YLK7|A0A836YLK7_ACIBA;tr|A0A829KEN2|A0A829KEN2_ACIBA;tr|A0A828SSG8|A0A828SSG8_ACIBA;sp|B0VM45|COQ7_ACIBS;sp|B2HTV8|COQ7_ACIBC;sp|B7H121|COQ7_ACIB3;sp|B7IB81|COQ7_ACIB5;tr|A0A829RI50|A0A829RI50_ACIBA;tr|A0A009IT89|A0A009IT89…	sp|A3M6L7|COQ7_ACIBT 3-demethoxyubiquinol 3-hydroxylase OS=Acinetobacter baumannii (strain ATCC 17978 / CIP 53.77 / LMG 1025 / NCDC KC755 / 5377) OX=400667 GN=coq7 PE=3 SV=2;tr|A0A009HBC5|A0A009HBC5_ACIBA 3-demethoxyubiquinol 3-hydroxylase OS=Acinetobacter	41	12	12	12	72	23.555	37276			226420	196810	230870	Quantified	GO:0006744(BP:ubiquinone biosynthetic process);GO:0005886(CC:plasma membrane);GO:0046872(MF:metal ion binding);GO:0004497(MF:monooxygenase activity)	K06134(NA)	ko01240(Biosynthesis of cofactors);ko00130(Ubiquinone and other terpenoid-quinone biosynthesis)		PF03232(Ubiquinone biosynthesis protein COQ7)
A3M6N7	Peptide chain release factor 1	prfA	FUNCTION: Peptide chain release factor 1 directs the termination of translation in response to the peptide chain termination codons UAG and UAA. {ECO:0000255|HAMAP-Rule:MF_00093}.	sp|A3M6N7|RF1_ACIBT;sp|B7H0L9|RF1_ACIB3;tr|A0A829RC94|A0A829RC94_ACIBA;tr|A0A836YND0|A0A836YND0_ACIBA;tr|D0C609|D0C609_ACIB2;tr|N9JLF0|N9JLF0_ACIBA;tr|S3TKZ0|S3TKZ0_ACIBA;tr|V5VC16|V5VC16_ACIBA;tr|A0A062I8S5|A0A062I8S5_ACIBA;tr|A0A828SSI5|A0A828SSI5_ACIBA;tr|A0A829KC62|A0A829KC62_ACIBA;tr|A0A7U4BP03|A0A7U4BP03_ACIBA;tr|A0A090B989|A0A090B989_ACIBA;tr|A0A654L7R9|A0A654L7R9_ACIBM;sp|B0VM26|RF1_ACIBS…	sp|A3M6N7|RF1_ACIBT Peptide chain release factor 1 OS=Acinetobacter baumannii (strain ATCC 17978 / CIP 53.77 / LMG 1025 / NCDC KC755 / 5377) OX=400667 GN=prfA PE=3 SV=2;sp|B7H0L9|RF1_ACIB3 Peptide chain release factor 1 OS=Acinetobacter baumannii (strain A	42	21	21	21	68.8	40.585	42398		28487	368330	669000	705430	Quantified	GO:0005737(CC:cytoplasm);GO:0016149(MF:translation release factor activity, codon specific)				PF00472(RF-1 domain);PF03462(PCRF domain)
A3M6P6	Putative phosphoenolpyruvate synthase regulatory protein	A1S_2163	FUNCTION: Bifunctional serine/threonine kinase and phosphorylase involved in the regulation of the phosphoenolpyruvate synthase (PEPS) by catalyzing its phosphorylation/dephosphorylation. {ECO:0000255|HAMAP-Rule:MF_01062}.	sp|A3M6P6|PSRP_ACIBT;sp|B7H0K8|PSRP_ACIB3;tr|A0A385EWX9|A0A385EWX9_ACIBA;tr|D0C5Z8|D0C5Z8_ACIB2;tr|A0A333VUH9|A0A333VUH9_ACIBA;tr|A0A5K1MN72|A0A5K1MN72_ACIBA;tr|S3TKX5|S3TKX5_ACIBA;tr|N9JLL4|N9JLL4_ACIBA;tr|A0A836YNZ5|A0A836YNZ5_ACIBA;tr|A0A5K6CQK3|A0A5K6CQK3_ACIB3;tr|A0A836LW74|A0A836LW74_ACIBA;tr|A0A829RIX9|A0A829RIX9_ACIBA;tr|A0A829KCH6|A0A829KCH6_ACIBA;tr|A0A828SS40|A0A828SS40_ACIBA;tr|A0A7U4…	sp|A3M6P6|PSRP_ACIBT Putative phosphoenolpyruvate synthase regulatory protein OS=Acinetobacter baumannii (strain ATCC 17978 / CIP 53.77 / LMG 1025 / NCDC KC755 / 5377) OX=400667 GN=A1S_2163 PE=3 SV=2;sp|B7H0K8|PSRP_ACIB3 Putative phosphoenolpyruvate syntha	40	12	12	12	54.3	31.216	139730		24660	380020	366220	413080	Quantified	GO:0006470(BP:protein dephosphorylation);GO:0043531(MF:ADP binding);GO:0005524(MF:ATP binding);GO:0016776(MF:phosphotransferase activity, phosphate group as acceptor);GO:0004674(MF:protein serine/threonine kinase activity)				PF03618(Kinase/pyrophosphorylase)
A0A009ERG4	heme o synthase	cyoE	FUNCTION: Converts heme B (protoheme IX) to heme O by substitution of the vinyl group on carbon 2 of heme B porphyrin ring with a hydroxyethyl farnesyl side group. {ECO:0000256|SAAS:SAAS00958916}.	tr|A0A009ERG4|A0A009ERG4_ACIBA;tr|V5VBT1|V5VBT1_ACIBA;tr|A0A829KDH2|A0A829KDH2_ACIBA;tr|A0A828SVY3|A0A828SVY3_ACIBA;tr|N9KVX3|N9KVX3_ACIBA;tr|D0C5Z1|D0C5Z1_ACIB2;tr|A0A8I2CQU7|A0A8I2CQU7_ACIBA;tr|A0A837QFW2|A0A837QFW2_ACIBA;tr|A0A836YM77|A0A836YM77_ACIBA;tr|A0A836M3V5|A0A836M3V5_ACIBA;tr|A0A829RHG7|A0A829RHG7_ACIBA;tr|A0A7U4F7X7|A0A7U4F7X7_ACIBA;tr|A0A5K1MIJ4|A0A5K1MIJ4_ACIBA;tr|A0A505MEA4|A0A505…	tr|A0A009ERG4|A0A009ERG4_ACIBA heme o synthase OS=Acinetobacter baumannii 348935 OX=1310605 GN=cyoE PE=4 SV=1;tr|V5VBT1|V5VBT1_ACIBA Protoheme IX farnesyltransferase OS=Acinetobacter baumannii OX=470 GN=cyoE PE=3 SV=1;tr|A0A829KDH2|A0A829KDH2_ACIBA Protohe	44	1	1	1	4.6	27.141	20050			54021	65765	40011	Quantified	GO:0048034(BP:heme O biosynthetic process);GO:0016021(CC:integral component of membrane);GO:0005886(CC:plasma membrane);GO:0008495(MF:protoheme IX farnesyltransferase activity)				PF01040(UbiA prenyltransferase family)
A0A828SW68	30S ribosomal protein S6	rpsF		tr|A0A828SW68|A0A828SW68_ACIBA;sp|B7IBC1|RS6_ACIB5;tr|N9L3C4|N9L3C4_ACIBA;tr|D0C5Z0|D0C5Z0_ACIB2;tr|A0A837ABP1|A0A837ABP1_ACIBA;tr|A0A829RIR0|A0A829RIR0_ACIBA;sp|A3M6Q4|RS6_ACIBT;tr|A0A829K5K3|A0A829K5K3_ACIBA;tr|A0A7U4BP05|A0A7U4BP05_ACIBA;tr|A0A654L1S4|A0A654L1S4_ACIBM;sp|B0V7G7|RS6_ACIBY;sp|B0VM10|RS6_ACIBS;tr|V5VDC6|V5VDC6_ACIBA;sp|B7H0K0|RS6_ACIB3;tr|A0A009GRY6|A0A009GRY6_ACIBA;tr|A0A009IT16…	tr|A0A828SW68|A0A828SW68_ACIBA 30S ribosomal protein S6 OS=Acinetobacter baumannii 6014059 OX=525242 GN=rpsF PE=3 SV=1;sp|B7IBC1|RS6_ACIB5 30S ribosomal protein S6 OS=Acinetobacter baumannii (strain AB0057) OX=480119 GN=rpsF PE=1 SV=1;tr|N9L3C4|N9L3C4_ACIB	37	11	11	11	81.9	14.963	3399000	1300500	4963900	3837400	3321400	5119200	Quantified	GO:0006412(BP:translation);GO:0005840(CC:ribosome);GO:0003735(MF:structural constituent of ribosome);GO:0019843(MF:rRNA binding)	K02990(NA)	ko03010(Ribosome)		PF01250(Ribosomal protein S6)
A3M6Q5	30S ribosomal protein S18	rpsR	FUNCTION: Binds as a heterodimer with protein S6 to the central domain of the 16S rRNA, where it helps stabilize the platform of the 30S subunit. {ECO:0000255|HAMAP-Rule:MF_00270}.	sp|A3M6Q5|RS18_ACIBT;tr|V5VBZ8|V5VBZ8_ACIBA;tr|S3TXM2|S3TXM2_ACIBA;tr|N9JLS5|N9JLS5_ACIBA;tr|D0C5Y9|D0C5Y9_ACIB2;tr|A0A836M2M3|A0A836M2M3_ACIBA;tr|A0A836LVR8|A0A836LVR8_ACIBA;tr|A0A829RJ17|A0A829RJ17_ACIBA;tr|A0A829KGI7|A0A829KGI7_ACIBA;tr|A0A828SM95|A0A828SM95_ACIBA;tr|A0A7U4BP15|A0A7U4BP15_ACIBA;tr|A0A654L7V2|A0A654L7V2_ACIBM;tr|A0A5K6CPW7|A0A5K6CPW7_ACIB3;tr|A0A5K1MI16|A0A5K1MI16_ACIBA;tr|A0A3…	sp|A3M6Q5|RS18_ACIBT 30S ribosomal protein S18 OS=Acinetobacter baumannii (strain ATCC 17978 / CIP 53.77 / LMG 1025 / NCDC KC755 / 5377) OX=400667 GN=rpsR PE=3 SV=1;tr|V5VBZ8|V5VBZ8_ACIBA 30S ribosomal protein S18 OS=Acinetobacter baumannii OX=470 GN=rpsR	32	6	6	6	60	8.9923	2241100	1665200	2517200	5640600	4648200	4346100	Quantified	GO:0006412(BP:translation);GO:0005840(CC:ribosome);GO:0019843(MF:rRNA binding);GO:0003735(MF:structural constituent of ribosome)	K02963(NA)	ko03010(Ribosome)		PF01084(Ribosomal protein S18)
A3M6Q6	50S ribosomal protein L9	rplI	FUNCTION: Binds to the 23S rRNA. {ECO:0000255|HAMAP-Rule:MF_00503}.	sp|A3M6Q6|RL9_ACIBT;sp|B0V7G5|RL9_ACIBY;tr|A0A5K6CQJ3|A0A5K6CQJ3_ACIB3;tr|A0A654L2E6|A0A654L2E6_ACIBM;tr|A0A828SS51|A0A828SS51_ACIBA;tr|A0A829KDW9|A0A829KDW9_ACIBA;tr|A0A829RIZ3|A0A829RIZ3_ACIBA;tr|A0A836LW52|A0A836LW52_ACIBA;tr|D0C5Y8|D0C5Y8_ACIB2;tr|S3TKW5|S3TKW5_ACIBA;tr|A0A5K1MN87|A0A5K1MN87_ACIBA;tr|A0A836M2L0|A0A836M2L0_ACIBA;tr|A0A1A5UJ33|A0A1A5UJ33_ACIBA;tr|A0A009PES2|A0A009PES2_ACIBA;tr|…	sp|A3M6Q6|RL9_ACIBT 50S ribosomal protein L9 OS=Acinetobacter baumannii (strain ATCC 17978 / CIP 53.77 / LMG 1025 / NCDC KC755 / 5377) OX=400667 GN=rplI PE=3 SV=1;sp|B0V7G5|RL9_ACIBY 50S ribosomal protein L9 OS=Acinetobacter baumannii (strain AYE) OX=50917	35	11	11	11	64.9	15.781	6897700	6228000	8611600	8548300	9716800	9765100	Quantified	GO:0006412(BP:translation);GO:0005840(CC:ribosome);GO:0019843(MF:rRNA binding);GO:0003735(MF:structural constituent of ribosome)	K02939(NA)	ko03010(Ribosome)		PF03948(Ribosomal protein L9, C-terminal domain);PF01281(Ribosomal protein L9, N-terminal domain)
A0A3R9TMG6	Ribosomal protein L11 methyltransferase	prmA	FUNCTION: Methylates ribosomal protein L11. {ECO:0000256|HAMAP-Rule:MF_00735, ECO:0000256|SAAS:SAAS00189469}.	tr|A0A3R9TMG6|A0A3R9TMG6_ACIBA;tr|A0A009GS14|A0A009GS14_ACIBA;sp|B0VLL0|PRMA_ACIBS;tr|A0A0J1AAI1|A0A0J1AAI1_ACIBA;tr|A0A4Q4GPV2|A0A4Q4GPV2_ACIBA;tr|A0A6H3ELF3|A0A6H3ELF3_ACIBA;tr|A0A654L2F7|A0A654L2F7_ACIBM;tr|A0A5K6CQI2|A0A5K6CQI2_ACIB3;tr|S3ULA9|S3ULA9_ACIBA;tr|A0A8I1Z4T6|A0A8I1Z4T6_ACIBA;tr|A0A7U4BP17|A0A7U4BP17_ACIBA;tr|A0A858S4K6|A0A858S4K6_ACIBA;tr|A0A836YKK1|A0A836YKK1_ACIBA;tr|A0A836M4T4|…	tr|A0A3R9TMG6|A0A3R9TMG6_ACIBA Ribosomal protein L11 methyltransferase OS=Acinetobacter baumannii OX=470 GN=prmA PE=3 SV=1;tr|A0A009GS14|A0A009GS14_ACIBA Ribosomal protein L11 methyltransferase OS=Acinetobacter baumannii 118362 OX=1310618 GN=prmA PE=3 SV=1	46	8	8	8	37.3	30.909	164990		42820	322060	386800	135080	Quantified	GO:0005737(CC:cytoplasm);GO:0005840(CC:ribosome);GO:0008276(MF:protein methyltransferase activity)				PF06325(Ribosomal protein L11 methyltransferase (PrmA))
A3M6X4	30S ribosomal protein S21	rpsU		sp|A3M6X4|RS21_ACIBT;tr|V5VD51|V5VD51_ACIBA;tr|S3TKN7|S3TKN7_ACIBA;tr|N9KWB6|N9KWB6_ACIBA;tr|D0C5Q3|D0C5Q3_ACIB2;tr|A0A836YNS1|A0A836YNS1_ACIBA;tr|A0A836LX92|A0A836LX92_ACIBA;tr|A0A829RKM1|A0A829RKM1_ACIBA;tr|A0A829K5N2|A0A829K5N2_ACIBA;tr|A0A828SSD2|A0A828SSD2_ACIBA;tr|A0A7U4BP63|A0A7U4BP63_ACIBA;tr|A0A654L179|A0A654L179_ACIBM;tr|A0A5K6CPL8|A0A5K6CPL8_ACIB3;tr|A0A5K1MLQ4|A0A5K1MLQ4_ACIBA;tr|A0A4…	sp|A3M6X4|RS21_ACIBT 30S ribosomal protein S21 OS=Acinetobacter baumannii (strain ATCC 17978 / CIP 53.77 / LMG 1025 / NCDC KC755 / 5377) OX=400667 GN=rpsU PE=3 SV=2;tr|V5VD51|V5VD51_ACIBA 30S ribosomal protein S21 OS=Acinetobacter baumannii OX=470 GN=rpsU	33	6	6	6	45.1	8.4509	861400	24356	519410	1818000	3185400	1591300	Quantified	GO:0006412(BP:translation);GO:0005840(CC:ribosome);GO:0003735(MF:structural constituent of ribosome)	K02970(NA)	ko03010(Ribosome)		PF01165(Ribosomal protein S21)
A0A0E1FMB2	Dihydroorotate dehydrogenase (quinone)	pyrD	FUNCTION: Catalyzes the conversion of dihydroorotate to orotate with quinone as electron acceptor. {ECO:0000256|HAMAP-Rule:MF_00225, ECO:0000256|SAAS:SAAS00750630}.	tr|A0A0E1FMB2|A0A0E1FMB2_ACIBA;tr|A0A385EXK7|A0A385EXK7_ACIBA;tr|A0A836YN57|A0A836YN57_ACIBA;tr|D0C5P5|D0C5P5_ACIB2;tr|A0A5K1MNV6|A0A5K1MNV6_ACIBA;sp|B7I2L5|PYRD_ACIB5;tr|A0A009Q953|A0A009Q953_ACIBA;sp|B0V824|PYRD_ACIBY;tr|A0A009SZE5|A0A009SZE5_ACIBA;tr|A0A059ZKK0|A0A059ZKK0_ACIBA;tr|A0A062IYE4|A0A062IYE4_ACIBA;tr|A0A7U4F864|A0A7U4F864_ACIBA;tr|A0A0J1AAM8|A0A0J1AAM8_ACIBA;tr|A0A0J8XPL8|A0A0J8XPL8…	tr|A0A0E1FMB2|A0A0E1FMB2_ACIBA Dihydroorotate dehydrogenase (quinone) OS=Acinetobacter baumannii OX=470 GN=pyrD PE=3 SV=1;tr|A0A385EXK7|A0A385EXK7_ACIBA Dihydroorotate dehydrogenase (quinone) OS=Acinetobacter baumannii WM99c OX=945555 GN=pyrD PE=3 SV=1;tr|	50	13	13	13	51.2	36.118	57579	28524		384850	445770	417800	Quantified	GO:0006207(BP:'de novo' pyrimidine nucleobase biosynthetic process);GO:0044205(BP:'de novo' UMP biosynthetic process);GO:0005737(CC:cytoplasm);GO:0005886(CC:plasma membrane);GO:0004152(MF:dihydroorotate dehydrogenase activity)	K00254(NA)	ko00240(Pyrimidine metabolism);ko01240(Biosynthesis of cofactors)		PF01180(Dihydroorotate dehydrogenase)
A3M6Y6	Glycerol-3-phosphate dehydrogenase [NAD(P)+]	gpsA		sp|A3M6Y6|GPDA_ACIBT;sp|B7GZW3|GPDA_ACIB3;tr|A0A829RJH8|A0A829RJH8_ACIBA;tr|A0A836LWE7|A0A836LWE7_ACIBA;tr|A0A836M1P9|A0A836M1P9_ACIBA;tr|D0C5P1|D0C5P1_ACIB2;tr|N9JM31|N9JM31_ACIBA;tr|S3UL43|S3UL43_ACIBA;tr|A0A828SSU4|A0A828SSU4_ACIBA;tr|A0A829K2M8|A0A829K2M8_ACIBA;tr|V5VBP3|V5VBP3_ACIBA;tr|A0A7U4KG69|A0A7U4KG69_ACIBA;tr|A0A654L2R7|A0A654L2R7_ACIBM;sp|B0VKB4|GPDA_ACIBS;sp|B2HUU0|GPDA_ACIBC;tr|A0A…	sp|A3M6Y6|GPDA_ACIBT Glycerol-3-phosphate dehydrogenase [NAD(P)+] OS=Acinetobacter baumannii (strain ATCC 17978 / CIP 53.77 / LMG 1025 / NCDC KC755 / 5377) OX=400667 GN=gpsA PE=3 SV=2;sp|B7GZW3|GPDA_ACIB3 Glycerol-3-phosphate dehydrogenase [NAD(P)+] OS=Aci	40	14	14	14	48.5	38.536	122470			285270	298160	321540	Quantified	GO:0005975(BP:carbohydrate metabolic process);GO:0046167(BP:glycerol-3-phosphate biosynthetic process);GO:0046168(BP:glycerol-3-phosphate catabolic process);GO:0006650(BP:glycerophospholipid metabolic process);GO:0008654(BP:phospholipid biosynthetic process);GO:0009331(CC:glycerol-3-phosphate dehydrogenase complex);GO:0004367(MF:glycerol-3-phosphate dehydrogenase [NAD+] activity);GO:0051287(MF:NA…	K00057(NA)	ko00564(Glycerophospholipid metabolism)		PF07479(NAD-dependent glycerol-3-phosphate dehydrogenase C-terminus);PF01210(NAD-dependent glycerol-3-phosphate dehydrogenase N-terminus)
A3M6Z4	Thiazole synthase	thiG	FUNCTION: Catalyzes the rearrangement of 1-deoxy-D-xylulose 5-phosphate (DXP) to produce the thiazole phosphate moiety of thiamine. Sulfur is provided by the thiocarboxylate moiety of the carrier protein ThiS. In vitro, sulfur can be provided by H(2)S. {ECO:0000255|HAMAP-Rule:MF_00443}.	sp|A3M6Z4|THIG_ACIBT;tr|S3TH86|S3TH86_ACIBA;sp|B2HUU9|THIG_ACIBC;tr|A0A0J1DGW5|A0A0J1DGW5_ACIBA;tr|A0A3S0KXE4|A0A3S0KXE4_ACIBA;tr|A0A6H3SPR5|A0A6H3SPR5_ACIBA;tr|A0A5P3MIN5|A0A5P3MIN5_ACIBA;tr|A0A5K6CQ85|A0A5K6CQ85_ACIB3;tr|A0A654L8K9|A0A654L8K9_ACIBM;tr|N9L3M0|N9L3M0_ACIBA;tr|A0A009G2Y0|A0A009G2Y0_ACIBA;tr|D0C5N2|D0C5N2_ACIB2;tr|A0A836YKL8|A0A836YKL8_ACIBA;tr|A0A836M3K7|A0A836M3K7_ACIBA;tr|A0A829…	sp|A3M6Z4|THIG_ACIBT Thiazole synthase OS=Acinetobacter baumannii (strain ATCC 17978 / CIP 53.77 / LMG 1025 / NCDC KC755 / 5377) OX=400667 GN=thiG PE=3 SV=2;tr|S3TH86|S3TH86_ACIBA Thiazole synthase OS=Acinetobacter baumannii NIPH 410 OX=1217634 GN=thiG PE=	46	11	11	11	47.5	27.763		71740	241440	767550	368090	771120	Quantified	GO:0009228(BP:thiamine biosynthetic process);GO:0009229(BP:thiamine diphosphate biosynthetic process);GO:0005737(CC:cytoplasm);GO:0016783(MF:sulfurtransferase activity)	K03149(NA)	ko00730(Thiamine metabolism);ko01240(Biosynthesis of cofactors)		PF05690(Thiazole biosynthesis protein ThiG)
A0A829RLL3	Serine hydroxymethyltransferase	glyA2		tr|A0A829RLL3|A0A829RLL3_ACIBA;tr|A0A062IYJ1|A0A062IYJ1_ACIBA;sp|A3M736|GLYA_ACIBT;tr|N9JLS7|N9JLS7_ACIBA;tr|D0C5J2|D0C5J2_ACIB2;tr|V5VBJ2|V5VBJ2_ACIBA;sp|B2HUY9|GLYA_ACIBC;sp|B7GZR6|GLYA_ACIB3;sp|B7I2R7|GLYA_ACIB5;tr|A0A009H2M4|A0A009H2M4_ACIBA;tr|A0A009I7P2|A0A009I7P2_ACIB9;tr|A0A009PDR6|A0A009PDR6_ACIBA;tr|A0A009SH67|A0A009SH67_ACIBA;sp|B0VBB3|GLYA_ACIBY;tr|A0A836M2Q2|A0A836M2Q2_ACIBA;tr|A0A5K…	tr|A0A829RLL3|A0A829RLL3_ACIBA Serine hydroxymethyltransferase OS=Acinetobacter baumannii 83444 OX=1310684 GN=glyA2 PE=3 SV=1;tr|A0A062IYJ1|A0A062IYJ1_ACIBA Serine hydroxymethyltransferase OS=Acinetobacter baumannii 21072 OX=1310697 GN=glyA2 PE=3 SV=1;sp|A	45	20	20	20	60.7	44.994	1496500	26503	1001800	3341100	3108900	3625500	Quantified	GO:0035999(BP:tetrahydrofolate interconversion);GO:0032259(BP:methylation);GO:0019264(BP:glycine biosynthetic process from serine);GO:0005737(CC:cytoplasm);GO:0030170(MF:pyridoxal phosphate binding);GO:0008168(MF:methyltransferase activity);GO:0004372(MF:glycine hydroxymethyltransferase activity)	K00600(NA)	ko00260(Glycine, serine and threonine metabolism);ko01240(Biosynthesis of cofactors);ko00670(One carbon pool by folate);ko00460(Cyanoamino acid metabolism);ko00680(Methane metabolism);ko00630(Glyoxylate and dicarboxylate metabolism)		PF00464(Serine hydroxymethyltransferase)
A0A654L1L5	Elongation factor Ts	tsf		tr|A0A654L1L5|A0A654L1L5_ACIBM;sp|B7GZQ0|EFTS_ACIB3;tr|A0A7U4BPI0|A0A7U4BPI0_ACIBA;tr|A0A828SS85|A0A828SS85_ACIBA;tr|S3TGT5|S3TGT5_ACIBA;tr|A0A836M1Z3|A0A836M1Z3_ACIBA;tr|A0A829RLU8|A0A829RLU8_ACIBA;tr|V5VAW7|V5VAW7_ACIBA;tr|A0A829JWY1|A0A829JWY1_ACIBA;sp|A3M750|EFTS_ACIBT;tr|A0A5K1MJE0|A0A5K1MJE0_ACIBA;sp|B0VUW1|EFTS_ACIBS;tr|D0CC75|D0CC75_ACIB2;sp|B2HV06|EFTS_ACIBC;sp|B7I3K0|EFTS_ACIB5;tr|A0A0E…	tr|A0A654L1L5|A0A654L1L5_ACIBM Elongation factor Ts OS=Acinetobacter baumannii (strain MDR-ZJ06) OX=497978 GN=tsf PE=3 SV=1;sp|B7GZQ0|EFTS_ACIB3 Elongation factor Ts OS=Acinetobacter baumannii (strain AB307-0294) OX=557600 GN=tsf PE=3 SV=1;tr|A0A7U4BPI0|A0	36	28	28	7	86.9	30.71	6673700	1990100	6504200	18799000	17913000	19747000	Quantified	GO:0003746(MF:translation elongation factor activity)				PF00889(Elongation factor TS)
B7GZN3	Multifunctional CCA protein	cca	FUNCTION: Catalyzes the addition and repair of the essential 3'-terminal CCA sequence in tRNAs without using a nucleic acid template. Adds these three nucleotides in the order of C, C, and A to the tRNA nucleotide-73, using CTP and ATP as substrates and producing inorganic pyrophosphate. Also shows phosphatase, 2'-nucleotidase and 2',3'-cyclic phosphodiesterase activities. These phosphohydrolase …	sp|B7GZN3|CCA_ACIB3;tr|A0A385EYJ0|A0A385EYJ0_ACIBA;tr|A0A062IHN4|A0A062IHN4_ACIBA;tr|A0A7Z1WU33|A0A7Z1WU33_ACIBA;tr|A0A009SFY1|A0A009SFY1_ACIBA;tr|A0A009QG19|A0A009QG19_ACIBA;tr|A0A009IJZ5|A0A009IJZ5_ACIB9;tr|A0A009GWY2|A0A009GWY2_ACIBA;tr|A0A333VHR9|A0A333VHR9_ACIBA;tr|S3TGR0|S3TGR0_ACIBA;sp|B0VBE4|CCA_ACIBY;tr|A0A7U4F8F8|A0A7U4F8F8_ACIBA;tr|A0A858US14|A0A858US14_ACIBA;tr|A0A7Z2AC50|A0A7Z2AC50_A…	sp|B7GZN3|CCA_ACIB3 Multifunctional CCA protein OS=Acinetobacter baumannii (strain AB307-0294) OX=557600 GN=cca PE=3 SV=1;tr|A0A385EYJ0|A0A385EYJ0_ACIBA Multifunctional CCA protein OS=Acinetobacter baumannii WM99c OX=945555 GN=cca PE=3 SV=1;tr|A0A062IHN4|A	55	14	14	14	44.9	47.189				138370	146930	175090	Quantified	GO:0042245(BP:RNA repair);GO:0001680(BP:tRNA 3'-terminal CCA addition);GO:0005524(MF:ATP binding);GO:0052929(MF:ATP:3'-cytidine-cytidine-tRNA adenylyltransferase activity);GO:0052928(MF:CTP:3'-cytidine-tRNA cytidylyltransferase activity);GO:0052927(MF:CTP:tRNA cytidylyltransferase activity);GO:0004112(MF:cyclic-nucleotide phosphodiesterase activity);GO:0000287(MF:magnesium ion binding);GO:0016791…				PF01743(Poly A polymerase head domain);PF12627(Probable RNA and SrmB- binding site of polymerase A)
A3M775	Probable chorismate pyruvate-lyase	ubiC	FUNCTION: Removes the pyruvyl group from chorismate, with concomitant aromatization of the ring, to provide 4-hydroxybenzoate (4HB) for the ubiquinone pathway. {ECO:0000255|HAMAP-Rule:MF_01632}.	sp|A3M775|UBIC_ACIBT;tr|A0A009HSR9|A0A009HSR9_ACIB9;tr|A0A828SHZ3|A0A828SHZ3_ACIBA;tr|A0A829K131|A0A829K131_ACIBA;tr|A0A829RG53|A0A829RG53_ACIBA;tr|A0A836LZJ4|A0A836LZJ4_ACIBA;tr|B0VBQ8|B0VBQ8_ACIBY;tr|A0A7U4BPE1|A0A7U4BPE1_ACIBA;tr|A0A7U4DHD8|A0A7U4DHD8_ACIB5;tr|B0VUT1|B0VUT1_ACIBS;tr|S3TWV4|S3TWV4_ACIBA;tr|V5VAU1|V5VAU1_ACIBA;tr|D0CC51|D0CC51_ACIB2;tr|N9JM98|N9JM98_ACIBA;tr|A0A7U3Y1H4|A0A7U3Y1H…	sp|A3M775|UBIC_ACIBT Probable chorismate pyruvate-lyase OS=Acinetobacter baumannii (strain ATCC 17978 / CIP 53.77 / LMG 1025 / NCDC KC755 / 5377) OX=400667 GN=ubiC PE=3 SV=2;tr|A0A009HSR9|A0A009HSR9_ACIB9 Probable chorismate pyruvate-lyase OS=Acinetobacter	36	2	2	2	14.2	19.992				7298	10367	11380	Quantified	GO:0042866(BP:pyruvate biosynthetic process);GO:0006744(BP:ubiquinone biosynthetic process);GO:0005737(CC:cytoplasm);GO:0008813(MF:chorismate lyase activity)	K03181(NA)	ko00130(Ubiquinone and other terpenoid-quinone biosynthesis);ko01240(Biosynthesis of cofactors)		PF04345(Chorismate lyase)
A3M784	Anthranilate phosphoribosyltransferase	trpD	FUNCTION: Catalyzes the transfer of the phosphoribosyl group of 5-phosphorylribose-1-pyrophosphate (PRPP) to anthranilate to yield N-(5'-phosphoribosyl)-anthranilate (PRA). {ECO:0000255|HAMAP-Rule:MF_00211}.	sp|A3M784|TRPD_ACIBT;tr|A0A062IJR0|A0A062IJR0_ACIBA;tr|A0A837AAD5|A0A837AAD5_ACIBA;tr|A0A829RG48|A0A829RG48_ACIBA;tr|A0A009ITQ4|A0A009ITQ4_ACIB9;sp|B0VBS2|TRPD_ACIBY;tr|A0A505TZW8|A0A505TZW8_ACIBA;tr|A0A4U6R1T9|A0A4U6R1T9_ACIBA;tr|A0A4Q4H8W8|A0A4Q4H8W8_ACIBA;tr|A0A076E9L7|A0A076E9L7_ACIBA;tr|A0A654L266|A0A654L266_ACIBM;tr|A0A009TJZ2|A0A009TJZ2_ACIBA;tr|A0A5P1AQX9|A0A5P1AQX9_ACIBA;tr|A0A809D9H0|A0…	sp|A3M784|TRPD_ACIBT Anthranilate phosphoribosyltransferase OS=Acinetobacter baumannii (strain ATCC 17978 / CIP 53.77 / LMG 1025 / NCDC KC755 / 5377) OX=400667 GN=trpD PE=3 SV=2;tr|A0A062IJR0|A0A062IJR0_ACIBA Anthranilate phosphoribosyltransferase OS=Acine	35	15	1	1	56.2	37.403				4247.4	34950	18075	Quantified	GO:0000162(BP:tryptophan biosynthetic process);GO:0004048(MF:anthranilate phosphoribosyltransferase activity);GO:0000287(MF:magnesium ion binding)	K00766(NA)	ko00400(Phenylalanine, tyrosine and tryptophan biosynthesis)		PF00591(Glycosyl transferase family, a/b domain);PF02885(Glycosyl transferase family, helical bundle domain)
A3M785	Indole-3-glycerol phosphate synthase	trpC		sp|A3M785|TRPC_ACIBT;sp|B0VBS1|TRPC_ACIBY;tr|A0A009HSL9|A0A009HSL9_ACIB9;tr|A0A009QP76|A0A009QP76_ACIBA;tr|A0A090B8S2|A0A090B8S2_ACIBA;tr|A0A0D8GL08|A0A0D8GL08_ACIBA;tr|A0A0E1PPZ6|A0A0E1PPZ6_ACIBA;tr|A0A0J1A149|A0A0J1A149_ACIBA;tr|A0A0J8TH21|A0A0J8TH21_ACIBA;tr|A0A0J8V154|A0A0J8V154_ACIBA;tr|A0A158LVP4|A0A158LVP4_ACIBA;tr|A0A5K6CNW0|A0A5K6CNW0_ACIB3;tr|A0A1S2FXW6|A0A1S2FXW6_ACIBA;tr|A0A385EYS5|A0…	sp|A3M785|TRPC_ACIBT Indole-3-glycerol phosphate synthase OS=Acinetobacter baumannii (strain ATCC 17978 / CIP 53.77 / LMG 1025 / NCDC KC755 / 5377) OX=400667 GN=trpC PE=3 SV=2;sp|B0VBS1|TRPC_ACIBY Indole-3-glycerol phosphate synthase OS=Acinetobacter bauma	58	11	11	11	50.7	29.911	250880			379820	366020	328280	Quantified	GO:0000162(BP:tryptophan biosynthetic process);GO:0004425(MF:indole-3-glycerol-phosphate synthase activity)	K01609(NA)	ko00400(Phenylalanine, tyrosine and tryptophan biosynthesis)		PF00218(Indole-3-glycerol phosphate synthase)
A3M7E3	Elongation factor P	efp	FUNCTION: Involved in peptide bond synthesis. Alleviates ribosome stalling that occurs when 3 or more consecutive Pro residues or the sequence PPG is present in a protein, possibly by augmenting the peptidyl transferase activity of the ribosome. Modification of Lys-34 is required for alleviation. {ECO:0000255|HAMAP-Rule:MF_00141}.	sp|A3M7E3|EFP_ACIBT;tr|A0A836LZ30|A0A836LZ30_ACIBA;tr|V5VBC5|V5VBC5_ACIBA;tr|S3TEC5|S3TEC5_ACIBA;tr|N9KWW1|N9KWW1_ACIBA;tr|A0A8F7PM43|A0A8F7PM43_ACIB2;tr|A0A0J0ZRM6|A0A0J0ZRM6_ACIBA;tr|A0A829RKQ0|A0A829RKQ0_ACIBA;sp|B2HVL6|EFP_ACIBC;sp|B7GZ38|EFP_ACIB3;sp|B7I499|EFP_ACIB5;tr|A0A009GAC0|A0A009GAC0_ACIBA;tr|A0A009HQ91|A0A009HQ91_ACIB9;tr|A0A009QFX0|A0A009QFX0_ACIBA;tr|A0A009T8Y3|A0A009T8Y3_ACIBA;tr…	sp|A3M7E3|EFP_ACIBT Elongation factor P OS=Acinetobacter baumannii (strain ATCC 17978 / CIP 53.77 / LMG 1025 / NCDC KC755 / 5377) OX=400667 GN=efp PE=3 SV=2;tr|A0A836LZ30|A0A836LZ30_ACIBA Elongation factor P OS=Acinetobacter baumannii 1499986 OX=1310673 GN	38	10	10	5	57.7	20.891	1117800		1324200	2635000	3265300	3782300	Quantified	GO:0005737(CC:cytoplasm);GO:0003746(MF:translation elongation factor activity)				PF01132(Elongation factor P (EF-P) OB domain);PF08207(Elongation factor P (EF-P) KOW-like domain);PF09285(Elongation factor P, C-terminal)
A0A5K6CP54	5-nucleotidase SurE	surE_1		tr|A0A5K6CP54|A0A5K6CP54_ACIB3;tr|A0A009H6R5|A0A009H6R5_ACIBA;tr|A0A829RHP3|A0A829RHP3_ACIBA;tr|A0A828STD6|A0A828STD6_ACIBA;tr|A0A829K9W2|A0A829K9W2_ACIBA;tr|V5VB81|V5VB81_ACIBA;tr|S3TWE7|S3TWE7_ACIBA;tr|N9JMK1|N9JMK1_ACIBA;tr|D0CBZ1|D0CBZ1_ACIB2;tr|A0A836LZG0|A0A836LZG0_ACIBA;tr|A0A009SD51|A0A009SD51_ACIBA;tr|A0A0E1PPN5|A0A0E1PPN5_ACIBA;sp|B2HVM9|SURE_ACIBC;sp|B7I4K2|SURE_ACIB5;sp|B7GZ27|SURE_AC…	tr|A0A5K6CP54|A0A5K6CP54_ACIB3 5-nucleotidase SurE OS=Acinetobacter baumannii (strain AB307-0294) OX=557600 GN=surE_1 PE=3 SV=1;tr|A0A009H6R5|A0A009H6R5_ACIBA 5-nucleotidase SurE OS=Acinetobacter baumannii 118362 OX=1310618 GN=surE PE=3 SV=1;tr|A0A829RHP	39	8	8	8	37.6	27.406	1077.1			214620	271580	281090	Quantified	GO:0016311(BP:dephosphorylation);GO:0005737(CC:cytoplasm);GO:0046872(MF:metal ion binding);GO:0000166(MF:nucleotide binding);GO:0008253(MF:5'-nucleotidase activity)	K03787(NA)	ko00760(Nicotinate and nicotinamide metabolism);ko00230(Purine metabolism);ko01232(Nucleotide metabolism);ko00240(Pyrimidine metabolism)		PF01975(Survival protein SurE)
A0A828SRF0	tRNA-specific 2-thiouridylase MnmA	mnmA		tr|A0A828SRF0|A0A828SRF0_ACIBA;sp|B7GZ21|MNMA_ACIB3;tr|A0A0J0ZSJ8|A0A0J0ZSJ8_ACIBA;tr|A0A829RH81|A0A829RH81_ACIBA;tr|A0A836LZE0|A0A836LZE0_ACIBA;tr|D0CBY5|D0CBY5_ACIB2;tr|N9L3I0|N9L3I0_ACIBA;tr|S3TJP6|S3TJP6_ACIBA;tr|A0A081H1H1|A0A081H1H1_ACIBA;tr|A0A6F8TED3|A0A6F8TED3_ACIBA;tr|A0A062IHI4|A0A062IHI4_ACIBA;sp|A3M7G3|MNMA_ACIBT;tr|A0A7U4BPM0|A0A7U4BPM0_ACIBA;sp|B0VBY5|MNMA_ACIBY;sp|B2HVN5|MNMA_ACIB…	tr|A0A828SRF0|A0A828SRF0_ACIBA tRNA-specific 2-thiouridylase MnmA OS=Acinetobacter baumannii 6014059 OX=525242 GN=mnmA PE=3 SV=1;sp|B7GZ21|MNMA_ACIB3 tRNA-specific 2-thiouridylase MnmA OS=Acinetobacter baumannii (strain AB307-0294) OX=557600 GN=mnmA PE=3 S	42	18	1	1	70.3	42.308				64833	35314	33717	Quantified	GO:0006400(BP:tRNA modification);GO:0032259(BP:methylation);GO:0005737(CC:cytoplasm);GO:0005524(MF:ATP binding);GO:0016783(MF:sulfurtransferase activity);GO:0008168(MF:methyltransferase activity);GO:0000049(MF:tRNA binding)	K00566(NA)	ko04122(Sulfur relay system)		PF03054(tRNA methyl transferase)
A3M7M1	Glutamate 5-kinase	proB	FUNCTION: Catalyzes the transfer of a phosphate group to glutamate to form L-glutamate 5-phosphate. {ECO:0000255|HAMAP-Rule:MF_00456}.	sp|A3M7M1|PROB_ACIBT;tr|A0A5N0G0H2|A0A5N0G0H2_ACIBA;tr|A0A009GYH3|A0A009GYH3_ACIBA;sp|B7I556|PROB_ACIB5;tr|A0A0E1PUK0|A0A0E1PUK0_ACIBA;tr|A0A0E1FI32|A0A0E1FI32_ACIBA;tr|A0A828SJW1|A0A828SJW1_ACIBA;tr|A0A7U4BPT2|A0A7U4BPT2_ACIBA;tr|V5VAI2|V5VAI2_ACIBA;tr|A0A009Q369|A0A009Q369_ACIBA;tr|S3TJI3|S3TJI3_ACIBA;tr|N9JMC5|N9JMC5_ACIBA;tr|D0CBS6|D0CBS6_ACIB2;tr|A0A836LY30|A0A836LY30_ACIBA;tr|A0A836LX83|A0A…	sp|A3M7M1|PROB_ACIBT Glutamate 5-kinase OS=Acinetobacter baumannii (strain ATCC 17978 / CIP 53.77 / LMG 1025 / NCDC KC755 / 5377) OX=400667 GN=proB PE=3 SV=2;tr|A0A5N0G0H2|A0A5N0G0H2_ACIBA Glutamate 5-kinase OS=Acinetobacter baumannii OX=470 GN=proB PE=3 S	47	13	13	13	48	40.892	176330			354480	384650	367020	Quantified	GO:0055129(BP:L-proline biosynthetic process);GO:0005737(CC:cytoplasm);GO:0005524(MF:ATP binding);GO:0004349(MF:glutamate 5-kinase activity);GO:0003723(MF:RNA binding)	K00931(NA)	ko00332(Carbapenem biosynthesis);ko00330(Arginine and proline metabolism)		PF00696(Amino acid kinase family);PF01472(PUA domain)
A3M7M2	GTPase Obg	obg	FUNCTION: An essential GTPase which binds GTP, GDP and possibly (p)ppGpp with moderate affinity, with high nucleotide exchange rates and a fairly low GTP hydrolysis rate. Plays a role in control of the cell cycle, stress response, ribosome biogenesis and in those bacteria that undergo differentiation, in morphogenesis control. {ECO:0000255|HAMAP-Rule:MF_01454}.	sp|A3M7M2|OBG_ACIBT;tr|A0A7U4BPR7|A0A7U4BPR7_ACIBA;tr|A0A009S587|A0A009S587_ACIBA;tr|A0A654L9Z6|A0A654L9Z6_ACIBM;tr|A0A009PL92|A0A009PL92_ACIBA;sp|B7I557|OBG_ACIB5;tr|A0A5K6CNX9|A0A5K6CNX9_ACIB3;tr|A0A829REY7|A0A829REY7_ACIBA;tr|A0A828SK93|A0A828SK93_ACIBA;sp|B7GYV1|OBG_ACIB3;tr|V5VAV5|V5VAV5_ACIBA;tr|S3TG17|S3TG17_ACIBA;tr|N9L3B0|N9L3B0_ACIBA;tr|D0CBS5|D0CBS5_ACIB2;tr|A0A836LZ34|A0A836LZ34_ACIBA…	sp|A3M7M2|OBG_ACIBT GTPase Obg OS=Acinetobacter baumannii (strain ATCC 17978 / CIP 53.77 / LMG 1025 / NCDC KC755 / 5377) OX=400667 GN=obg PE=3 SV=2;tr|A0A7U4BPR7|A0A7U4BPR7_ACIBA GTPase Obg OS=Acinetobacter baumannii TYTH-1 OX=1100841 GN=obg PE=3 SV=1;tr|A	45	18	18	18	58.6	44.461	915910	41399	198880	777360	804570	1021800	Quantified	GO:0042254(BP:ribosome biogenesis);GO:0005737(CC:cytoplasm);GO:0005525(MF:GTP binding);GO:0003924(MF:GTPase activity);GO:0000287(MF:magnesium ion binding)				PF01926(50S ribosome-binding GTPase);PF01018(GTP1/OBG)
A0A0J0ZRR8	Ribonuclease 3	rnc	FUNCTION: Digests double-stranded RNA. Involved in the processing of primary rRNA transcript to yield the immediate precursors to the large and small rRNAs (23S and 16S). Processes some mRNAs, and tRNAs when they are encoded in the rRNA operon. Processes pre-crRNA and tracrRNA of type II CRISPR loci if present in the organism. {ECO:0000256|HAMAP-Rule:MF_00104}.	tr|A0A0J0ZRR8|A0A0J0ZRR8_ACIBA;sp|B0VCU0|RNC_ACIBY;tr|A0A158LXK3|A0A158LXK3_ACIBA;tr|A0A385EXY8|A0A385EXY8_ACIBA;tr|A0A5K1MKD4|A0A5K1MKD4_ACIBA;tr|A0A5K6CNV3|A0A5K6CNV3_ACIB3;tr|A0A654LA31|A0A654LA31_ACIBM;tr|A0A7U3Y8I3|A0A7U3Y8I3_ACIB5;tr|A0A7U4BPS4|A0A7U4BPS4_ACIBA;tr|A0A828SKB4|A0A828SKB4_ACIBA;tr|A0A829K1S5|A0A829K1S5_ACIBA;tr|D0CBQ3|D0CBQ3_ACIB2;tr|N9L5X2|N9L5X2_ACIBA;tr|S3TJF6|S3TJF6_ACIBA;…	tr|A0A0J0ZRR8|A0A0J0ZRR8_ACIBA Ribonuclease 3 OS=Acinetobacter baumannii MRSN 3527 OX=1409923 GN=rnc PE=3 SV=1;sp|B0VCU0|RNC_ACIBY Ribonuclease 3 OS=Acinetobacter baumannii (strain AYE) OX=509173 GN=rnc PE=3 SV=1;tr|A0A158LXK3|A0A158LXK3_ACIBA Ribonuclease	41	10	10	10	43.6	26.81	11098		9413.6	159860	218980	208580	Quantified	GO:0006397(BP:mRNA processing);GO:0016075(BP:rRNA catabolic process);GO:0006364(BP:rRNA processing);GO:0008033(BP:tRNA processing);GO:0005737(CC:cytoplasm);GO:0046872(MF:metal ion binding);GO:0004525(MF:ribonuclease III activity);GO:0019843(MF:rRNA binding)	K03685(NA)	ko03008(Ribosome biogenesis in eukaryotes)		PF00035(Double-stranded RNA binding motif);PF14622(Ribonuclease-III-like)
A3M7P5	Elongation factor 4	lepA	FUNCTION: Required for accurate and efficient protein synthesis under certain stress conditions. May act as a fidelity factor of the translation reaction, by catalyzing a one-codon backward translocation of tRNAs on improperly translocated ribosomes. Back-translocation proceeds from a post-translocation (POST) complex to a pre-translocation (PRE) complex, thus giving elongation factor G a second …	sp|A3M7P5|LEPA_ACIBT;tr|A0A009HA15|A0A009HA15_ACIBA;tr|A0A836YMR5|A0A836YMR5_ACIBA;tr|D0CBQ0|D0CBQ0_ACIB2;tr|N9L550|N9L550_ACIBA;tr|S3TE49|S3TE49_ACIBA;tr|V5VB25|V5VB25_ACIBA;tr|A0A829RHE1|A0A829RHE1_ACIBA;tr|A0A828SQH4|A0A828SQH4_ACIBA;tr|A0A7Z1W9V8|A0A7Z1W9V8_ACIBA;sp|B0VCT7|LEPA_ACIBY;sp|B2HWQ2|LEPA_ACIBC;sp|B7GYS7|LEPA_ACIB3;sp|B7I580|LEPA_ACIB5;tr|A0A829K7U6|A0A829K7U6_ACIBA;tr|A0A009INH8|A0…	sp|A3M7P5|LEPA_ACIBT Elongation factor 4 OS=Acinetobacter baumannii (strain ATCC 17978 / CIP 53.77 / LMG 1025 / NCDC KC755 / 5377) OX=400667 GN=lepA PE=3 SV=2;tr|A0A009HA15|A0A009HA15_ACIBA Elongation factor 4 OS=Acinetobacter baumannii 118362 OX=1310618 G	41	20	20	20	52.6	66.657	301870		151760	882980	691140	699420	Quantified	GO:0045727(BP:positive regulation of translation);GO:0005886(CC:plasma membrane);GO:0005525(MF:GTP binding);GO:0003924(MF:GTPase activity);GO:0043022(MF:ribosome binding);GO:0003746(MF:translation elongation factor activity)				PF03144(Elongation factor Tu domain 2);PF06421(GTP-binding protein LepA C-terminus);PF00679(Elongation factor G C-terminus);PF00009(Elongation factor Tu GTP binding domain)
A3M7Q1	Thymidylate kinase	tmk	FUNCTION: Phosphorylation of dTMP to form dTDP in both de novo and salvage pathways of dTTP synthesis. {ECO:0000255|HAMAP-Rule:MF_00165}.	sp|A3M7Q1|KTHY_ACIBT;tr|A0A077GRE7|A0A077GRE7_ACIBA;tr|A0A0J8TCY9|A0A0J8TCY9_ACIBA;tr|S3TE45|S3TE45_ACIBA;tr|N9KYG0|N9KYG0_ACIBA;tr|A0A158LY37|A0A158LY37_ACIBA;tr|A0A829RG13|A0A829RG13_ACIBA;sp|B2HWQ7|KTHY_ACIBC;tr|A0A009HA28|A0A009HA28_ACIBA;tr|A0A009IKW5|A0A009IKW5_ACIB9;tr|A0A009P8Q6|A0A009P8Q6_ACIBA;tr|A0A009TIH2|A0A009TIH2_ACIBA;tr|A0A013SWY6|A0A013SWY6_ACIBA;tr|A0A062ILM9|A0A062ILM9_ACIBA;t…	sp|A3M7Q1|KTHY_ACIBT Thymidylate kinase OS=Acinetobacter baumannii (strain ATCC 17978 / CIP 53.77 / LMG 1025 / NCDC KC755 / 5377) OX=400667 GN=tmk PE=3 SV=2;tr|A0A077GRE7|A0A077GRE7_ACIBA Thymidylate kinase OS=Acinetobacter baumannii OX=470 GN=tmk PE=3 SV=	46	7	7	7	52.3	22.868	6050.6			55127	63358	83924	Quantified	GO:0006233(BP:dTDP biosynthetic process);GO:0006235(BP:dTTP biosynthetic process);GO:0005524(MF:ATP binding);GO:0004798(MF:thymidylate kinase activity)	K00943(NA)	ko01232(Nucleotide metabolism);ko00240(Pyrimidine metabolism)		PF02223(Thymidylate kinase)
A3M7R2	2,3,4,5-tetrahydropyridine-2,6-dicarboxylate N-succinyltransferase	dapD		sp|A3M7R2|DAPD_ACIBT;sp|Q5DL43|DAPD_ACIBA;tr|D0CBN5|D0CBN5_ACIB2;tr|N9KYE4|N9KYE4_ACIBA;tr|V5VB11|V5VB11_ACIBA;tr|A0A009TIG2|A0A009TIG2_ACIBA;tr|A0A828SLB5|A0A828SLB5_ACIBA;tr|A0A836M2Z4|A0A836M2Z4_ACIBA;tr|A0A7Z1WNG2|A0A7Z1WNG2_ACIBA;tr|A0A062ICC6|A0A062ICC6_ACIBA;tr|A0A654L2M0|A0A654L2M0_ACIBM;sp|B2HWR7|DAPD_ACIBC;sp|B7GYD0|DAPD_ACIB3;sp|B7I595|DAPD_ACIB5;tr|A0A7U4F8N6|A0A7U4F8N6_ACIBA;tr|A0A00…	sp|A3M7R2|DAPD_ACIBT 2,3,4,5-tetrahydropyridine-2,6-dicarboxylate N-succinyltransferase OS=Acinetobacter baumannii (strain ATCC 17978 / CIP 53.77 / LMG 1025 / NCDC KC755 / 5377) OX=400667 GN=dapD PE=3 SV=1;sp|Q5DL43|DAPD_ACIBA 2,3,4,5-tetrahydropyridine-2,	38	12	12	7	65.9	29.551	1986600	1057100	1139200	4839400	5780500	6484400	Quantified	GO:0019877(BP:diaminopimelate biosynthetic process);GO:0009089(BP:lysine biosynthetic process via diaminopimelate);GO:0005737(CC:cytoplasm);GO:0008666(MF:2,3,4,5-tetrahydropyridine-2,6-dicarboxylate N-succinyltransferase activity)	K00674(NA)	ko00300(Lysine biosynthesis)		PF00132(Bacterial transferase hexapeptide (six repeats));PF14602(Hexapeptide repeat of succinyl-transferase);PF14805(Tetrahydrodipicolinate N-succinyltransferase N-terminal)
A3M7W1	Holliday junction ATP-dependent DNA helicase RuvB	ruvB	FUNCTION: The RuvA-RuvB complex in the presence of ATP renatures cruciform structure in supercoiled DNA with palindromic sequence, indicating that it may promote strand exchange reactions in homologous recombination. RuvAB is a helicase that mediates the Holliday junction migration by localized denaturation and reannealing. {ECO:0000255|HAMAP-Rule:MF_00016}.	sp|A3M7W1|RUVB_ACIBT;tr|A0A062IGF8|A0A062IGF8_ACIBA;tr|V5VAZ7|V5VAZ7_ACIBA;tr|S3TE28|S3TE28_ACIBA;tr|N9L515|N9L515_ACIBA;tr|A0A836M1F1|A0A836M1F1_ACIBA;tr|A0A829RGX2|A0A829RGX2_ACIBA;tr|A0A829K7X3|A0A829K7X3_ACIBA;tr|A0A828SQJ7|A0A828SQJ7_ACIBA;tr|A0A654L241|A0A654L241_ACIBM;tr|A0A5K6CP66|A0A5K6CP66_ACIB3;tr|A0A7U4F8N8|A0A7U4F8N8_ACIBA;tr|A0A385EYR1|A0A385EYR1_ACIBA;sp|B2HWT3|RUVB_ACIBC;tr|A0A158…	sp|A3M7W1|RUVB_ACIBT Holliday junction ATP-dependent DNA helicase RuvB OS=Acinetobacter baumannii (strain ATCC 17978 / CIP 53.77 / LMG 1025 / NCDC KC755 / 5377) OX=400667 GN=ruvB PE=3 SV=2;tr|A0A062IGF8|A0A062IGF8_ACIBA Holliday junction ATP-dependent DNA	38	13	13	13	47.9	36.815	4772.6			237550	277160	91327	Quantified	GO:0006310(BP:DNA recombination);GO:0006281(BP:DNA repair);GO:0009432(BP:SOS response);GO:0005524(MF:ATP binding);GO:0003677(MF:DNA binding);GO:0009378(MF:four-way junction helicase activity)	K03551(NA)	ko03440(Homologous recombination)		PF05496(Holliday junction DNA helicase ruvB N-terminus);PF05491(Holliday junction DNA helicase ruvB C-terminus)
A0A829RGC7	Fructose-1,6-bisphosphatase class 1	fbp		tr|A0A829RGC7|A0A829RGC7_ACIBA;tr|A0A062I2I0|A0A062I2I0_ACIBA;tr|V5VCA5|V5VCA5_ACIBA;tr|S3UJV9|S3UJV9_ACIBA;tr|N9JP29|N9JP29_ACIBA;tr|D0CBL0|D0CBL0_ACIB2;sp|A3M7W9|F16PA_ACIBT;tr|A0A7U3Y8G3|A0A7U3Y8G3_ACIB5;sp|B0VT80|F16PA_ACIBS;sp|B2HWU2|F16PA_ACIBC;tr|A0A009H8L2|A0A009H8L2_ACIBA;tr|A0A009IL08|A0A009IL08_ACIB9;tr|A0A009PRL0|A0A009PRL0_ACIBA;tr|A0A836M1I4|A0A836M1I4_ACIBA;tr|A0A009SFN2|A0A009SFN2…	tr|A0A829RGC7|A0A829RGC7_ACIBA Fructose-1,6-bisphosphatase class 1 OS=Acinetobacter baumannii 83444 OX=1310684 GN=fbp PE=3 SV=1;tr|A0A062I2I0|A0A062I2I0_ACIBA Fructose-1,6-bisphosphatase class 1 OS=Acinetobacter baumannii 21072 OX=1310697 GN=fbp PE=3 SV=1;	44	14	14	14	49.8	35.456	215630		44158	1133100	1219000	1426700	Quantified	GO:0006094(BP:gluconeogenesis);GO:0016311(BP:dephosphorylation);GO:0005737(CC:cytoplasm);GO:0042132(MF:fructose 1,6-bisphosphate 1-phosphatase activity);GO:0000287(MF:magnesium ion binding)	K03841(NA)	ko00710(Carbon fixation in photosynthetic organisms);ko00030(Pentose phosphate pathway);ko00010(Glycolysis / Gluconeogenesis);ko00680(Methane metabolism);ko00051(Fructose and mannose metabolism);ko04152(AMPK signaling pathway)		PF00316(Fructose-1-6-bisphosphatase, N-terminal domain)
A3M7X8	Phosphoribosylformylglycinamidine cyclo-ligase	purM		sp|A3M7X8|PUR5_ACIBT;sp|B7I5C6|PUR5_ACIB5;tr|A0A829RDE9|A0A829RDE9_ACIBA;tr|A0A836LPS6|A0A836LPS6_ACIBA;tr|D0CBK1|D0CBK1_ACIB2;tr|N9KYA9|N9KYA9_ACIBA;tr|S3UJV1|S3UJV1_ACIBA;tr|V5VAQ7|V5VAQ7_ACIBA;tr|A0A828SQH5|A0A828SQH5_ACIBA;tr|A0A829KAQ9|A0A829KAQ9_ACIBA;tr|A0A5K6CNB5|A0A5K6CNB5_ACIB3;sp|B0VT70|PUR5_ACIBS;sp|B2HWV2|PUR5_ACIBC;sp|B7GY98|PUR5_ACIB3;tr|A0A7U4BPY6|A0A7U4BPY6_ACIBA;tr|A0A009GQQ6|A0…	sp|A3M7X8|PUR5_ACIBT Phosphoribosylformylglycinamidine cyclo-ligase OS=Acinetobacter baumannii (strain ATCC 17978 / CIP 53.77 / LMG 1025 / NCDC KC755 / 5377) OX=400667 GN=purM PE=3 SV=2;sp|B7I5C6|PUR5_ACIB5 Phosphoribosylformylglycinamidine cyclo-ligase OS	40	15	15	3	55.1	37.875	596450		551010	2116100	2120000	2200300	Quantified	GO:0006189(BP:'de novo' IMP biosynthetic process);GO:0005737(CC:cytoplasm);GO:0005524(MF:ATP binding);GO:0004641(MF:phosphoribosylformylglycinamidine cyclo-ligase activity)	K01933(NA)	ko00230(Purine metabolism)		PF00586(AIR synthase related protein, N-terminal domain);PF02769(AIR synthase related protein, C-terminal domain)
V5VAB6	UPF0178 protein A7M90_09645	yaiI		tr|V5VAB6|V5VAB6_ACIBA;tr|A0A009P8Z3|A0A009P8Z3_ACIBA;tr|A0A237UC02|A0A237UC02_ACIBA;tr|S3TFV7|S3TFV7_ACIBA;tr|A0A654L379|A0A654L379_ACIBM;tr|A0A828SKJ3|A0A828SKJ3_ACIBA;tr|N9L4Y2|N9L4Y2_ACIBA;tr|A0A062IL80|A0A062IL80_ACIBA;tr|A0A836M3S3|A0A836M3S3_ACIBA;sp|B0VT55|Y879_ACIBS;sp|B2HWW1|Y2858_ACIBC;tr|A0A009G9T6|A0A009G9T6_ACIBA;tr|A0A009HPK7|A0A009HPK7_ACIB9;sp|B0VDK5|Y880_ACIBY;tr|A0A009TK58|A0A0…	tr|V5VAB6|V5VAB6_ACIBA UPF0178 protein A7M90_09645 OS=Acinetobacter baumannii OX=470 GN=yaiI PE=3 SV=1;tr|A0A009P8Z3|A0A009P8Z3_ACIBA UPF0178 protein J506_3593 OS=Acinetobacter baumannii 625974 OX=1310607 GN=J506_3593 PE=3 SV=1;tr|A0A237UC02|A0A237UC02_ACI	43	5	5	5	44.5	17.214				27064	33823	37205	Quantified					PF02639(Uncharacterized BCR, YaiI/YqxD family COG1671)
A0A385F083	tRNA-cytidine(32) 2-sulfurtransferase	ttcA	FUNCTION: Catalyzes the ATP-dependent 2-thiolation of cytidine in position 32 of tRNA, to form 2-thiocytidine (s(2)C32). The sulfur atoms are provided by the cysteine/cysteine desulfurase (IscS) system. {ECO:0000256|HAMAP-Rule:MF_01850, ECO:0000256|SAAS:SAAS00962557}.	tr|A0A385F083|A0A385F083_ACIBA;sp|B0VT10|TTCA_ACIBS;tr|D0CBE5|D0CBE5_ACIB2;tr|A0A836LXH1|A0A836LXH1_ACIBA;tr|A0A829RKN9|A0A829RKN9_ACIBA;tr|A0A829KBF5|A0A829KBF5_ACIBA;tr|A0A828SNI1|A0A828SNI1_ACIBA;tr|A0A7U4BPZ2|A0A7U4BPZ2_ACIBA;tr|A0A654L3B9|A0A654L3B9_ACIBM;tr|V5VAQ2|V5VAQ2_ACIBA;tr|A0A5K6CNL2|A0A5K6CNL2_ACIB3;sp|A3M828|TTCA_ACIBT;sp|B0VDQ2|TTCA_ACIBY;sp|B2HXA8|TTCA_ACIBC;tr|S3TW04|S3TW04_ACIB…	tr|A0A385F083|A0A385F083_ACIBA tRNA-cytidine(32) 2-sulfurtransferase OS=Acinetobacter baumannii WM99c OX=945555 GN=ttcA PE=3 SV=1;sp|B0VT10|TTCA_ACIBS tRNA-cytidine(32) 2-sulfurtransferase OS=Acinetobacter baumannii (strain SDF) OX=509170 GN=ttcA PE=3 SV=1	33	15	15	4	52.5	34.637	360550		42660	682180	576790	600070	Quantified	GO:0034227(BP:tRNA thio-modification);GO:0005737(CC:cytoplasm);GO:0051539(MF:4 iron, 4 sulfur cluster binding);GO:0005524(MF:ATP binding);GO:0000287(MF:magnesium ion binding);GO:0016783(MF:sulfurtransferase activity);GO:0000049(MF:tRNA binding)				PF01171(PP-loop family)
A3M830	Protease HtpX	htpX		sp|A3M830|HTPX_ACIBT;tr|A0A5K6CN56|A0A5K6CN56_ACIB3;tr|A0A2I8CTN9|A0A2I8CTN9_ACIBA;tr|N9L5B2|N9L5B2_ACIBA;tr|D0CBE3|D0CBE3_ACIB2;tr|V5VA46|V5VA46_ACIBA;tr|S3TFS2|S3TFS2_ACIBA;tr|A0A837AAH9|A0A837AAH9_ACIBA;tr|A0A5K1MM75|A0A5K1MM75_ACIBA;sp|B2HXB0|HTPX_ACIBC;tr|A0A836LVF4|A0A836LVF4_ACIBA;tr|A0A829RJG1|A0A829RJG1_ACIBA;tr|A0A829KDA4|A0A829KDA4_ACIBA;tr|A0A828SML9|A0A828SML9_ACIBA;tr|A0A7U4BPZ3|A0A…	sp|A3M830|HTPX_ACIBT Protease HtpX OS=Acinetobacter baumannii (strain ATCC 17978 / CIP 53.77 / LMG 1025 / NCDC KC755 / 5377) OX=400667 GN=htpX PE=3 SV=2;tr|A0A5K6CN56|A0A5K6CN56_ACIB3 Protease HtpX OS=Acinetobacter baumannii (strain AB307-0294) OX=557600 G	40	9	9	1	37.2	32.819	136770	120470	198310	348070	378510	418330	Quantified	GO:0016021(CC:integral component of membrane);GO:0005886(CC:plasma membrane);GO:0004222(MF:metalloendopeptidase activity);GO:0008270(MF:zinc ion binding)				PF01435(Peptidase family M48)
B2HXB6	Chaperonin GroEL	groEL	FUNCTION: Prevents misfolding and promotes the refolding and proper assembly of unfolded polypeptides generated under stress conditions. {ECO:0000255|HAMAP-Rule:MF_00600}.	sp|B2HXB6|CH60_ACIBC;sp|B0VDR6|CH60_ACIBY;tr|A0A0R0V783|A0A0R0V783_ACIBA;sp|B7I618|CH60_ACIB5;tr|A0A0E1PU90|A0A0E1PU90_ACIBA;tr|A0A062IDU2|A0A062IDU2_ACIBA;tr|A0A009QAM1|A0A009QAM1_ACIBA;tr|A0A009GGI4|A0A009GGI4_ACIBA;tr|A0A828SPF6|A0A828SPF6_ACIBA;sp|B7GY36|CH60_ACIB3;tr|A0A7U4BQ09|A0A7U4BQ09_ACIBA;tr|A0A385EZH6|A0A385EZH6_ACIBA;tr|S3UJP0|S3UJP0_ACIBA;tr|A0A829KFG1|A0A829KFG1_ACIBA;tr|A0A829RKF7…	sp|B2HXB6|CH60_ACIBC Chaperonin GroEL OS=Acinetobacter baumannii (strain ACICU) OX=405416 GN=groEL PE=3 SV=1;sp|B0VDR6|CH60_ACIBY Chaperonin GroEL OS=Acinetobacter baumannii (strain AYE) OX=509173 GN=groEL PE=3 SV=1;tr|A0A0R0V783|A0A0R0V783_ACIBA Chaperoni	56	37	37	37	74.2	57.411	15871000	14079000	17163000	14670000	15208000	16657000	Quantified	GO:0042026(BP:protein refolding);GO:0005737(CC:cytoplasm);GO:0005524(MF:ATP binding);GO:0051082(MF:unfolded protein binding)	K04077(NA)	ko03018(RNA degradation)		PF00118(TCP-1/cpn60 chaperonin family)
A0A654L2V6	Co-chaperonin GroES	groES	FUNCTION: Binds to Cpn60 in the presence of Mg-ATP and suppresses the ATPase activity of the latter. {ECO:0000256|RuleBase:RU000535}.	tr|A0A654L2V6|A0A654L2V6_ACIBM;tr|A0A009G0L2|A0A009G0L2_ACIBA;sp|A3M837|CH10_ACIBT;tr|A0A836LX95|A0A836LX95_ACIBA;tr|A0A829K499|A0A829K499_ACIBA;tr|A0A836LV89|A0A836LV89_ACIBA;tr|A0A829RHH7|A0A829RHH7_ACIBA;tr|S3TDU8|S3TDU8_ACIBA;tr|A0A7U4F7P3|A0A7U4F7P3_ACIBA;tr|A0A062KRV0|A0A062KRV0_ACIBA;tr|A0A5K6CNY0|A0A5K6CNY0_ACIB3;sp|B0VSP4|CH10_ACIBS;sp|B7GY35|CH10_ACIB3;tr|A0A062IGF4|A0A062IGF4_ACIBA;sp|…	tr|A0A654L2V6|A0A654L2V6_ACIBM Co-chaperonin GroES OS=Acinetobacter baumannii (strain MDR-ZJ06) OX=497978 GN=groES PE=3 SV=1;tr|A0A009G0L2|A0A009G0L2_ACIBA Co-chaperonin GroES OS=Acinetobacter baumannii 118362 OX=1310618 GN=groS PE=3 SV=1;sp|A3M837|CH10_AC	38	7	7	7	78.1	10.157	1700600		1414400	1348300	2421500	1806900	Quantified	GO:0006457(BP:protein folding);GO:0005737(CC:cytoplasm);GO:0005524(MF:ATP binding)				PF00166(Chaperonin 10 Kd subunit)
A0A009ILH9	Bifunctional protein FolD	folD	FUNCTION: Catalyzes the oxidation of 5,10-methylenetetrahydrofolate to 5,10-methenyltetrahydrofolate and then the hydrolysis of 5,10-methenyltetrahydrofolate to 10-formyltetrahydrofolate. {ECO:0000256|HAMAP-Rule:MF_01576, ECO:0000256|SAAS:SAAS01082560}.	tr|A0A009ILH9|A0A009ILH9_ACIB9;tr|A0A6H3EGU4|A0A6H3EGU4_ACIBA;tr|A0A836YMV5|A0A836YMV5_ACIBA;tr|A0A009GU23|A0A009GU23_ACIBA;tr|A0A828SPW9|A0A828SPW9_ACIBA;tr|A0A009QAM9|A0A009QAM9_ACIBA;tr|A0A062IDU9|A0A062IDU9_ACIBA;tr|A0A062KZB6|A0A062KZB6_ACIBA;tr|A0A062SMX0|A0A062SMX0_ACIBA;tr|A0A081H219|A0A081H219_ACIBA;tr|A0A0Q1Q0L0|A0A0Q1Q0L0_ACIBA;tr|B0VSN0|B0VSN0_ACIBS;tr|A0A219CCD7|A0A219CCD7_ACIBA;tr|A…	tr|A0A009ILH9|A0A009ILH9_ACIB9 Bifunctional protein FolD OS=Acinetobacter baumannii (strain 1295743) OX=1310613 GN=folD PE=3 SV=1;tr|A0A6H3EGU4|A0A6H3EGU4_ACIBA Bifunctional protein FolD OS=Acinetobacter baumannii OX=470 GN=folD PE=3 SV=1;tr|A0A836YMV5|A0A	54	13	13	13	59.9	29.701	331570	4995.2	274430	1783000	2164800	2266000	Quantified	GO:0000105(BP:histidine biosynthetic process);GO:0009086(BP:methionine biosynthetic process);GO:0006164(BP:purine nucleotide biosynthetic process);GO:0035999(BP:tetrahydrofolate interconversion);GO:0004477(MF:methenyltetrahydrofolate cyclohydrolase activity);GO:0004488(MF:methylenetetrahydrofolate dehydrogenase (NADP+) activity)	K01491(NA)	ko01240(Biosynthesis of cofactors);ko00720(Carbon fixation pathways in prokaryotes);ko00670(One carbon pool by folate)		PF02882(Tetrahydrofolate dehydrogenase/cyclohydrolase, NAD(P)-binding domain);PF00763(Tetrahydrofolate dehydrogenase/cyclohydrolase, catalytic domain)
A0A6F8TBQ5	Ribosomal RNA large subunit methyltransferase E	rlmE		tr|A0A6F8TBQ5|A0A6F8TBQ5_ACIBA;sp|B0VSM4|RLME_ACIBS;tr|A0A654L2U3|A0A654L2U3_ACIBM;tr|A0A7U4BQ37|A0A7U4BQ37_ACIBA;tr|A0A828SNT3|A0A828SNT3_ACIBA;tr|A0A829KDD2|A0A829KDD2_ACIBA;tr|A0A829RDH1|A0A829RDH1_ACIBA;tr|A0A836LV98|A0A836LV98_ACIBA;tr|A0A5K6CN85|A0A5K6CN85_ACIB3;tr|A0A836LYG4|A0A836LYG4_ACIBA;tr|N9L672|N9L672_ACIBA;tr|S3TJ29|S3TJ29_ACIBA;tr|V5VC01|V5VC01_ACIBA;tr|D0CBC2|D0CBC2_ACIB2;tr|A0A5…	tr|A0A6F8TBQ5|A0A6F8TBQ5_ACIBA Ribosomal RNA large subunit methyltransferase E OS=Acinetobacter baumannii OX=470 GN=rlmE PE=3 SV=1;sp|B0VSM4|RLME_ACIBS Ribosomal RNA large subunit methyltransferase E OS=Acinetobacter baumannii (strain SDF) OX=509170 GN=rlm	37	11	11	11	60.8	21.966	173340		86297	287610	337500	307410	Quantified	GO:0031167(BP:rRNA methylation);GO:0051301(BP:cell division);GO:0005737(CC:cytoplasm);GO:0008650(MF:rRNA (uridine-2'-O-)-methyltransferase activity)				PF01728(FtsJ-like methyltransferase)
A3M887	Succinate--CoA ligase [ADP-forming] subunit beta	sucC	FUNCTION: Succinyl-CoA synthetase functions in the citric acid cycle (TCA), coupling the hydrolysis of succinyl-CoA to the synthesis of either ATP or GTP and thus represents the only step of substrate-level phosphorylation in the TCA. The beta subunit provides nucleotide specificity of the enzyme and binds the substrate succinate, while the binding sites for coenzyme A and phosphate are found in …	sp|A3M887|SUCC_ACIBT;tr|A0A009FWG7|A0A009FWG7_ACIBA;tr|A0A0E1PN71|A0A0E1PN71_ACIBA;tr|A0A062ST99|A0A062ST99_ACIBA;tr|A0A828SZG3|A0A828SZG3_ACIBA;tr|A0A654L2F0|A0A654L2F0_ACIBM;tr|A0A7U4F7R1|A0A7U4F7R1_ACIBA;sp|B0VEF2|SUCC_ACIBY;tr|A0A5K1MLM9|A0A5K1MLM9_ACIBA;tr|V5VBY1|V5VBY1_ACIBA;tr|S3ULW6|S3ULW6_ACIBA;tr|N9KZL1|N9KZL1_ACIBA;tr|D0CDT5|D0CDT5_ACIB2;tr|A0A836YP59|A0A836YP59_ACIBA;tr|A0A836YJP0|A0A…	sp|A3M887|SUCC_ACIBT Succinate--CoA ligase [ADP-forming] subunit beta OS=Acinetobacter baumannii (strain ATCC 17978 / CIP 53.77 / LMG 1025 / NCDC KC755 / 5377) OX=400667 GN=sucC PE=3 SV=2;tr|A0A009FWG7|A0A009FWG7_ACIBA Succinate--CoA ligase [ADP-forming] s	43	26	26	26	80.2	41.529	9930900	9407300	9157100	8762500	9989200	10901000	Quantified	GO:0006099(BP:tricarboxylic acid cycle);GO:0005524(MF:ATP binding);GO:0000287(MF:magnesium ion binding);GO:0004775(MF:succinate-CoA ligase (ADP-forming) activity)	K01903(NA)	ko00720(Carbon fixation pathways in prokaryotes);ko00640(Propanoate metabolism);ko00020(Citrate cycle (TCA cycle));ko00660(C5-Branched dibasic acid metabolism)		PF08442(ATP-grasp domain);PF00549(CoA-ligase)
A0A009KJU2	50S ribosomal protein L27	rpmA		tr|A0A009KJU2|A0A009KJU2_ACIBA;tr|A0A0J1CZ48|A0A0J1CZ48_ACIBA;tr|A0A385EZ61|A0A385EZ61_ACIBA;tr|A0A5K1MHK3|A0A5K1MHK3_ACIBA;tr|A0A5K6CMY4|A0A5K6CMY4_ACIB3;tr|A0A654LAY4|A0A654LAY4_ACIBM;tr|A0A7U4BQ95|A0A7U4BQ95_ACIBA;tr|A0A828SYD8|A0A828SYD8_ACIBA;tr|A0A829RL00|A0A829RL00_ACIBA;tr|A0A3R9Q494|A0A3R9Q494_ACIBA;tr|A0A836M2V9|A0A836M2V9_ACIBA;tr|A0A837A9W1|A0A837A9W1_ACIBA;tr|D0CDQ7|D0CDQ7_ACIB2;tr|N…	tr|A0A009KJU2|A0A009KJU2_ACIBA 50S ribosomal protein L27 OS=Acinetobacter baumannii 146457 OX=1310623 GN=rpmA PE=3 SV=1;tr|A0A0J1CZ48|A0A0J1CZ48_ACIBA 50S ribosomal protein L27 OS=Acinetobacter baumannii MRSN 3527 OX=1409923 GN=rpmA PE=3 SV=1;tr|A0A385EZ61	34	4	4	1	54.8	8.9	2527400	2193700	2659300	2164500	1833000	1436300	Quantified	GO:0006412(BP:translation);GO:0005840(CC:ribosome);GO:0003735(MF:structural constituent of ribosome)	K02899(NA)	ko03010(Ribosome)		PF01016(Ribosomal L27 protein)
A3M8A0	50S ribosomal protein L21	rplU	FUNCTION: This protein binds to 23S rRNA in the presence of protein L20. {ECO:0000255|HAMAP-Rule:MF_01363}.	sp|A3M8A0|RL21_ACIBT;tr|A0A158LVX2|A0A158LVX2_ACIBA;tr|A0A5K6CNC9|A0A5K6CNC9_ACIB3;tr|A0A654L482|A0A654L482_ACIBM;tr|A0A7U4BQP9|A0A7U4BQP9_ACIBA;tr|A0A828SZI7|A0A828SZI7_ACIBA;tr|A0A829KAU9|A0A829KAU9_ACIBA;tr|A0A829RLC4|A0A829RLC4_ACIBA;tr|A0A837AAS8|A0A837AAS8_ACIBA;tr|A0A837AAS9|A0A837AAS9_ACIBA;tr|D0CDQ6|D0CDQ6_ACIB2;tr|N9JQ66|N9JQ66_ACIBA;tr|S3TY26|S3TY26_ACIBA;tr|V5VAG5|V5VAG5_ACIBA;tr|A0A5…	sp|A3M8A0|RL21_ACIBT 50S ribosomal protein L21 OS=Acinetobacter baumannii (strain ATCC 17978 / CIP 53.77 / LMG 1025 / NCDC KC755 / 5377) OX=400667 GN=rplU PE=3 SV=2;tr|A0A158LVX2|A0A158LVX2_ACIBA 50S ribosomal protein L21 OS=Acinetobacter baumannii NIPH 19	37	6	6	6	41.7	11.474	2041500	1105400	2481700	4240000	3855800	4437100	Quantified	GO:0006412(BP:translation);GO:0005840(CC:ribosome);GO:0019843(MF:rRNA binding);GO:0003735(MF:structural constituent of ribosome)	K02888(NA)	ko03010(Ribosome)		PF00829(Ribosomal prokaryotic L21 protein)
A3M8D6	Undecaprenyl-diphosphatase	uppP	FUNCTION: Catalyzes the dephosphorylation of undecaprenyl diphosphate (UPP). Confers resistance to bacitracin. {ECO:0000255|HAMAP-Rule:MF_01006}.	sp|A3M8D6|UPPP_ACIBT;tr|A0A836LRW1|A0A836LRW1_ACIBA;tr|A0A5K6CMU8|A0A5K6CMU8_ACIB3;tr|V5VA76|V5VA76_ACIBA;tr|S3TYV7|S3TYV7_ACIBA;tr|N9L7G8|N9L7G8_ACIBA;tr|D0CDM2|D0CDM2_ACIB2;tr|A0A836YMS9|A0A836YMS9_ACIBA;tr|A0A829RMG6|A0A829RMG6_ACIBA;tr|A0A0J0ZSV1|A0A0J0ZSV1_ACIBA;tr|A0A829K7H3|A0A829K7H3_ACIBA;tr|A0A828SVC6|A0A828SVC6_ACIBA;tr|A0A7U4F8N4|A0A7U4F8N4_ACIBA;tr|A0A7G6ANP0|A0A7G6ANP0_ACIBA;tr|A0A6…	sp|A3M8D6|UPPP_ACIBT Undecaprenyl-diphosphatase OS=Acinetobacter baumannii (strain ATCC 17978 / CIP 53.77 / LMG 1025 / NCDC KC755 / 5377) OX=400667 GN=uppP PE=3 SV=2;tr|A0A836LRW1|A0A836LRW1_ACIBA Undecaprenyl-diphosphatase OS=Acinetobacter baumannii 6112	37	4	4	4	19.1	29.566	147240			114910	71926	24329	Quantified	GO:0071555(BP:cell wall organization);GO:0016311(BP:dephosphorylation);GO:0009252(BP:peptidoglycan biosynthetic process);GO:0008360(BP:regulation of cell shape);GO:0046677(BP:response to antibiotic);GO:0016021(CC:integral component of membrane);GO:0005886(CC:plasma membrane);GO:0050380(MF:undecaprenyl-diphosphatase activity)	K06153(NA)	ko00552(Teichoic acid biosynthesis);ko00550(Peptidoglycan biosynthesis)		PF02673(Bacitracin resistance protein BacA)
A3M8I1	Proline--tRNA ligase	proS	FUNCTION: Catalyzes the attachment of proline to tRNA(Pro) in a two-step reaction: proline is first activated by ATP to form Pro-AMP and then transferred to the acceptor end of tRNA(Pro). As ProRS can inadvertently accommodate and process non-cognate amino acids such as alanine and cysteine, to avoid such errors it has two additional distinct editing activities against alanine. One activity is de…	sp|A3M8I1|SYP_ACIBT;tr|A0A858US06|A0A858US06_ACIBA;tr|A0A009HXJ8|A0A009HXJ8_ACIB9;tr|A0A059ZN63|A0A059ZN63_ACIBA;tr|A0A0E1PMV6|A0A0E1PMV6_ACIBA;tr|A0A2G8V4I9|A0A2G8V4I9_ACIBA;tr|A0A385EZ97|A0A385EZ97_ACIBA;tr|A0A5N0FZA7|A0A5N0FZA7_ACIBA;tr|A0A654L372|A0A654L372_ACIBM;sp|B2HY33|SYP_ACIBC;tr|A0A7U4BQA9|A0A7U4BQA9_ACIBA;tr|A0A204EPJ1|A0A204EPJ1_ACIBA;tr|N9L793|N9L793_ACIBA;tr|A0A828SJ42|A0A828SJ42_A…	sp|A3M8I1|SYP_ACIBT Proline--tRNA ligase OS=Acinetobacter baumannii (strain ATCC 17978 / CIP 53.77 / LMG 1025 / NCDC KC755 / 5377) OX=400667 GN=proS PE=3 SV=2;tr|A0A858US06|A0A858US06_ACIBA Proline--tRNA ligase OS=Acinetobacter baumannii OX=470 GN=proS PE=	48	29	29	1	62.9	63.26	739650	35955	410420	2253600	2548400	1065200	Quantified	GO:0006433(BP:prolyl-tRNA aminoacylation);GO:0005737(CC:cytoplasm);GO:0002161(MF:aminoacyl-tRNA editing activity);GO:0005524(MF:ATP binding);GO:0004827(MF:proline-tRNA ligase activity)	K01881(NA)	ko00970(Aminoacyl-tRNA biosynthesis)		PF03129(Anticodon binding domain);PF00587(tRNA synthetase class II core domain (G, H, P, S and T));PF04073(Aminoacyl-tRNA editing domain)
B0V4Z4	Large-conductance mechanosensitive channel	mscL	FUNCTION: Channel that opens in response to stretch forces in the membrane lipid bilayer. May participate in the regulation of osmotic pressure changes within the cell. {ECO:0000255|HAMAP-Rule:MF_00115}.	sp|B0V4Z4|MSCL_ACIBY;tr|A0A385EYY2|A0A385EYY2_ACIBA;sp|A3M8J6|MSCL_ACIBT;tr|A0A837AA86|A0A837AA86_ACIBA;tr|N9L770|N9L770_ACIBA;tr|A0A829K4L7|A0A829K4L7_ACIBA;sp|B0VRV0|MSCL_ACIBS;sp|B7GWU1|MSCL_ACIB3;sp|B7I868|MSCL_ACIB5;tr|A0A009TGY6|A0A009TGY6_ACIBA;tr|A0A062IL56|A0A062IL56_ACIBA;tr|A0A836M0S1|A0A836M0S1_ACIBA;tr|A0A0E1PQ85|A0A0E1PQ85_ACIBA;tr|A0A009QLN0|A0A009QLN0_ACIBA;sp|B2HYF5|MSCL_ACIBC;tr…	sp|B0V4Z4|MSCL_ACIBY Large-conductance mechanosensitive channel OS=Acinetobacter baumannii (strain AYE) OX=509173 GN=mscL PE=3 SV=1;tr|A0A385EYY2|A0A385EYY2_ACIBA Large-conductance mechanosensitive channel OS=Acinetobacter baumannii WM99c OX=945555 GN=mscL	44	8	8	2	63.6	15.783	695970	507440	796390	1245700	1432200	1238900	Quantified	GO:0005887(CC:integral component of plasma membrane);GO:0008381(MF:mechanosensitive ion channel activity)				PF01741(Large-conductance mechanosensitive channel, MscL)
A0A0E1PMT3	Ribosomal RNA small subunit methyltransferase C	rsmC	FUNCTION: Specifically methylates the guanine in position 1207 of 16S rRNA in the 30S particle. {ECO:0000256|HAMAP-Rule:MF_01862, ECO:0000256|SAAS:SAAS00343168}.	tr|A0A0E1PMT3|A0A0E1PMT3_ACIBA;tr|A0A1E3MDE9|A0A1E3MDE9_ACIBA;tr|A0A0Q1JCT3|A0A0Q1JCT3_ACIBA;tr|A0A0J8TQ68|A0A0J8TQ68_ACIBA;tr|A0A062IFU1|A0A062IFU1_ACIBA;tr|A0A009TQY4|A0A009TQY4_ACIBA;tr|A0A009HTU6|A0A009HTU6_ACIB9;sp|B2HYF8|RSMC_ACIBC;sp|B0VRJ4|RSMC_ACIBS;tr|A0A7U7KGX0|A0A7U7KGX0_ACIBA;tr|A0A3F3MRZ6|A0A3F3MRZ6_ACIBA;tr|A0A829K7A1|A0A829K7A1_ACIBA;sp|A3M8J9|RSMC_ACIBT;tr|S3TM00|S3TM00_ACIBA;tr|…	tr|A0A0E1PMT3|A0A0E1PMT3_ACIBA Ribosomal RNA small subunit methyltransferase C OS=Acinetobacter baumannii NCGM 237 OX=1401639 GN=rsmC PE=3 SV=1;tr|A0A1E3MDE9|A0A1E3MDE9_ACIBA Ribosomal RNA small subunit methyltransferase C OS=Acinetobacter baumannii OX=470	58	4	4	4	14.5	37.815				58829	68460	72325	Quantified	GO:0005737(CC:cytoplasm);GO:0052914(MF:16S rRNA (guanine(1207)-N(2))-methyltransferase activity);GO:0003676(MF:nucleic acid binding)				PF08468(Methyltransferase small domain N-terminal);PF05175(Methyltransferase small domain)
A3M8N1	Acetyl-coenzyme A carboxylase carboxyl transferase subunit beta	accD	FUNCTION: Component of the acetyl coenzyme A carboxylase (ACC) complex. Biotin carboxylase (BC) catalyzes the carboxylation of biotin on its carrier protein (BCCP) and then the CO(2) group is transferred by the transcarboxylase to acetyl-CoA to form malonyl-CoA. {ECO:0000255|HAMAP-Rule:MF_01395}.	sp|A3M8N1|ACCD_ACIBT;sp|B7GWQ6|ACCD_ACIB3;tr|A0A836M1K9|A0A836M1K9_ACIBA;tr|D0CDC5|D0CDC5_ACIB2;tr|N9L6A5|N9L6A5_ACIBA;tr|S3TLV5|S3TLV5_ACIBA;tr|V5VA37|V5VA37_ACIBA;tr|A0A829KAJ9|A0A829KAJ9_ACIBA;tr|A0A7U4F8R9|A0A7U4F8R9_ACIBA;tr|A0A009PH13|A0A009PH13_ACIBA;sp|B0V530|ACCD_ACIBY;sp|B0VRF9|ACCD_ACIBS;sp|B2HYI9|ACCD_ACIBC;tr|A0A828SJ84|A0A828SJ84_ACIBA;sp|B7I8K1|ACCD_ACIB5;tr|A0A0E1PQ59|A0A0E1PQ59_A…	sp|A3M8N1|ACCD_ACIBT Acetyl-coenzyme A carboxylase carboxyl transferase subunit beta OS=Acinetobacter baumannii (strain ATCC 17978 / CIP 53.77 / LMG 1025 / NCDC KC755 / 5377) OX=400667 GN=accD PE=3 SV=2;sp|B7GWQ6|ACCD_ACIB3 Acetyl-coenzyme A carboxylase ca	39	13	13	13	46.6	32.972	783940		735400	2101500	2870700	2017200	Quantified	GO:0006633(BP:fatty acid biosynthetic process);GO:2001295(BP:malonyl-CoA biosynthetic process);GO:0009317(CC:acetyl-CoA carboxylase complex);GO:0003989(MF:acetyl-CoA carboxylase activity);GO:0005524(MF:ATP binding);GO:0016743(MF:carboxyl- or carbamoyltransferase activity);GO:0008270(MF:zinc ion binding)	K01963(NA)	ko00720(Carbon fixation pathways in prokaryotes);ko00620(Pyruvate metabolism);ko00061(Fatty acid biosynthesis);ko00640(Propanoate metabolism)		PF01039(Carboxyl transferase domain)
A3M8N2	Tryptophan synthase alpha chain	trpA	FUNCTION: The alpha subunit is responsible for the aldol cleavage of indoleglycerol phosphate to indole and glyceraldehyde 3-phosphate. {ECO:0000255|HAMAP-Rule:MF_00131}.	sp|A3M8N2|TRPA_ACIBT;tr|A0A059ZGV9|A0A059ZGV9_ACIBA;tr|S3TIB9|S3TIB9_ACIBA;tr|N9KZP8|N9KZP8_ACIBA;sp|B0V529|TRPA_ACIBY;sp|B0VRF8|TRPA_ACIBS;sp|B2HYJ0|TRPA_ACIBC;sp|B7GWQ5|TRPA_ACIB3;sp|B7I8K2|TRPA_ACIB5;tr|A0A009G8H6|A0A009G8H6_ACIBA;tr|A0A009IB76|A0A009IB76_ACIB9;tr|A0A836M1N1|A0A836M1N1_ACIBA;tr|D0CDC4|D0CDC4_ACIB2;tr|A0A5K6CMM4|A0A5K6CMM4_ACIB3;tr|A0A654L4L9|A0A654L4L9_ACIBM;tr|A0A7U4F860|A0A7…	sp|A3M8N2|TRPA_ACIBT Tryptophan synthase alpha chain OS=Acinetobacter baumannii (strain ATCC 17978 / CIP 53.77 / LMG 1025 / NCDC KC755 / 5377) OX=400667 GN=trpA PE=3 SV=2;tr|A0A059ZGV9|A0A059ZGV9_ACIBA Tryptophan synthase alpha chain OS=Acinetobacter bauma	41	10	10	10	63.3	28.44	364910		514590	875970	908830	671910	Quantified	GO:0004834(MF:tryptophan synthase activity)	K01695(NA)	ko00400(Phenylalanine, tyrosine and tryptophan biosynthesis);ko00260(Glycine, serine and threonine metabolism)		PF00290(Tryptophan synthase alpha chain)
A0A654L3R4	Aspartate--tRNA(Asp/Asn) ligase	aspS		tr|A0A654L3R4|A0A654L3R4_ACIBM;sp|B7GWN1|SYDND_ACIB3;tr|A0A7Z2ABM2|A0A7Z2ABM2_ACIBA;tr|A0A828SFF9|A0A828SFF9_ACIBA;tr|A0A829K5D6|A0A829K5D6_ACIBA;tr|A0A836M0Y2|A0A836M0Y2_ACIBA;tr|S3TLS6|S3TLS6_ACIBA;tr|N0A5J2|N0A5J2_ACIBA;tr|N9JQB4|N9JQB4_ACIBA;tr|A0A7U4BQH4|A0A7U4BQH4_ACIBA;tr|D0CD98|D0CD98_ACIB2;sp|A3M8Q6|SYDND_ACIBT;tr|A0A0E1PMG5|A0A0E1PMG5_ACIBA;tr|A0A5K1MHJ2|A0A5K1MHJ2_ACIBA;tr|A0A009QDM5|A…	tr|A0A654L3R4|A0A654L3R4_ACIBM Aspartate--tRNA(Asp/Asn) ligase OS=Acinetobacter baumannii (strain MDR-ZJ06) OX=497978 GN=aspS PE=3 SV=1;sp|B7GWN1|SYDND_ACIB3 Aspartate--tRNA(Asp/Asn) ligase OS=Acinetobacter baumannii (strain AB307-0294) OX=557600 GN=aspS P	42	31	31	7	65	66.667	1982100	687340	1243500	4157600	4002600	3762200	Quantified	GO:0004815(MF:aspartate-tRNA ligase activity)	K01876(NA)	ko00970(Aminoacyl-tRNA biosynthesis)		PF01336(OB-fold nucleic acid binding domain);PF02938(GAD domain);PF00152(tRNA synthetases class II (D, K and N))
A3M8S3	Queuine tRNA-ribosyltransferase	tgt	FUNCTION: Catalyzes the base-exchange of a guanine (G) residue with the queuine precursor 7-aminomethyl-7-deazaguanine (PreQ1) at position 34 (anticodon wobble position) in tRNAs with GU(N) anticodons (tRNA-Asp, -Asn, -His and -Tyr). Catalysis occurs through a double-displacement mechanism. The nucleophile active site attacks the C1' of nucleotide 34 to detach the guanine base from the RNA, formi…	sp|A3M8S3|TGT_ACIBT;tr|N9L838|N9L838_ACIBA;sp|B7I976|TGT_ACIB5;sp|B2HYN7|TGT_ACIBC;tr|A0A0J0ZSY3|A0A0J0ZSY3_ACIBA;tr|A0A385EZ56|A0A385EZ56_ACIBA;tr|A0A7U4BQI9|A0A7U4BQI9_ACIBA;tr|A0A6I4IIN6|A0A6I4IIN6_ACIBA;tr|A0A5K6CMF8|A0A5K6CMF8_ACIB3;tr|A0A654L3T8|A0A654L3T8_ACIBM;tr|D0CD80|D0CD80_ACIB2;tr|A0A009I0P1|A0A009I0P1_ACIB9;tr|A0A858UNE0|A0A858UNE0_ACIBA;tr|A0A854NA85|A0A854NA85_ACIBA;tr|A0A836M0P5|…	sp|A3M8S3|TGT_ACIBT Queuine tRNA-ribosyltransferase OS=Acinetobacter baumannii (strain ATCC 17978 / CIP 53.77 / LMG 1025 / NCDC KC755 / 5377) OX=400667 GN=tgt PE=3 SV=2;tr|N9L838|N9L838_ACIBA Queuine tRNA-ribosyltransferase OS=Acinetobacter baumannii NIPH	50	13	13	5	39.3	42.912	58116			756040	2407000	2110900	Quantified	GO:0008616(BP:queuosine biosynthetic process);GO:0101030(BP:tRNA-guanine transglycosylation);GO:0046872(MF:metal ion binding);GO:0008479(MF:queuine tRNA-ribosyltransferase activity)				PF01702(Queuine tRNA-ribosyltransferase)
B2HZZ8	Protein GrpE	grpE	FUNCTION: Participates actively in the response to hyperosmotic and heat shock by preventing the aggregation of stress-denatured proteins, in association with DnaK and GrpE. It is the nucleotide exchange factor for DnaK and may function as a thermosensor. Unfolded proteins bind initially to DnaJ; upon interaction with the DnaJ-bound protein, DnaK hydrolyzes its bound ATP, resulting in the formati…	sp|B2HZZ8|GRPE_ACIBC;tr|A0A0J1CV87|A0A0J1CV87_ACIBA;tr|A0A829K9P2|A0A829K9P2_ACIBA;tr|A0A8F7PSK5|A0A8F7PSK5_ACIB2;tr|A0A836LYM6|A0A836LYM6_ACIBA;tr|A0A8F8DN93|A0A8F8DN93_ACIBA;tr|A0A385EQH3|A0A385EQH3_ACIBA;tr|A0A5K1MR16|A0A5K1MR16_ACIBA;sp|B7IBK6|GRPE_ACIB5;tr|A0A009G2L5|A0A009G2L5_ACIBA;tr|A0A009I054|A0A009I054_ACIB9;tr|A0A829RKZ6|A0A829RKZ6_ACIBA;tr|A0A009QD47|A0A009QD47_ACIBA;tr|A0A009SB62|A0…	sp|B2HZZ8|GRPE_ACIBC Protein GrpE OS=Acinetobacter baumannii (strain ACICU) OX=405416 GN=grpE PE=3 SV=1;tr|A0A0J1CV87|A0A0J1CV87_ACIBA Protein GrpE OS=Acinetobacter baumannii MRSN 3527 OX=1409923 GN=grpE PE=3 SV=1;tr|A0A829K9P2|A0A829K9P2_ACIBA Protein Grp	43	8	8	8	56	20.358	818610		1096900	1234700	1290700	1691700	Quantified	GO:0006457(BP:protein folding);GO:0005737(CC:cytoplasm);GO:0000774(MF:adenyl-nucleotide exchange factor activity);GO:0051087(MF:chaperone binding);GO:0042803(MF:protein homodimerization activity)				PF01025(GrpE)
A3M8Z1	Putative membrane protein insertion efficiency factor	A1S_2982	FUNCTION: Could be involved in insertion of integral membrane proteins into the membrane. {ECO:0000255|HAMAP-Rule:MF_00386}.	sp|A3M8Z1|YIDD_ACIBT;sp|B0V5R1|YIDD_ACIBY;tr|A0A7U4F5B7|A0A7U4F5B7_ACIBA;tr|A0A828SSF5|A0A828SSF5_ACIBA;tr|A0A829KAC3|A0A829KAC3_ACIBA;tr|A0A829RHG3|A0A829RHG3_ACIBA;tr|A0A836LZB5|A0A836LZB5_ACIBA;tr|A0A8B5DY41|A0A8B5DY41_ACIBA;tr|N9L3W4|N9L3W4_ACIBA;tr|S3SY81|S3SY81_ACIBA;tr|V5VI82|V5VI82_ACIBA;tr|A0A654KUS7|A0A654KUS7_ACIBM;tr|D0CG04|D0CG04_ACIB2;tr|A0A5K1MR40|A0A5K1MR40_ACIBA;tr|A0A009ILE0|A0A…	sp|A3M8Z1|YIDD_ACIBT Putative membrane protein insertion efficiency factor OS=Acinetobacter baumannii (strain ATCC 17978 / CIP 53.77 / LMG 1025 / NCDC KC755 / 5377) OX=400667 GN=A1S_2982 PE=3 SV=1;sp|B0V5R1|YIDD_ACIBY Putative membrane protein insertion ef	35	2	2	2	36.8	12.223				18453	17654	14968	Quantified	GO:0005886(CC:plasma membrane)				PF01809(Haemolytic domain)
V5VJJ3	50S ribosomal protein L34	rpmH		tr|V5VJJ3|V5VJJ3_ACIBA;tr|S3SZV6|S3SZV6_ACIBA;tr|A0A7U3XV20|A0A7U3XV20_ACIBC;sp|A3M8Z3|RL34_ACIBT;tr|N9JUR3|N9JUR3_ACIBA;tr|A0A8F7KDR6|A0A8F7KDR6_ACIB2;tr|A0A837A9F7|A0A837A9F7_ACIBA;tr|A0A836YM84|A0A836YM84_ACIBA;tr|A0A829RI42|A0A829RI42_ACIBA;tr|A0A829KAN9|A0A829KAN9_ACIBA;tr|A0A828SVQ9|A0A828SVQ9_ACIBA;tr|A0A7U4BJI6|A0A7U4BJI6_ACIBA;tr|A0A654KUR5|A0A654KUR5_ACIBM;tr|A0A5K6CW60|A0A5K6CW60_ACIB3…	tr|V5VJJ3|V5VJJ3_ACIBA 50S ribosomal protein L34 OS=Acinetobacter baumannii OX=470 GN=rpmH PE=3 SV=1;tr|S3SZV6|S3SZV6_ACIBA 50S ribosomal protein L34 OS=Acinetobacter baumannii NIPH 410 OX=1217634 GN=rpmH PE=3 SV=1;tr|A0A7U3XV20|A0A7U3XV20_ACIBC 50S riboso	33	3	3	3	22.7	5.1751	472350	5596	485780	763280	717600	755570	Quantified	GO:0006412(BP:translation);GO:0005840(CC:ribosome);GO:0003735(MF:structural constituent of ribosome)	K02914(NA)	ko03010(Ribosome)		PF00468(Ribosomal protein L34)
A3M907	50S ribosomal protein L13	rplM	FUNCTION: This protein is one of the early assembly proteins of the 50S ribosomal subunit, although it is not seen to bind rRNA by itself. It is important during the early stages of 50S assembly. {ECO:0000255|HAMAP-Rule:MF_01366}.	sp|A3M907|RL13_ACIBT;sp|B7GWI2|RL13_ACIB3;tr|A0A829RGS4|A0A829RGS4_ACIBA;tr|A0A836LXY2|A0A836LXY2_ACIBA;tr|N9LFC3|N9LFC3_ACIBA;tr|S3TJ11|S3TJ11_ACIBA;tr|V5V9P9|V5V9P9_ACIBA;tr|A0A009QDY1|A0A009QDY1_ACIBA;tr|A0A828SMW2|A0A828SMW2_ACIBA;tr|A0A829K1V4|A0A829K1V4_ACIBA;tr|A0A009T727|A0A009T727_ACIBA;tr|A0A5K6CMC2|A0A5K6CMC2_ACIB3;sp|B0VV43|RL13_ACIBS;sp|B2HZ29|RL13_ACIBC;tr|A0A7U4BQJ4|A0A7U4BQJ4_ACIB…	sp|A3M907|RL13_ACIBT 50S ribosomal protein L13 OS=Acinetobacter baumannii (strain ATCC 17978 / CIP 53.77 / LMG 1025 / NCDC KC755 / 5377) OX=400667 GN=rplM PE=3 SV=1;sp|B7GWI2|RL13_ACIB3 50S ribosomal protein L13 OS=Acinetobacter baumannii (strain AB307-029	38	10	10	10	78.2	15.952	2800200	3194100	1520300	9653100	10730000	11594000	Quantified	GO:0006412(BP:translation);GO:0005840(CC:ribosome);GO:0003735(MF:structural constituent of ribosome)	K02871(NA)	ko03010(Ribosome)		PF00572(Ribosomal protein L13)
A3M928	Malate dehydrogenase	mdh	FUNCTION: Catalyzes the reversible oxidation of malate to oxaloacetate. {ECO:0000255|HAMAP-Rule:MF_01517}.	sp|A3M928|MDH_ACIBT;sp|B7I9D2|MDH_ACIB5;tr|A0A836LY03|A0A836LY03_ACIBA;tr|D0CD53|D0CD53_ACIB2;tr|N9L8T2|N9L8T2_ACIBA;tr|S3TK26|S3TK26_ACIBA;tr|V5VB88|V5VB88_ACIBA;tr|A0A829RHH2|A0A829RHH2_ACIBA;tr|A0A828SWK2|A0A828SWK2_ACIBA;tr|A0A009S6Y8|A0A009S6Y8_ACIBA;sp|B0V6R7|MDH_ACIBY;sp|B2HZ52|MDH_ACIBC;sp|B7GW58|MDH_ACIB3;tr|A0A829KAM4|A0A829KAM4_ACIBA;tr|A0A009G124|A0A009G124_ACIBA;tr|A0A009PSS8|A0A009P…	sp|A3M928|MDH_ACIBT Malate dehydrogenase OS=Acinetobacter baumannii (strain ATCC 17978 / CIP 53.77 / LMG 1025 / NCDC KC755 / 5377) OX=400667 GN=mdh PE=3 SV=2;sp|B7I9D2|MDH_ACIB5 Malate dehydrogenase OS=Acinetobacter baumannii (strain AB0057) OX=480119 GN=m	39	31	31	31	88.1	35.323	9551900	9030300	9328100	14034000	14319000	17474000	Quantified	GO:0005975(BP:carbohydrate metabolic process);GO:0006108(BP:malate metabolic process);GO:0006099(BP:tricarboxylic acid cycle);GO:0030060(MF:L-malate dehydrogenase activity)	K00024(NA)	ko00680(Methane metabolism);ko00630(Glyoxylate and dicarboxylate metabolism);ko00710(Carbon fixation in photosynthetic organisms);ko00720(Carbon fixation pathways in prokaryotes);ko00020(Citrate cycle (TCA cycle));ko00620(Pyruvate metabolism);ko00270(Cysteine and methionine metabolism)		PF02866(lactate/malate dehydrogenase, alpha/beta C-terminal domain);PF00056(lactate/malate dehydrogenase, NAD binding domain)
A0A0B2XWY1	Endoribonuclease YbeY	ybeY	FUNCTION: Single strand-specific metallo-endoribonuclease involved in late-stage 70S ribosome quality control and in maturation of the 3' terminus of the 16S rRNA. {ECO:0000256|HAMAP-Rule:MF_00009, ECO:0000256|SAAS:SAAS00349030}.	tr|A0A0B2XWY1|A0A0B2XWY1_ACIBA;tr|A0A009I0R2|A0A009I0R2_ACIB9;tr|D0CD48|D0CD48_ACIB2;tr|N9L8S7|N9L8S7_ACIBA;tr|S3TK22|S3TK22_ACIBA;tr|A0A829RFX3|A0A829RFX3_ACIBA;tr|A0A836LXZ2|A0A836LXZ2_ACIBA;sp|A3M934|YBEY_ACIBT;tr|A0A062IC22|A0A062IC22_ACIBA;sp|B0VQX0|YBEY_ACIBS;sp|B2HZ57|YBEY_ACIBC;tr|A0A009G110|A0A009G110_ACIBA;tr|A0A829KA34|A0A829KA34_ACIBA;tr|A0A009PSS3|A0A009PSS3_ACIBA;tr|A0A0B9X8X5|A0A0B…	tr|A0A0B2XWY1|A0A0B2XWY1_ACIBA Endoribonuclease YbeY OS=Acinetobacter baumannii OX=470 GN=ybeY PE=3 SV=1;tr|A0A009I0R2|A0A009I0R2_ACIB9 Endoribonuclease YbeY OS=Acinetobacter baumannii (strain 1295743) OX=1310613 GN=ybeY PE=3 SV=1;tr|D0CD48|D0CD48_ACIB2 En	35	4	4	4	28.9	18.037				38192	13067	10363	Quantified	GO:0006364(BP:rRNA processing);GO:0005737(CC:cytoplasm);GO:0004521(MF:endoribonuclease activity);GO:0004222(MF:metalloendopeptidase activity);GO:0008270(MF:zinc ion binding)				PF02130(Uncharacterized protein family UPF0054)
A0A836LZ54	Xanthine phosphoribosyltransferase	xpt		tr|A0A836LZ54|A0A836LZ54_ACIBA;tr|A0A009P9C3|A0A009P9C3_ACIBA;tr|S3TNQ9|S3TNQ9_ACIBA;tr|N9LF96|N9LF96_ACIBA;sp|A3M938|XPT_ACIBT;tr|A0A829RED4|A0A829RED4_ACIBA;tr|A0A062I805|A0A062I805_ACIBA;sp|B2HZ61|XPT_ACIBC;sp|B7GW49|XPT_ACIB3;sp|B7I9E1|XPT_ACIB5;tr|A0A009GDA0|A0A009GDA0_ACIBA;tr|V5V9M1|V5V9M1_ACIBA;tr|A0A009I0R7|A0A009I0R7_ACIB9;tr|A0A009SQZ8|A0A009SQZ8_ACIBA;tr|A0A0J1A3R8|A0A0J1A3R8_ACIBA;tr…	tr|A0A836LZ54|A0A836LZ54_ACIBA Xanthine phosphoribosyltransferase OS=Acinetobacter baumannii 1499986 OX=1310673 GN=xpt PE=3 SV=1;tr|A0A009P9C3|A0A009P9C3_ACIBA Xanthine phosphoribosyltransferase OS=Acinetobacter baumannii 625974 OX=1310607 GN=xpt PE=3 SV=1	39	8	8	8	40.3	20.819	304060	72214	278160	769490	808420	924310	Quantified	GO:0006166(BP:purine ribonucleoside salvage);GO:0046110(BP:xanthine metabolic process);GO:0032265(BP:XMP salvage);GO:0005737(CC:cytoplasm);GO:0000310(MF:xanthine phosphoribosyltransferase activity)	K03816(NA)	ko00230(Purine metabolism);ko01232(Nucleotide metabolism)
A3M958	50S ribosomal protein L17	rplQ		sp|A3M958|RL17_ACIBT;tr|A0A0E1PME2|A0A0E1PME2_ACIBA;tr|V5V9Q2|V5V9Q2_ACIBA;tr|S3U0B3|S3U0B3_ACIBA;tr|N9K0L3|N9K0L3_ACIBA;tr|D0CD23|D0CD23_ACIB2;tr|A0A836M0V6|A0A836M0V6_ACIBA;tr|A0A836LU69|A0A836LU69_ACIBA;tr|A0A829RJV4|A0A829RJV4_ACIBA;tr|A0A829K6U7|A0A829K6U7_ACIBA;tr|A0A828SPL3|A0A828SPL3_ACIBA;tr|A0A654L376|A0A654L376_ACIBM;tr|A0A5K6CMM3|A0A5K6CMM3_ACIB3;tr|A0A5K1MR51|A0A5K1MR51_ACIBA;tr|A0A1…	sp|A3M958|RL17_ACIBT 50S ribosomal protein L17 OS=Acinetobacter baumannii (strain ATCC 17978 / CIP 53.77 / LMG 1025 / NCDC KC755 / 5377) OX=400667 GN=rplQ PE=3 SV=2;tr|A0A0E1PME2|A0A0E1PME2_ACIBA 50S ribosomal protein L17 OS=Acinetobacter baumannii NCGM 23	33	7	7	2	47.2	13.994	3084100	3258500	2466200	9076100	9407000	10632000	Quantified	GO:0006412(BP:translation);GO:0005840(CC:ribosome);GO:0003735(MF:structural constituent of ribosome)	K02879(NA)	ko03010(Ribosome)		PF01196(Ribosomal protein L17)
A3M959	DNA-directed RNA polymerase subunit alpha	rpoA	FUNCTION: DNA-dependent RNA polymerase catalyzes the transcription of DNA into RNA using the four ribonucleoside triphosphates as substrates. {ECO:0000255|HAMAP-Rule:MF_00059}.	sp|A3M959|RPOA_ACIBT;tr|A0A654L3Y5|A0A654L3Y5_ACIBM;tr|N9K0H2|N9K0H2_ACIBA;tr|S3TNP1|S3TNP1_ACIBA;tr|V5V9Q1|V5V9Q1_ACIBA;tr|A0A829KC42|A0A829KC42_ACIBA;tr|A0A7U4F928|A0A7U4F928_ACIBA;tr|D0CD22|D0CD22_ACIB2;tr|A0A5K6CMD1|A0A5K6CMD1_ACIB3;sp|B0VQU3|RPOA_ACIBS;sp|B2HZ83|RPOA_ACIBC;sp|B7GW27|RPOA_ACIB3;sp|B7IA14|RPOA_ACIB5;tr|A0A009H7Z1|A0A009H7Z1_ACIBA;sp|B0V6U7|RPOA_ACIBY;tr|A0A009PME8|A0A009PME8_A…	sp|A3M959|RPOA_ACIBT DNA-directed RNA polymerase subunit alpha OS=Acinetobacter baumannii (strain ATCC 17978 / CIP 53.77 / LMG 1025 / NCDC KC755 / 5377) OX=400667 GN=rpoA PE=3 SV=2;tr|A0A654L3Y5|A0A654L3Y5_ACIBM DNA-directed RNA polymerase subunit alpha OS	41	25	25	25	72.2	37.26	6962400	6773500	6303900	7753000	8208500	9930700	Quantified	GO:0006351(BP:transcription, DNA-templated);GO:0003677(MF:DNA binding);GO:0003899(MF:DNA-directed 5'-3' RNA polymerase activity);GO:0046983(MF:protein dimerization activity)	K03040(NA)	ko03020(RNA polymerase)		PF01193(RNA polymerase Rpb3/Rpb11 dimerisation domain);PF01000(RNA polymerase Rpb3/RpoA insert domain);PF03118(Bacterial RNA polymerase, alpha chain C terminal domain)
A3M960	30S ribosomal protein S4	rpsD	FUNCTION: One of the primary rRNA binding proteins, it binds directly to 16S rRNA where it nucleates assembly of the body of the 30S subunit. {ECO:0000255|HAMAP-Rule:MF_01306}.; FUNCTION: With S5 and S12 plays an important role in translational accuracy. {ECO:0000255|HAMAP-Rule:MF_01306}.	sp|A3M960|RS4_ACIBT;sp|B7IA15|RS4_ACIB5;tr|A0A829RLW9|A0A829RLW9_ACIBA;tr|A0A836M200|A0A836M200_ACIBA;tr|D0CD21|D0CD21_ACIB2;tr|N9LG20|N9LG20_ACIBA;tr|S3TK04|S3TK04_ACIBA;tr|V5V961|V5V961_ACIBA;tr|A0A828SKZ0|A0A828SKZ0_ACIBA;tr|A0A829KE78|A0A829KE78_ACIBA;tr|A0A062IGK9|A0A062IGK9_ACIBA;tr|A0A5K6CMM6|A0A5K6CMM6_ACIB3;sp|B0VQU2|RS4_ACIBS;sp|B7GW26|RS4_ACIB3;tr|A0A7U4BQP2|A0A7U4BQP2_ACIBA;tr|A0A009G…	sp|A3M960|RS4_ACIBT 30S ribosomal protein S4 OS=Acinetobacter baumannii (strain ATCC 17978 / CIP 53.77 / LMG 1025 / NCDC KC755 / 5377) OX=400667 GN=rpsD PE=3 SV=2;sp|B7IA15|RS4_ACIB5 30S ribosomal protein S4 OS=Acinetobacter baumannii (strain AB0057) OX=48	38	17	17	17	60.1	23.268	9361200	6493600	9752100	8309800	11071000	11309000	Quantified	GO:0006412(BP:translation);GO:0015935(CC:small ribosomal subunit);GO:0019843(MF:rRNA binding);GO:0003735(MF:structural constituent of ribosome)	K02986(NA)	ko03010(Ribosome)		PF01479(S4 domain);PF00163(Ribosomal protein S4/S9 N-terminal domain)
V5V9J7	30S ribosomal protein S11	rpsK	FUNCTION: Located on the platform of the 30S subunit, it bridges several disparate RNA helices of the 16S rRNA. Forms part of the Shine-Dalgarno cleft in the 70S ribosome. {ECO:0000256|HAMAP-Rule:MF_01310}.	tr|V5V9J7|V5V9J7_ACIBA;tr|A0A009IRW1|A0A009IRW1_ACIB9;tr|N9L9J4|N9L9J4_ACIBA;tr|D0CD20|D0CD20_ACIB2;tr|A0A836LZV3|A0A836LZV3_ACIBA;tr|A0A836LU11|A0A836LU11_ACIBA;tr|A0A829RLT1|A0A829RLT1_ACIBA;tr|A0A829KFN1|A0A829KFN1_ACIBA;tr|A0A828SJI4|A0A828SJI4_ACIBA;tr|S3UNX1|S3UNX1_ACIBA;tr|A0A654L3P8|A0A654L3P8_ACIBM;tr|A0A5K6CM82|A0A5K6CM82_ACIB3;tr|A0A5K1MTK7|A0A5K1MTK7_ACIBA;tr|A0A429H627|A0A429H627_ACI…	tr|V5V9J7|V5V9J7_ACIBA 30S ribosomal protein S11 OS=Acinetobacter baumannii OX=470 GN=rpsK PE=3 SV=1;tr|A0A009IRW1|A0A009IRW1_ACIB9 30S ribosomal protein S11 OS=Acinetobacter baumannii (strain 1295743) OX=1310613 GN=rpsK PE=3 SV=1;tr|N9L9J4|N9L9J4_ACIBA 30	34	7	7	7	59.4	13.534	2874700	5197800	3102700	3992900	3935700	3439300	Quantified	GO:0006412(BP:translation);GO:0005840(CC:ribosome);GO:0019843(MF:rRNA binding);GO:0003735(MF:structural constituent of ribosome)	K02948(NA)	ko03010(Ribosome)		PF00411(Ribosomal protein S11)
A3M962	30S ribosomal protein S13	rpsM	FUNCTION: Located at the top of the head of the 30S subunit, it contacts several helices of the 16S rRNA. In the 70S ribosome it contacts the 23S rRNA (bridge B1a) and protein L5 of the 50S subunit (bridge B1b), connecting the 2 subunits; these bridges are implicated in subunit movement. Contacts the tRNAs in the A and P-sites. {ECO:0000255|HAMAP-Rule:MF_01315}.	sp|A3M962|RS13_ACIBT;tr|A0A158LZ65|A0A158LZ65_ACIBA;tr|A0A654L3I8|A0A654L3I8_ACIBM;tr|A0A7U4BQQ1|A0A7U4BQQ1_ACIBA;tr|A0A828SK05|A0A828SK05_ACIBA;tr|A0A829KG80|A0A829KG80_ACIBA;tr|A0A829RM47|A0A829RM47_ACIBA;tr|A0A836M090|A0A836M090_ACIBA;tr|N9LH95|N9LH95_ACIBA;tr|A0A009PKC7|A0A009PKC7_ACIBA;tr|S3TI80|S3TI80_ACIBA;tr|V5VB52|V5VB52_ACIBA;tr|A0A5K6CM67|A0A5K6CM67_ACIB3;tr|A0A385EZE1|A0A385EZE1_ACIBA…	sp|A3M962|RS13_ACIBT 30S ribosomal protein S13 OS=Acinetobacter baumannii (strain ATCC 17978 / CIP 53.77 / LMG 1025 / NCDC KC755 / 5377) OX=400667 GN=rpsM PE=3 SV=1;tr|A0A158LZ65|A0A158LZ65_ACIBA 30S ribosomal protein S13 OS=Acinetobacter baumannii NIPH 19	34	9	9	9	55.1	13.266	5270200	3079900	5747500	4145300	5738300	6009600	Quantified	GO:0006412(BP:translation);GO:0005840(CC:ribosome);GO:0019843(MF:rRNA binding);GO:0003735(MF:structural constituent of ribosome);GO:0000049(MF:tRNA binding)	K02952(NA)	ko03010(Ribosome)		PF00416(Ribosomal protein S13/S18)
A3M965	50S ribosomal protein L15	rplO	FUNCTION: Binds to the 23S rRNA. {ECO:0000255|HAMAP-Rule:MF_01341}.	sp|A3M965|RL15_ACIBT;tr|A0A158M075|A0A158M075_ACIBA;tr|A0A654L4B2|A0A654L4B2_ACIBM;tr|A0A7G6AN05|A0A7G6AN05_ACIBA;tr|A0A7U4BQR9|A0A7U4BQR9_ACIBA;tr|A0A828SQ19|A0A828SQ19_ACIBA;tr|A0A829KDB4|A0A829KDB4_ACIBA;tr|A0A829RKX8|A0A829RKX8_ACIBA;tr|D0CD16|D0CD16_ACIB2;tr|A0A009QH02|A0A009QH02_ACIBA;tr|N9LG13|N9LG13_ACIBA;tr|S3TK00|S3TK00_ACIBA;tr|V5V957|V5V957_ACIBA;tr|A0A5K6CNB7|A0A5K6CNB7_ACIB3;tr|A0A3…	sp|A3M965|RL15_ACIBT 50S ribosomal protein L15 OS=Acinetobacter baumannii (strain ATCC 17978 / CIP 53.77 / LMG 1025 / NCDC KC755 / 5377) OX=400667 GN=rplO PE=3 SV=1;tr|A0A158M075|A0A158M075_ACIBA 50S ribosomal protein L15 OS=Acinetobacter baumannii NIPH 19	34	7	7	3	53.4	15.481	7644800	16366000	7865800	5399200	7538500	6230600	Quantified	GO:0006412(BP:translation);GO:0015934(CC:large ribosomal subunit);GO:0019843(MF:rRNA binding);GO:0003735(MF:structural constituent of ribosome)	K02876(NA)	ko03010(Ribosome)		PF00828(Ribosomal proteins 50S-L15, 50S-L18e, 60S-L27A)
A3M966	50S ribosomal protein L30	rpmD		sp|A3M966|RL30_ACIBT;tr|V5V9J2|V5V9J2_ACIBA;tr|S3UNW6|S3UNW6_ACIBA;tr|N9L9I7|N9L9I7_ACIBA;tr|D0CD15|D0CD15_ACIB2;tr|A0A837AAW3|A0A837AAW3_ACIBA;tr|A0A836YMV9|A0A836YMV9_ACIBA;tr|A0A829RNV2|A0A829RNV2_ACIBA;tr|A0A829KF76|A0A829KF76_ACIBA;tr|A0A828SNP5|A0A828SNP5_ACIBA;tr|A0A7U4BQN3|A0A7U4BQN3_ACIBA;tr|A0A654LCF6|A0A654LCF6_ACIBM;tr|A0A5K6CM71|A0A5K6CM71_ACIB3;tr|A0A5K1MPU7|A0A5K1MPU7_ACIBA;tr|A0A3…	sp|A3M966|RL30_ACIBT 50S ribosomal protein L30 OS=Acinetobacter baumannii (strain ATCC 17978 / CIP 53.77 / LMG 1025 / NCDC KC755 / 5377) OX=400667 GN=rpmD PE=3 SV=1;tr|V5V9J2|V5V9J2_ACIBA 50S ribosomal protein L30 OS=Acinetobacter baumannii OX=470 GN=rpmD	32	4	4	4	56.9	6.6417	482940	740220	471550	2935800	2696800	2250900	Quantified	GO:0006412(BP:translation);GO:0015934(CC:large ribosomal subunit);GO:0003735(MF:structural constituent of ribosome)	K02907(NA)	ko03010(Ribosome)		PF00327(Ribosomal protein L30p/L7e)
A0A7U4DEM8	50S ribosomal protein L18	rplR		tr|A0A7U4DEM8|A0A7U4DEM8_ACIBC;sp|B7GW18|RL18_ACIB3;tr|A0A829K6V7|A0A829K6V7_ACIBA;tr|A0A829RMC0|A0A829RMC0_ACIBA;tr|A0A836M226|A0A836M226_ACIBA;tr|D0CD13|D0CD13_ACIB2;tr|N9K0K0|N9K0K0_ACIBA;tr|S3U0A4|S3U0A4_ACIBA;tr|V5V9P3|V5V9P3_ACIBA;tr|A0A828SPM7|A0A828SPM7_ACIBA;tr|A0A654L386|A0A654L386_ACIBM;sp|B0V6W1|RL18_ACIBY;sp|B0VQT4|RL18_ACIBS;tr|A0A7U4F8S5|A0A7U4F8S5_ACIBA;sp|B7IA23|RL18_ACIB5;tr|A0A…	tr|A0A7U4DEM8|A0A7U4DEM8_ACIBC 50S ribosomal protein L18 OS=Acinetobacter baumannii (strain ACICU) OX=405416 GN=rplR PE=3 SV=1;sp|B7GW18|RL18_ACIB3 50S ribosomal protein L18 OS=Acinetobacter baumannii (strain AB307-0294) OX=557600 GN=rplR PE=3 SV=1;tr|A0A8	37	4	4	4	46	10.465	4622400	9239600	5308300	4084000	6645900	6963900	Quantified	GO:0006412(BP:translation);GO:0005840(CC:ribosome);GO:0003735(MF:structural constituent of ribosome);GO:0019843(MF:rRNA binding)	K02881(NA)	ko03010(Ribosome)		PF00861(Ribosomal L18 of archaea, bacteria, mitoch. and chloroplast)
A3M969	50S ribosomal protein L6	rplF	FUNCTION: This protein binds to the 23S rRNA, and is important in its secondary structure. It is located near the subunit interface in the base of the L7/L12 stalk, and near the tRNA binding site of the peptidyltransferase center. {ECO:0000255|HAMAP-Rule:MF_01365}.	sp|A3M969|RL6_ACIBT;tr|A0A009PMD4|A0A009PMD4_ACIBA;tr|A0A836M1L5|A0A836M1L5_ACIBA;tr|D0CD12|D0CD12_ACIB2;tr|N9K0G0|N9K0G0_ACIBA;tr|S3TNN2|S3TNN2_ACIBA;tr|A0A829KC52|A0A829KC52_ACIBA;tr|A0A828SFN9|A0A828SFN9_ACIBA;tr|A0A829RM43|A0A829RM43_ACIBA;tr|A0A0E1PN69|A0A0E1PN69_ACIBA;tr|A0A0J1A4P0|A0A0J1A4P0_ACIBA;sp|B7IA24|RL6_ACIB5;tr|A0A009GNR7|A0A009GNR7_ACIBA;tr|A0A009I814|A0A009I814_ACIB9;tr|A0A059ZG…	sp|A3M969|RL6_ACIBT 50S ribosomal protein L6 OS=Acinetobacter baumannii (strain ATCC 17978 / CIP 53.77 / LMG 1025 / NCDC KC755 / 5377) OX=400667 GN=rplF PE=3 SV=2;tr|A0A009PMD4|A0A009PMD4_ACIBA 50S ribosomal protein L6 OS=Acinetobacter baumannii 625974 OX=	39	12	12	12	74	19.097	5861600	6606500	7212100	6633100	8641900	8770300	Quantified	GO:0006412(BP:translation);GO:0005840(CC:ribosome);GO:0019843(MF:rRNA binding);GO:0003735(MF:structural constituent of ribosome)	K02933(NA)	ko03010(Ribosome)		PF00347(Ribosomal protein L6)
A3M970	30S ribosomal protein S8	rpsH	FUNCTION: One of the primary rRNA binding proteins, it binds directly to 16S rRNA central domain where it helps coordinate assembly of the platform of the 30S subunit. {ECO:0000255|HAMAP-Rule:MF_01302}.	sp|A3M970|RS8_ACIBT;tr|A0A009QGZ6|A0A009QGZ6_ACIBA;tr|D0CD11|D0CD11_ACIB2;tr|N9LG07|N9LG07_ACIBA;tr|S3TJZ6|S3TJZ6_ACIBA;tr|V5V952|V5V952_ACIBA;tr|A0A829RLV5|A0A829RLV5_ACIBA;tr|A0A829KE92|A0A829KE92_ACIBA;tr|A0A836M212|A0A836M212_ACIBA;tr|A0A828SL01|A0A828SL01_ACIBA;tr|A0A385EZ30|A0A385EZ30_ACIBA;sp|B7GW16|RS8_ACIB3;tr|A0A009H7X8|A0A009H7X8_ACIBA;tr|A0A009HQW7|A0A009HQW7_ACIB9;tr|A0A009SW00|A0A00…	sp|A3M970|RS8_ACIBT 30S ribosomal protein S8 OS=Acinetobacter baumannii (strain ATCC 17978 / CIP 53.77 / LMG 1025 / NCDC KC755 / 5377) OX=400667 GN=rpsH PE=3 SV=2;tr|A0A009QGZ6|A0A009QGZ6_ACIBA 30S ribosomal protein S8 OS=Acinetobacter baumannii 625974 OX=	38	10	10	10	75.6	14.231	3772700	5358500	3439200	5862600	7157300	8896100	Quantified	GO:0006412(BP:translation);GO:0005840(CC:ribosome);GO:0019843(MF:rRNA binding);GO:0003735(MF:structural constituent of ribosome)	K02994(NA)	ko03010(Ribosome)		PF00410(Ribosomal protein S8)
A3M971	30S ribosomal protein S14	rpsN	FUNCTION: Binds 16S rRNA, required for the assembly of 30S particles and may also be responsible for determining the conformation of the 16S rRNA at the A site. {ECO:0000255|HAMAP-Rule:MF_00537}.	sp|A3M971|RS14_ACIBT;sp|B0VQT1|RS14_ACIBS;tr|V5V9I6|V5V9I6_ACIBA;tr|A0A654L3Q6|A0A654L3Q6_ACIBM;tr|D0CD10|D0CD10_ACIB2;tr|A0A836LZZ7|A0A836LZZ7_ACIBA;tr|A0A829RLS6|A0A829RLS6_ACIBA;tr|A0A829KFP1|A0A829KFP1_ACIBA;tr|A0A828SJJ3|A0A828SJJ3_ACIBA;tr|A0A7U4BQN9|A0A7U4BQN9_ACIBA;tr|S3UNW1|S3UNW1_ACIBA;tr|N9L9H8|N9L9H8_ACIBA;tr|A0A009IRW9|A0A009IRW9_ACIB9;tr|A0A009SDC5|A0A009SDC5_ACIBA;tr|A0A5K1MTJ9|A0A…	sp|A3M971|RS14_ACIBT 30S ribosomal protein S14 OS=Acinetobacter baumannii (strain ATCC 17978 / CIP 53.77 / LMG 1025 / NCDC KC755 / 5377) OX=400667 GN=rpsN PE=3 SV=2;sp|B0VQT1|RS14_ACIBS 30S ribosomal protein S14 OS=Acinetobacter baumannii (strain SDF) OX=5	35	4	4	4	33.7	11.414	1247500	653610	1546200	3079300	2279500	2734000	Quantified	GO:0006412(BP:translation);GO:0005840(CC:ribosome);GO:0019843(MF:rRNA binding);GO:0003735(MF:structural constituent of ribosome)	K02954(NA)	ko03010(Ribosome)		PF00253(Ribosomal protein S14p/S29e)
A3M972	50S ribosomal protein L5	rplE	FUNCTION: This is 1 of the proteins that binds and probably mediates the attachment of the 5S RNA into the large ribosomal subunit, where it forms part of the central protuberance. In the 70S ribosome it contacts protein S13 of the 30S subunit (bridge B1b), connecting the 2 subunits; this bridge is implicated in subunit movement. Contacts the P site tRNA; the 5S rRNA and some of its associated pr…	sp|A3M972|RL5_ACIBT;tr|A0A009PKB9|A0A009PKB9_ACIBA;tr|D0CD09|D0CD09_ACIB2;tr|N9LH81|N9LH81_ACIBA;tr|S3TI72|S3TI72_ACIBA;tr|V5VB41|V5VB41_ACIBA;tr|A0A836YMI1|A0A836YMI1_ACIBA;tr|A0A829RM37|A0A829RM37_ACIBA;tr|A0A829KG87|A0A829KG87_ACIBA;tr|A0A828SK15|A0A828SK15_ACIBA;sp|B0VQT0|RL5_ACIBS;sp|B7IA27|RL5_ACIB5;tr|A0A009H6Q7|A0A009H6Q7_ACIBA;tr|A0A009IPC9|A0A009IPC9_ACIB9;tr|A0A009T938|A0A009T938_ACIBA…	sp|A3M972|RL5_ACIBT 50S ribosomal protein L5 OS=Acinetobacter baumannii (strain ATCC 17978 / CIP 53.77 / LMG 1025 / NCDC KC755 / 5377) OX=400667 GN=rplE PE=3 SV=2;tr|A0A009PKB9|A0A009PKB9_ACIBA 50S ribosomal protein L5 OS=Acinetobacter baumannii 625974 OX=	40	17	17	17	70.8	20.02	7752900	4698100	6263100	7997800	10196000	11916000	Quantified	GO:0006412(BP:translation);GO:0005840(CC:ribosome);GO:0019843(MF:rRNA binding);GO:0003735(MF:structural constituent of ribosome);GO:0000049(MF:tRNA binding)	K02931(NA)	ko03010(Ribosome)		PF00281(Ribosomal protein L5);PF00673(ribosomal L5P family C-terminus)
A3M973	50S ribosomal protein L24	rplX	FUNCTION: One of two assembly initiator proteins, it binds directly to the 5'-end of the 23S rRNA, where it nucleates assembly of the 50S subunit. {ECO:0000255|HAMAP-Rule:MF_01326}.; FUNCTION: One of the proteins that surrounds the polypeptide exit tunnel on the outside of the subunit. {ECO:0000255|HAMAP-Rule:MF_01326}.	sp|A3M973|RL24_ACIBT;sp|B7GW13|RL24_ACIB3;tr|A0A829RKB2|A0A829RKB2_ACIBA;tr|A0A836M1C5|A0A836M1C5_ACIBA;tr|D0CD08|D0CD08_ACIB2;tr|N9K0J5|N9K0J5_ACIBA;tr|S3U0A2|S3U0A2_ACIBA;tr|V5V9N7|V5V9N7_ACIBA;tr|A0A829KFM6|A0A829KFM6_ACIBA;tr|A0A7U4BR60|A0A7U4BR60_ACIBA;tr|A0A009Q4D3|A0A009Q4D3_ACIBA;sp|B0V6V6|RL24_ACIBY;sp|B0VQS9|RL24_ACIBS;sp|B2HZ97|RL24_ACIBC;tr|A0A828SQ37|A0A828SQ37_ACIBA;sp|B7IA28|RL24_A…	sp|A3M973|RL24_ACIBT 50S ribosomal protein L24 OS=Acinetobacter baumannii (strain ATCC 17978 / CIP 53.77 / LMG 1025 / NCDC KC755 / 5377) OX=400667 GN=rplX PE=3 SV=2;sp|B7GW13|RL24_ACIB3 50S ribosomal protein L24 OS=Acinetobacter baumannii (strain AB307-029	39	10	10	10	79	11.168	5584900	302940	7809100	6092200	6217700	6633400	Quantified	GO:0006412(BP:translation);GO:0005840(CC:ribosome);GO:0019843(MF:rRNA binding);GO:0003735(MF:structural constituent of ribosome)	K02895(NA)	ko03010(Ribosome)		PF17136(Ribosomal proteins 50S L24/mitochondrial 39S L24);PF00467(KOW motif)
A0A158LZ08	50S ribosomal protein L14	rplN	FUNCTION: Binds to 23S rRNA. Forms part of two intersubunit bridges in the 70S ribosome. {ECO:0000256|HAMAP-Rule:MF_01367, ECO:0000256|RuleBase:RU003950}.	tr|A0A158LZ08|A0A158LZ08_ACIBA;sp|A3M974|RL14_ACIBT;tr|S3TNM7|S3TNM7_ACIBA;tr|N9K0F3|N9K0F3_ACIBA;tr|D0CD07|D0CD07_ACIB2;tr|A0A836M1Y9|A0A836M1Y9_ACIBA;tr|A0A836LVA6|A0A836LVA6_ACIBA;tr|A0A829RNQ4|A0A829RNQ4_ACIBA;tr|A0A829KEF3|A0A829KEF3_ACIBA;tr|A0A7U4F933|A0A7U4F933_ACIBA;tr|A0A654L3T1|A0A654L3T1_ACIBM;tr|A0A5K6CMK7|A0A5K6CMK7_ACIB3;tr|A0A5K1MP81|A0A5K1MP81_ACIBA;tr|A0A385F0Q2|A0A385F0Q2_ACIBA…	tr|A0A158LZ08|A0A158LZ08_ACIBA 50S ribosomal protein L14 OS=Acinetobacter baumannii NIPH 190 OX=1217640 GN=rplN PE=3 SV=1;sp|A3M974|RL14_ACIBT 50S ribosomal protein L14 OS=Acinetobacter baumannii (strain ATCC 17978 / CIP 53.77 / LMG 1025 / NCDC KC755 / 537	33	10	10	2	65.6	13.502	7824100	698400	7033000	4297900	6426100	4423100	Quantified	GO:0006412(BP:translation);GO:0015934(CC:large ribosomal subunit);GO:0019843(MF:rRNA binding);GO:0003735(MF:structural constituent of ribosome)	K02874(NA)	ko03010(Ribosome)		PF00238(Ribosomal protein L14p/L23e)
A3M976	50S ribosomal protein L29	rpmC		sp|A3M976|RL29_ACIBT;tr|A0A158LZR9|A0A158LZR9_ACIBA;tr|V5V9I1|V5V9I1_ACIBA;tr|S3UNV8|S3UNV8_ACIBA;tr|N9L9H2|N9L9H2_ACIBA;tr|D0CD05|D0CD05_ACIB2;tr|A0A837ABH1|A0A837ABH1_ACIBA;tr|A0A836LU22|A0A836LU22_ACIBA;tr|A0A829RNU0|A0A829RNU0_ACIBA;tr|A0A829KF86|A0A829KF86_ACIBA;tr|A0A828SNQ9|A0A828SNQ9_ACIBA;tr|A0A7U4F816|A0A7U4F816_ACIBA;tr|A0A654LCH5|A0A654LCH5_ACIBM;tr|A0A5K6CM61|A0A5K6CM61_ACIB3;tr|A0A5…	sp|A3M976|RL29_ACIBT 50S ribosomal protein L29 OS=Acinetobacter baumannii (strain ATCC 17978 / CIP 53.77 / LMG 1025 / NCDC KC755 / 5377) OX=400667 GN=rpmC PE=3 SV=1;tr|A0A158LZR9|A0A158LZR9_ACIBA 50S ribosomal protein L29 OS=Acinetobacter baumannii NIPH 19	33	5	5	5	43.1	7.4346	1379200	2686600	996280	2869700	3805500	3636100	Quantified	GO:0006412(BP:translation);GO:0005840(CC:ribosome);GO:0003735(MF:structural constituent of ribosome)	K02904(NA)	ko03010(Ribosome)		PF00831(Ribosomal L29 protein)
A3M977	50S ribosomal protein L16	rplP	FUNCTION: Binds 23S rRNA and is also seen to make contacts with the A and possibly P site tRNAs. {ECO:0000255|HAMAP-Rule:MF_01342}.	sp|A3M977|RL16_ACIBT;tr|A0A158M0I6|A0A158M0I6_ACIBA;tr|A0A7U4BQQ4|A0A7U4BQQ4_ACIBA;tr|A0A828SNX2|A0A828SNX2_ACIBA;tr|A0A829KHK5|A0A829KHK5_ACIBA;tr|A0A829RJT1|A0A829RJT1_ACIBA;tr|A0A836M087|A0A836M087_ACIBA;tr|D0CD04|D0CD04_ACIB2;tr|S3TI69|S3TI69_ACIBA;tr|A0A009PKB3|A0A009PKB3_ACIBA;tr|V5VB35|V5VB35_ACIBA;tr|A0A654L520|A0A654L520_ACIBM;tr|A0A5K1MS44|A0A5K1MS44_ACIBA;tr|A0A385EZW4|A0A385EZW4_ACIBA…	sp|A3M977|RL16_ACIBT 50S ribosomal protein L16 OS=Acinetobacter baumannii (strain ATCC 17978 / CIP 53.77 / LMG 1025 / NCDC KC755 / 5377) OX=400667 GN=rplP PE=3 SV=2;tr|A0A158M0I6|A0A158M0I6_ACIBA 50S ribosomal protein L16 OS=Acinetobacter baumannii NIPH 19	34	8	8	8	46.7	15.466	3683800	1217900	3820300	4341900	6110800	6656100	Quantified	GO:0006412(BP:translation);GO:0005840(CC:ribosome);GO:0019843(MF:rRNA binding);GO:0003735(MF:structural constituent of ribosome);GO:0000049(MF:tRNA binding)	K02878(NA)	ko03010(Ribosome)		PF00252(Ribosomal protein L16p/L10e)
A3M978	30S ribosomal protein S3	rpsC	FUNCTION: Binds the lower part of the 30S subunit head. Binds mRNA in the 70S ribosome, positioning it for translation. {ECO:0000255|HAMAP-Rule:MF_01309}.	sp|A3M978|RS3_ACIBT;sp|B7IA33|RS3_ACIB5;tr|A0A836M1B0|A0A836M1B0_ACIBA;tr|D0CD03|D0CD03_ACIB2;tr|N9K0I9|N9K0I9_ACIBA;tr|S3U097|S3U097_ACIBA;tr|V5V9N0|V5V9N0_ACIBA;tr|A0A3R9TBM2|A0A3R9TBM2_ACIBA;tr|A0A829K6X0|A0A829K6X0_ACIBA;tr|A0A829RMA8|A0A829RMA8_ACIBA;tr|A0A828SPN9|A0A828SPN9_ACIBA;tr|A0A0E1PT79|A0A0E1PT79_ACIBA;tr|A0A654L396|A0A654L396_ACIBM;sp|B2HZA2|RS3_ACIBC;sp|B7GW08|RS3_ACIB3;tr|A0A7U4F…	sp|A3M978|RS3_ACIBT 30S ribosomal protein S3 OS=Acinetobacter baumannii (strain ATCC 17978 / CIP 53.77 / LMG 1025 / NCDC KC755 / 5377) OX=400667 GN=rpsC PE=3 SV=2;sp|B7IA33|RS3_ACIB5 30S ribosomal protein S3 OS=Acinetobacter baumannii (strain AB0057) OX=48	38	18	18	18	64.4	27.921	8715900	10392000	20420000	9714700	13727000	11394000	Quantified	GO:0006412(BP:translation);GO:0005840(CC:ribosome);GO:0003729(MF:mRNA binding);GO:0019843(MF:rRNA binding);GO:0003735(MF:structural constituent of ribosome)	K02982(NA)	ko03010(Ribosome)		PF07650(KH domain);PF00189(Ribosomal protein S3, C-terminal domain)
A3M980	50S ribosomal protein L2	rplB	FUNCTION: One of the primary rRNA binding proteins. Required for association of the 30S and 50S subunits to form the 70S ribosome, for tRNA binding and peptide bond formation. It has been suggested to have peptidyltransferase activity; this is somewhat controversial. Makes several contacts with the 16S rRNA in the 70S ribosome. {ECO:0000255|HAMAP-Rule:MF_01320}.	sp|A3M980|RL2_ACIBT;tr|A0A828SJK3|A0A828SJK3_ACIBA;tr|S3UNV4|S3UNV4_ACIBA;tr|V5V9H7|V5V9H7_ACIBA;tr|N9L9G8|N9L9G8_ACIBA;tr|A0A836LZX2|A0A836LZX2_ACIBA;tr|A0A829RLR4|A0A829RLR4_ACIBA;tr|A0A829KFQ3|A0A829KFQ3_ACIBA;sp|B0VQS1|RL2_ACIBS;sp|B7IA36|RL2_ACIB5;tr|A0A009G7X7|A0A009G7X7_ACIBA;tr|A0A009IRX6|A0A009IRX6_ACIB9;tr|A0A009QQ49|A0A009QQ49_ACIBA;tr|A0A009SDA9|A0A009SDA9_ACIBA;tr|A0A062IKQ0|A0A062IK…	sp|A3M980|RL2_ACIBT 50S ribosomal protein L2 OS=Acinetobacter baumannii (strain ATCC 17978 / CIP 53.77 / LMG 1025 / NCDC KC755 / 5377) OX=400667 GN=rplB PE=3 SV=2;tr|A0A828SJK3|A0A828SJK3_ACIBA 50S ribosomal protein L2 OS=Acinetobacter baumannii 6014059 OX	40	16	16	16	54.7	30.28	7978100	2570200	9085700	9170200	9253000	11206000	Quantified	GO:0006412(BP:translation);GO:0015934(CC:large ribosomal subunit);GO:0019843(MF:rRNA binding);GO:0003735(MF:structural constituent of ribosome);GO:0016740(MF:transferase activity)	K02886(NA)	ko03010(Ribosome)		PF03947(Ribosomal Proteins L2, C-terminal domain);PF00181(Ribosomal Proteins L2, RNA binding domain)
A3M981	50S ribosomal protein L23	rplW	FUNCTION: One of the early assembly proteins it binds 23S rRNA. One of the proteins that surrounds the polypeptide exit tunnel on the outside of the ribosome. Forms the main docking site for trigger factor binding to the ribosome. {ECO:0000255|HAMAP-Rule:MF_01369}.	sp|A3M981|RL23_ACIBT;tr|A0A009G815|A0A009G815_ACIBA;tr|D0CCZ9|D0CCZ9_ACIB2;tr|N9LH68|N9LH68_ACIBA;tr|S3TI66|S3TI66_ACIBA;tr|V5VB30|V5VB30_ACIBA;tr|A0A829RM21|A0A829RM21_ACIBA;tr|A0A836M0B4|A0A836M0B4_ACIBA;tr|A0A0J1A4T0|A0A0J1A4T0_ACIBA;tr|A0A7U4BQQ0|A0A7U4BQQ0_ACIBA;sp|B2HZM0|RL23_ACIBC;sp|B7GW04|RL23_ACIB3;sp|B7IA37|RL23_ACIB5;tr|A0A829KG96|A0A829KG96_ACIBA;tr|A0A009IPD8|A0A009IPD8_ACIB9;tr|A0A…	sp|A3M981|RL23_ACIBT 50S ribosomal protein L23 OS=Acinetobacter baumannii (strain ATCC 17978 / CIP 53.77 / LMG 1025 / NCDC KC755 / 5377) OX=400667 GN=rplW PE=3 SV=1;tr|A0A009G815|A0A009G815_ACIBA 50S ribosomal protein L23 OS=Acinetobacter baumannii 118362	38	4	4	4	50.9	11.588	2501800	5377800	2339300	3383300	4824500	6477000	Quantified	GO:0006412(BP:translation);GO:0005840(CC:ribosome);GO:0019843(MF:rRNA binding);GO:0003735(MF:structural constituent of ribosome)	K02892(NA)	ko03010(Ribosome)		PF00276(Ribosomal protein L23)
A3M982	50S ribosomal protein L4	rplD	FUNCTION: One of the primary rRNA binding proteins, this protein initially binds near the 5'-end of the 23S rRNA. It is important during the early stages of 50S assembly. It makes multiple contacts with different domains of the 23S rRNA in the assembled 50S subunit and ribosome. {ECO:0000255|HAMAP-Rule:MF_01328}.; FUNCTION: Forms part of the polypeptide exit tunnel. {ECO:0000255|HAMAP-Rule:MF_013…	sp|A3M982|RL4_ACIBT;sp|B2HZM1|RL4_ACIBC;tr|A0A654L446|A0A654L446_ACIBM;tr|A0A828SQ48|A0A828SQ48_ACIBA;tr|A0A829KFN4|A0A829KFN4_ACIBA;tr|A0A829RKA0|A0A829RKA0_ACIBA;tr|A0A836LZY1|A0A836LZY1_ACIBA;tr|A0A5K1MP49|A0A5K1MP49_ACIBA;tr|A0A836YJ85|A0A836YJ85_ACIBA;tr|S3U092|S3U092_ACIBA;tr|V5V9M5|V5V9M5_ACIBA;tr|D0CCZ8|D0CCZ8_ACIB2;tr|A0A5K6CMY9|A0A5K6CMY9_ACIB3;tr|A0A385F004|A0A385F004_ACIBA;tr|A0A062IP…	sp|A3M982|RL4_ACIBT 50S ribosomal protein L4 OS=Acinetobacter baumannii (strain ATCC 17978 / CIP 53.77 / LMG 1025 / NCDC KC755 / 5377) OX=400667 GN=rplD PE=3 SV=1;sp|B2HZM1|RL4_ACIBC 50S ribosomal protein L4 OS=Acinetobacter baumannii (strain ACICU) OX=405	38	11	11	11	69	21.552	13187000	8809300	7483200	10998000	8402000	8220900	Quantified	GO:0006412(BP:translation);GO:0005840(CC:ribosome);GO:0019843(MF:rRNA binding);GO:0003735(MF:structural constituent of ribosome)	K02926(NA)	ko03010(Ribosome)		PF00573(Ribosomal protein L4/L1 family)
A0A828SMV6	50S ribosomal protein L3	rplC		tr|A0A828SMV6|A0A828SMV6_ACIBA;tr|A0A009H7X2|A0A009H7X2_ACIBA;sp|B2HZM2|RL3_ACIBC;tr|A0A0E1PMC2|A0A0E1PMC2_ACIBA;tr|N9K0E2|N9K0E2_ACIBA;tr|S3TNL9|S3TNL9_ACIBA;tr|V5V9M8|V5V9M8_ACIBA;tr|D0CCZ7|D0CCZ7_ACIB2;tr|A0A8F7KBM0|A0A8F7KBM0_ACIB2;tr|A0A0J1A3W9|A0A0J1A3W9_ACIBA;sp|A3M983|RL3_ACIBT;sp|B0V6W8|RL3_ACIBY;sp|B7GW02|RL3_ACIB3;sp|B7IA39|RL3_ACIB5;tr|A0A829KEG2|A0A829KEG2_ACIBA;tr|A0A009I826|A0A009I…	tr|A0A828SMV6|A0A828SMV6_ACIBA 50S ribosomal protein L3 OS=Acinetobacter baumannii 6014059 OX=525242 GN=rplC PE=3 SV=1;tr|A0A009H7X2|A0A009H7X2_ACIBA 50S ribosomal protein L3 OS=Acinetobacter baumannii 118362 OX=1310618 GN=rplC PE=3 SV=1;sp|B2HZM2|RL3_ACIB	38	12	12	12	67.3	22.748	7580500	6729700	7815900	6893400	7365500	8979300	Quantified	GO:0006412(BP:translation);GO:0005840(CC:ribosome);GO:0003735(MF:structural constituent of ribosome);GO:0019843(MF:rRNA binding)	K02906(NA)	ko03010(Ribosome)		PF00297(Ribosomal protein L3)
A0A0E1PT73	30S ribosomal protein S10	rpsJ	FUNCTION: Involved in the binding of tRNA to the ribosomes. {ECO:0000256|HAMAP-Rule:MF_00508}.	tr|A0A0E1PT73|A0A0E1PT73_ACIBA;tr|A0A5K6CN98|A0A5K6CN98_ACIB3;tr|V5V940|V5V940_ACIBA;tr|S3TJY5|S3TJY5_ACIBA;tr|N9LFY7|N9LFY7_ACIBA;tr|A0A8F7KA09|A0A8F7KA09_ACIB2;tr|A0A654L4D2|A0A654L4D2_ACIBM;tr|A0A836YNE7|A0A836YNE7_ACIBA;tr|A0A836LUW8|A0A836LUW8_ACIBA;tr|A0A829RKV8|A0A829RKV8_ACIBA;tr|A0A7U4BQP5|A0A7U4BQP5_ACIBA;sp|A3M984|RS10_ACIBT;tr|B0V6W7|B0V6W7_ACIBY;tr|B0VQR7|B0VQR7_ACIBS;tr|D0CCZ6|D0CCZ…	tr|A0A0E1PT73|A0A0E1PT73_ACIBA 30S ribosomal protein S10 OS=Acinetobacter baumannii NCGM 237 OX=1401639 GN=rpsJ PE=3 SV=1;tr|A0A5K6CN98|A0A5K6CN98_ACIB3 30S ribosomal protein S10 OS=Acinetobacter baumannii (strain AB307-0294) OX=557600 GN=rpsJ PE=3 SV=1;tr	35	11	11	11	67.8	13.086	3888700	6548400	5086200	8135200	7854800	8168100	Quantified	GO:0006412(BP:translation);GO:0005840(CC:ribosome);GO:0003735(MF:structural constituent of ribosome);GO:0000049(MF:tRNA binding)	K02946(NA)	ko03010(Ribosome)		PF00338(Ribosomal protein S10p/S20e)
A0A062KX72	GTP cyclohydrolase-2	ribA	FUNCTION: Catalyzes the conversion of GTP to 2,5-diamino-6-ribosylamino-4(3H)-pyrimidinone 5'-phosphate (DARP), formate and pyrophosphate. {ECO:0000256|HAMAP-Rule:MF_00179}.	tr|A0A062KX72|A0A062KX72_ACIBA;tr|A0A009T0R8|A0A009T0R8_ACIBA;tr|V5V9J6|V5V9J6_ACIBA;tr|N9K0L9|N9K0L9_ACIBA;tr|A0A829RK71|A0A829RK71_ACIBA;tr|A0A836LS87|A0A836LS87_ACIBA;tr|S3TNI8|S3TNI8_ACIBA;sp|B0V709|RIBA_ACIBY;sp|B2HZQ0|RIBA_ACIBC;sp|B7GVX4|RIBA_ACIB3;tr|A0A009GBJ8|A0A009GBJ8_ACIBA;tr|A0A009HUF4|A0A009HUF4_ACIB9;tr|A0A009PM79|A0A009PM79_ACIBA;tr|A0A829KEE0|A0A829KEE0_ACIBA;sp|A3M9B0|RIBA_ACIB…	tr|A0A062KX72|A0A062KX72_ACIBA GTP cyclohydrolase-2 OS=Acinetobacter baumannii 1571545 OX=1310816 GN=ribA PE=3 SV=1;tr|A0A009T0R8|A0A009T0R8_ACIBA GTP cyclohydrolase-2 OS=Acinetobacter baumannii 99063 OX=1310630 GN=ribA PE=3 SV=1;tr|V5V9J6|V5V9J6_ACIBA GTP	41	14	14	14	85.5	22.313	60717		14580	385230	343450	928720	Quantified	GO:0009231(BP:riboflavin biosynthetic process);GO:0005525(MF:GTP binding);GO:0003935(MF:GTP cyclohydrolase II activity);GO:0008270(MF:zinc ion binding)	K01497(NA)	ko00740(Riboflavin metabolism);ko02024(Quorum sensing);ko00790(Folate biosynthesis);ko01240(Biosynthesis of cofactors)		PF00925(GTP cyclohydrolase II)
B2HZS2	Succinylglutamate desuccinylase	astE	FUNCTION: Transforms N(2)-succinylglutamate into succinate and glutamate. {ECO:0000255|HAMAP-Rule:MF_00767}.	sp|B2HZS2|ASTE_ACIBC;tr|A0A0H4ULL3|A0A0H4ULL3_ACIBA;sp|B7GVV1|ASTE_ACIB3;sp|B7IA88|ASTE_ACIB5;tr|A0A009HKR1|A0A009HKR1_ACIB9;tr|A0A009QPY5|A0A009QPY5_ACIBA;tr|A0A077GNZ4|A0A077GNZ4_ACIBA;tr|A0A0D5YEI9|A0A0D5YEI9_ACIBA;tr|A0A0E1PM82|A0A0E1PM82_ACIBA;tr|A0A0F4ELP7|A0A0F4ELP7_ACIBA;sp|A3M9D1|ASTE_ACIBT;tr|A0A0J1DB95|A0A0J1DB95_ACIBA;tr|A0A335FS26|A0A335FS26_ACIBA;sp|B0VQ89|ASTE_ACIBS;tr|A0A385F056|A…	sp|B2HZS2|ASTE_ACIBC Succinylglutamate desuccinylase OS=Acinetobacter baumannii (strain ACICU) OX=405416 GN=astE PE=3 SV=1;tr|A0A0H4ULL3|A0A0H4ULL3_ACIBA Succinylglutamate desuccinylase OS=Acinetobacter baumannii OX=470 GN=astE PE=3 SV=1;sp|B7GVV1|ASTE_ACI	54	15	15	15	63	36.12	233960		100170	233300	211420	214860	Quantified	GO:0019544(BP:arginine catabolic process to glutamate);GO:0019545(BP:arginine catabolic process to succinate);GO:0016788(MF:hydrolase activity, acting on ester bonds);GO:0009017(MF:succinylglutamate desuccinylase activity);GO:0008270(MF:zinc ion binding)	K05526(NA)	ko00330(Arginine and proline metabolism)		PF04952(Succinylglutamate desuccinylase / Aspartoacylase family)
A3M9G4	50S ribosomal protein L19	rplS	FUNCTION: This protein is located at the 30S-50S ribosomal subunit interface and may play a role in the structure and function of the aminoacyl-tRNA binding site. {ECO:0000255|HAMAP-Rule:MF_00402}.	sp|A3M9G4|RL19_ACIBT;sp|B2HZV2|RL19_ACIBC;tr|A0A0E1PM51|A0A0E1PM51_ACIBA;tr|A0A829KCD1|A0A829KCD1_ACIBA;tr|V5V9B5|V5V9B5_ACIBA;tr|S3TNE6|S3TNE6_ACIBA;tr|N9K1R3|N9K1R3_ACIBA;tr|D0CCR8|D0CCR8_ACIB2;tr|A0A837AB91|A0A837AB91_ACIBA;tr|A0A829RM73|A0A829RM73_ACIBA;tr|A0A828SWH3|A0A828SWH3_ACIBA;tr|A0A654L3T6|A0A654L3T6_ACIBM;sp|B0V8J2|RL19_ACIBY;sp|B0VQ59|RL19_ACIBS;tr|A0A7U4BRC3|A0A7U4BRC3_ACIBA;sp|B7G…	sp|A3M9G4|RL19_ACIBT 50S ribosomal protein L19 OS=Acinetobacter baumannii (strain ATCC 17978 / CIP 53.77 / LMG 1025 / NCDC KC755 / 5377) OX=400667 GN=rplS PE=3 SV=1;sp|B2HZV2|RL19_ACIBC 50S ribosomal protein L19 OS=Acinetobacter baumannii (strain ACICU) OX	37	6	6	6	57.4	13.592	4420200	8445000	3817700	7499300	8421400	8217700	Quantified	GO:0006412(BP:translation);GO:0005840(CC:ribosome);GO:0003735(MF:structural constituent of ribosome)	K02884(NA)	ko03010(Ribosome)		PF01245(Ribosomal protein L19)
A0A7U4F958	tRNA (guanine-N(1)-)-methyltransferase	trmD		tr|A0A7U4F958|A0A7U4F958_ACIBA;tr|A0A158LYR3|A0A158LYR3_ACIBA;sp|A3M9G5|TRMD_ACIBT;tr|D0CCR7|D0CCR7_ACIB2;sp|B2HZV3|TRMD_ACIBC;tr|A0A009H5A7|A0A009H5A7_ACIBA;tr|A0A009Q427|A0A009Q427_ACIBA;tr|A0A009SIG5|A0A009SIG5_ACIBA;tr|A0A062II53|A0A062II53_ACIBA;tr|A0A090B5F7|A0A090B5F7_ACIBA;tr|A0A0B9W3R4|A0A0B9W3R4_ACIBA;tr|A0A0E1PT15|A0A0E1PT15_ACIBA;tr|V5VAV4|V5VAV4_ACIBA;tr|A0A1S2G0Q0|A0A1S2G0Q0_ACIBA;t…	tr|A0A7U4F958|A0A7U4F958_ACIBA tRNA (guanine-N(1)-)-methyltransferase OS=Acinetobacter baumannii TYTH-1 OX=1100841 GN=trmD PE=3 SV=1;tr|A0A158LYR3|A0A158LYR3_ACIBA tRNA (guanine-N(1)-)-methyltransferase OS=Acinetobacter baumannii NIPH 190 OX=1217640 GN=trm	45	5	5	5	35.3	26.584				18130	14467	17817	Quantified	GO:0030488(BP:tRNA methylation);GO:0005737(CC:cytoplasm);GO:0052906(MF:tRNA (guanine(37)-N(1))-methyltransferase activity)				PF01746(tRNA (Guanine-1)-methyltransferase)
A0A1V3DIZ9	30S ribosomal protein S16	rpsP		tr|A0A1V3DIZ9|A0A1V3DIZ9_ACIBA;tr|A0A158M0J3|A0A158M0J3_ACIBA;tr|V5V9E8|V5V9E8_ACIBA;tr|N9LIC6|N9LIC6_ACIBA;tr|D0CCR5|D0CCR5_ACIB2;tr|A0A836M3S5|A0A836M3S5_ACIBA;tr|A0A836LV43|A0A836LV43_ACIBA;tr|A0A385EZF5|A0A385EZF5_ACIBA;tr|A0A7U4F853|A0A7U4F853_ACIBA;tr|A0A654L4L2|A0A654L4L2_ACIBM;tr|A0A5K6CMB4|A0A5K6CMB4_ACIB3;tr|A0A5K1MNU2|A0A5K1MNU2_ACIBA;tr|A0A828SR72|A0A828SR72_ACIBA;tr|A0A0E1PLX2|A0A0E1…	tr|A0A1V3DIZ9|A0A1V3DIZ9_ACIBA 30S ribosomal protein S16 OS=Acinetobacter baumannii OX=470 GN=rpsP PE=1 SV=1;tr|A0A158M0J3|A0A158M0J3_ACIBA 30S ribosomal protein S16 OS=Acinetobacter baumannii NIPH 190 OX=1217640 GN=rpsP PE=3 SV=1;tr|V5V9E8|V5V9E8_ACIBA 30	34	7	7	1	54.5	11.204	2489600	272770	2664800	8537400	7047200	7935300	Quantified	GO:0006412(BP:translation);GO:0005840(CC:ribosome);GO:0003735(MF:structural constituent of ribosome)	K02959(NA)	ko03010(Ribosome)		PF00886(Ribosomal protein S16)
A3M9H2	4-hydroxy-3-methylbut-2-enyl diphosphate reductase	ispH	FUNCTION: Catalyzes the conversion of 1-hydroxy-2-methyl-2-(E)-butenyl 4-diphosphate (HMBPP) into a mixture of isopentenyl diphosphate (IPP) and dimethylallyl diphosphate (DMAPP). Acts in the terminal step of the DOXP/MEP pathway for isoprenoid precursor biosynthesis. {ECO:0000255|HAMAP-Rule:MF_00191}.	sp|A3M9H2|ISPH_ACIBT;tr|A0A828SU87|A0A828SU87_ACIBA;tr|S3UNL8|S3UNL8_ACIBA;tr|V5VAU6|V5VAU6_ACIBA;tr|A0A829RNZ5|A0A829RNZ5_ACIBA;tr|D0CCQ7|D0CCQ7_ACIB2;tr|N9LH85|N9LH85_ACIBA;tr|A0A0J0ZLN5|A0A0J0ZLN5_ACIBA;tr|A0A158LYQ4|A0A158LYQ4_ACIBA;sp|B7IAU0|ISPH_ACIB5;tr|A0A009G5E2|A0A009G5E2_ACIBA;sp|B0V8K4|ISPH_ACIBY;tr|A0A009IR07|A0A009IR07_ACIB9;tr|A0A009Q416|A0A009Q416_ACIBA;sp|B2HZW3|ISPH_ACIBC;tr|A0A…	sp|A3M9H2|ISPH_ACIBT 4-hydroxy-3-methylbut-2-enyl diphosphate reductase OS=Acinetobacter baumannii (strain ATCC 17978 / CIP 53.77 / LMG 1025 / NCDC KC755 / 5377) OX=400667 GN=ispH PE=3 SV=2;tr|A0A828SU87|A0A828SU87_ACIBA 4-hydroxy-3-methylbut-2-enyl diphos	39	16	16	3	70.9	35.036	200100		20428	595650	566280	666490	Quantified	GO:0050992(BP:dimethylallyl diphosphate biosynthetic process);GO:0019288(BP:isopentenyl diphosphate biosynthetic process, methylerythritol 4-phosphate pathway);GO:0016114(BP:terpenoid biosynthetic process);GO:0051539(MF:4 iron, 4 sulfur cluster binding);GO:0051745(MF:4-hydroxy-3-methylbut-2-en-1-yl diphosphate reductase activity);GO:0046872(MF:metal ion binding)	K03527(NA)	ko00900(Terpenoid backbone biosynthesis)		PF02401(LytB protein)
A3M9H4	DNA-directed RNA polymerase subunit omega	rpoZ	FUNCTION: Promotes RNA polymerase assembly. Latches the N- and C-terminal regions of the beta' subunit thereby facilitating its interaction with the beta and alpha subunits. {ECO:0000255|HAMAP-Rule:MF_00366}.	sp|A3M9H4|RPOZ_ACIBT;tr|A0A009HSG3|A0A009HSG3_ACIB9;tr|A0A5K6CMA6|A0A5K6CMA6_ACIB3;tr|A0A654L4L8|A0A654L4L8_ACIBM;tr|A0A7U4BQW6|A0A7U4BQW6_ACIBA;tr|A0A828SR60|A0A828SR60_ACIBA;tr|A0A829K767|A0A829K767_ACIBA;tr|A0A829RNV7|A0A829RNV7_ACIBA;tr|A0A836YJ41|A0A836YJ41_ACIBA;tr|D0CCQ5|D0CCQ5_ACIB2;tr|N9LIB7|N9LIB7_ACIBA;tr|V5V9E1|V5V9E1_ACIBA;tr|A0A5K1MNS9|A0A5K1MNS9_ACIBA;tr|A0A836M3B2|A0A836M3B2_ACIBA…	sp|A3M9H4|RPOZ_ACIBT DNA-directed RNA polymerase subunit omega OS=Acinetobacter baumannii (strain ATCC 17978 / CIP 53.77 / LMG 1025 / NCDC KC755 / 5377) OX=400667 GN=rpoZ PE=3 SV=1;tr|A0A009HSG3|A0A009HSG3_ACIB9 DNA-directed RNA polymerase subunit omega OS	35	5	5	5	55.4	10.445	171560		30048	862670	712910	808080	Quantified	GO:0006351(BP:transcription, DNA-templated);GO:0003677(MF:DNA binding);GO:0003899(MF:DNA-directed 5'-3' RNA polymerase activity)	K03060(NA)	ko03020(RNA polymerase)		PF01192(RNA polymerase Rpb6)
A3M9K5	Ribosomal RNA small subunit methyltransferase H	rsmH	FUNCTION: Specifically methylates the N4 position of cytidine in position 1402 (C1402) of 16S rRNA. {ECO:0000255|HAMAP-Rule:MF_01007}.	sp|A3M9K5|RSMH_ACIBT;sp|B7IAX1|RSMH_ACIB5;tr|A0A829KDM2|A0A829KDM2_ACIBA;tr|A0A836M1L2|A0A836M1L2_ACIBA;tr|A0A837AY85|A0A837AY85_ACIBA;tr|D0CCM5|D0CCM5_ACIB2;tr|N9LAM9|N9LAM9_ACIBA;tr|S3TZU5|S3TZU5_ACIBA;tr|V5V8P8|V5V8P8_ACIBA;tr|A0A828SR40|A0A828SR40_ACIBA;tr|A0A7S8WDC5|A0A7S8WDC5_ACIBA;tr|A0A7U4BQY7|A0A7U4BQY7_ACIBA;sp|B0V8N7|RSMH_ACIBY;sp|B2I0K7|RSMH_ACIBC;sp|B7GVN1|RSMH_ACIB3;tr|A0A062IIU0|A0…	sp|A3M9K5|RSMH_ACIBT Ribosomal RNA small subunit methyltransferase H OS=Acinetobacter baumannii (strain ATCC 17978 / CIP 53.77 / LMG 1025 / NCDC KC755 / 5377) OX=400667 GN=rsmH PE=3 SV=2;sp|B7IAX1|RSMH_ACIB5 Ribosomal RNA small subunit methyltransferase H	41	6	6	6	30	34.67				76212	60570	67313	Quantified	GO:0070475(BP:rRNA base methylation);GO:0005737(CC:cytoplasm);GO:0071424(MF:rRNA (cytosine-N4-)-methyltransferase activity)				PF01795(MraW methylase family)
A0A062ID83	1-(5-phosphoribosyl)-5-[(5-phosphoribosylamino)methylideneamino] imidazole-4-carboxamide isomerase	hisA		tr|A0A062ID83|A0A062ID83_ACIBA;tr|A0A013RCJ7|A0A013RCJ7_ACIBA;tr|D0CCJ6|D0CCJ6_ACIB2;tr|S3THP6|S3THP6_ACIBA;tr|N9K1M0|N9K1M0_ACIBA;tr|A0A829RM05|A0A829RM05_ACIBA;tr|A0A836M0A9|A0A836M0A9_ACIBA;sp|B0V8R7|HIS4_ACIBY;sp|B2I0N7|HIS4_ACIBC;sp|B7GVK1|HIS4_ACIB3;tr|V5V914|V5V914_ACIBA;tr|A0A009G3G9|A0A009G3G9_ACIBA;tr|A0A009QPK9|A0A009QPK9_ACIBA;sp|B7IBD1|HIS4_ACIB5;tr|A0A829KFY5|A0A829KFY5_ACIBA;tr|A0A…	tr|A0A062ID83|A0A062ID83_ACIBA 1-(5-phosphoribosyl)-5-[(5-phosphoribosylamino)methylideneamino] imidazole-4-carboxamide isomerase OS=Acinetobacter baumannii 21072 OX=1310697 GN=hisA PE=3 SV=1;tr|A0A013RCJ7|A0A013RCJ7_ACIBA 1-(5-phosphoribosyl)-5-[(5-phosph	41	16	16	16	82.3	26.083	770210		696410	2079800	2243000	2223300	Quantified	GO:0000105(BP:histidine biosynthetic process);GO:0005737(CC:cytoplasm);GO:0003949(MF:1-(5-phosphoribosyl)-5-[(5-phosphoribosylamino)methylideneamino]imidazole-4-carboxamide isomerase activity)	K01814(NA)	ko00340(Histidine metabolism)		PF00977(Histidine biosynthesis protein)
A0A6F8TAX9	Probable potassium transport system protein kup	trkD		tr|A0A6F8TAX9|A0A6F8TAX9_ACIBA;tr|A0A7U5RL42|A0A7U5RL42_ACIB5;tr|A0A009I9J4|A0A009I9J4_ACIB9;tr|A0A836M1H7|A0A836M1H7_ACIBA;sp|B7GVI6|KUP_ACIB3;sp|B2I0Q1|KUP_ACIBC;sp|B0V982|KUP_ACIBY;tr|A0A828SQV1|A0A828SQV1_ACIBA;tr|A0A829KGQ6|A0A829KGQ6_ACIBA;tr|A0A009RWI3|A0A009RWI3_ACIBA;tr|A0A7U4BR43|A0A7U4BR43_ACIBA;tr|S3UNC3|S3UNC3_ACIBA;tr|V5V8J8|V5V8J8_ACIBA;tr|A0A829REY4|A0A829REY4_ACIBA;tr|N9LI46|N9LI…	tr|A0A6F8TAX9|A0A6F8TAX9_ACIBA Probable potassium transport system protein kup OS=Acinetobacter baumannii OX=470 GN=trkD PE=3 SV=1;tr|A0A7U5RL42|A0A7U5RL42_ACIB5 Probable potassium transport system protein kup OS=Acinetobacter baumannii (strain AB0057) OX=	48	6	6	6	11.2	68.833	80833		55681	127270	192340	174570	Quantified	GO:0071805(BP:potassium ion transmembrane transport);GO:0005886(CC:plasma membrane);GO:0016021(CC:integral component of membrane);GO:0015079(MF:potassium ion transmembrane transporter activity)				PF02705(K+ potassium transporter)
A0A0E1PP46	D-alanine--D-alanine ligase	ddl	FUNCTION: Cell wall formation. {ECO:0000256|HAMAP-Rule:MF_00047}.	tr|A0A0E1PP46|A0A0E1PP46_ACIBA;sp|B2I1J3|DDL_ACIBC;sp|B0VNZ7|DDL_ACIBS;tr|A0A009HC73|A0A009HC73_ACIBA;tr|A0A009IUT7|A0A009IUT7_ACIB9;tr|A0A009QM70|A0A009QM70_ACIBA;tr|A0A009SJY5|A0A009SJY5_ACIBA;tr|V5V8X3|V5V8X3_ACIBA;tr|A0A062SUX5|A0A062SUX5_ACIBA;tr|A0A062IEN1|A0A062IEN1_ACIBA;tr|A0A5K1MSR6|A0A5K1MSR6_ACIBA;tr|S3U1T4|S3U1T4_ACIBA;tr|A0A654L4H6|A0A654L4H6_ACIBM;tr|N9LGT8|N9LGT8_ACIBA;tr|A0A828SY…	tr|A0A0E1PP46|A0A0E1PP46_ACIBA D-alanine--D-alanine ligase OS=Acinetobacter baumannii NCGM 237 OX=1401639 GN=ddl PE=3 SV=1;sp|B2I1J3|DDL_ACIBC D-alanine--D-alanine ligase OS=Acinetobacter baumannii (strain ACICU) OX=405416 GN=ddl PE=1 SV=1;sp|B0VNZ7|DDL_AC	44	14	14	14	57.7	34.463	650140		31484	652620	441940	759430	Quantified	GO:0071555(BP:cell wall organization);GO:0009252(BP:peptidoglycan biosynthetic process);GO:0008360(BP:regulation of cell shape);GO:0005737(CC:cytoplasm);GO:0005524(MF:ATP binding);GO:0008716(MF:D-alanine-D-alanine ligase activity);GO:0046872(MF:metal ion binding)	K01921(NA)	ko00470(D-Amino acid metabolism);ko00550(Peptidoglycan biosynthesis)		PF01820(D-ala D-ala ligase N-terminus);PF07478(D-ala D-ala ligase C-terminus)
A3M9Y0	UDP-N-acetylmuramate--L-alanine ligase	murC	FUNCTION: Cell wall formation. {ECO:0000255|HAMAP-Rule:MF_00046}.	sp|A3M9Y0|MURC_ACIBT;tr|A0A009HC65|A0A009HC65_ACIBA;sp|B7GV74|MURC_ACIB3;sp|B2I1J4|MURC_ACIBC;tr|A0A429MNY2|A0A429MNY2_ACIBA;tr|A0A5K6CLC2|A0A5K6CLC2_ACIB3;tr|A0A7U4F5M1|A0A7U4F5M1_ACIBA;tr|A0A654L491|A0A654L491_ACIBM;tr|A0A6F8TA10|A0A6F8TA10_ACIBA;tr|V5V8V9|V5V8V9_ACIBA;tr|S3TQA7|S3TQA7_ACIBA;tr|N9LAA7|N9LAA7_ACIBA;tr|D0CFK6|D0CFK6_ACIB2;tr|A0A837AB36|A0A837AB36_ACIBA;tr|A0A836LUJ2|A0A836LUJ2_AC…	sp|A3M9Y0|MURC_ACIBT UDP-N-acetylmuramate--L-alanine ligase OS=Acinetobacter baumannii (strain ATCC 17978 / CIP 53.77 / LMG 1025 / NCDC KC755 / 5377) OX=400667 GN=murC PE=3 SV=2;tr|A0A009HC65|A0A009HC65_ACIBA UDP-N-acetylmuramate--L-alanine ligase OS=Acine	45	13	13	13	30.3	52.882	116270	16492	14399	291250	394070	308890	Quantified	GO:0007049(BP:cell cycle);GO:0051301(BP:cell division);GO:0071555(BP:cell wall organization);GO:0009252(BP:peptidoglycan biosynthetic process);GO:0008360(BP:regulation of cell shape);GO:0005737(CC:cytoplasm);GO:0005524(MF:ATP binding);GO:0008763(MF:UDP-N-acetylmuramate-L-alanine ligase activity)	K01924(NA)	ko00550(Peptidoglycan biosynthesis)		PF01225(Mur ligase family, catalytic domain);PF02875(Mur ligase family, glutamate ligase domain);PF08245(Mur ligase middle domain)
A3M9Y1	UDP-N-acetylglucosamine--N-acetylmuramyl-(pentapeptide) pyrophosphoryl-undecaprenol N-acetylglucosamine transferase	murG	FUNCTION: Cell wall formation. Catalyzes the transfer of a GlcNAc subunit on undecaprenyl-pyrophosphoryl-MurNAc-pentapeptide (lipid intermediate I) to form undecaprenyl-pyrophosphoryl-MurNAc-(pentapeptide)GlcNAc (lipid intermediate II). {ECO:0000255|HAMAP-Rule:MF_00033}.	sp|A3M9Y1|MURG_ACIBT;tr|A0A7U4SEZ0|A0A7U4SEZ0_ACIBA;tr|A0A009Q1B8|A0A009Q1B8_ACIBA;tr|A0A009GBV0|A0A009GBV0_ACIBA;sp|B7ICE5|MURG_ACIB5;sp|B2I1J5|MURG_ACIBC;tr|A0A5K6CLR6|A0A5K6CLR6_ACIB3;tr|A0A5P1BPY8|A0A5P1BPY8_ACIBA;tr|A0A654L4T9|A0A654L4T9_ACIBM;tr|V5V8B1|V5V8B1_ACIBA;tr|A0A062IJZ8|A0A062IJZ8_ACIBA;tr|S3TLJ8|S3TLJ8_ACIBA;tr|N9LHX5|N9LHX5_ACIBA;tr|D0CFK5|D0CFK5_ACIB2;tr|A0A836M3E8|A0A836M3E8_AC…	sp|A3M9Y1|MURG_ACIBT UDP-N-acetylglucosamine--N-acetylmuramyl-(pentapeptide) pyrophosphoryl-undecaprenol N-acetylglucosamine transferase OS=Acinetobacter baumannii (strain ATCC 17978 / CIP 53.77 / LMG 1025 / NCDC KC755 / 5377) OX=400667 GN=murG PE=1 SV=2;t	52	9	9	9	38.6	39.435	93505		72989	278460	305970	258790	Quantified	GO:0005975(BP:carbohydrate metabolic process);GO:0007049(BP:cell cycle);GO:0051301(BP:cell division);GO:0071555(BP:cell wall organization);GO:0030259(BP:lipid glycosylation);GO:0009252(BP:peptidoglycan biosynthetic process);GO:0008360(BP:regulation of cell shape);GO:0005886(CC:plasma membrane);GO:0051991(MF:UDP-N-acetyl-D-glucosamine:N-acetylmuramoyl-L-alanyl-D-glutamyl-meso-2,6-diaminopimelyl-D-…	K02563(NA)	ko04112(Cell cycle - Caulobacter);ko00550(Peptidoglycan biosynthesis)		PF03033(Glycosyltransferase family 28 N-terminal domain);PF04101(Glycosyltransferase family 28 C-terminal domain)
A0A0E1FKG2	Probable allantoicase	alc		tr|A0A0E1FKG2|A0A0E1FKG2_ACIBA;tr|A0A5P9W1J4|A0A5P9W1J4_ACIBA;tr|A0A009Q192|A0A009Q192_ACIBA;tr|A0A009HX81|A0A009HX81_ACIB9;tr|A0A009GBZ2|A0A009GBZ2_ACIBA;sp|B7ICG5|ALLC_ACIB5;sp|B0V9T8|ALLC_ACIBY;tr|A0A7D7A1C4|A0A7D7A1C4_ACIBA;tr|A0A654L4V8|A0A654L4V8_ACIBM;tr|A0A7H5NF17|A0A7H5NF17_ACIBA;tr|A0A6F8TB75|A0A6F8TB75_ACIBA;tr|A0A062IJX5|A0A062IJX5_ACIBA;tr|A0A7U4SES8|A0A7U4SES8_ACIBA;tr|A0A829KDZ2|A0…	tr|A0A0E1FKG2|A0A0E1FKG2_ACIBA Probable allantoicase OS=Acinetobacter baumannii OX=470 GN=alc PE=3 SV=1;tr|A0A5P9W1J4|A0A5P9W1J4_ACIBA Probable allantoicase OS=Acinetobacter baumannii OX=470 GN=alc PE=3 SV=1;tr|A0A009Q192|A0A009Q192_ACIBA Probable allantoi	60	5	5	5	23.5	37.814				24670	20873	15999	Quantified	GO:0000256(BP:allantoin catabolic process);GO:0006144(BP:purine nucleobase metabolic process);GO:0004037(MF:allantoicase activity)	K01477(NA)	ko00230(Purine metabolism)		PF03561(Allantoicase repeat)
A0A009R685	Disulfide bond formation DsbB family protein (Fragment)	J529_4528		tr|A0A009R685|A0A009R685_ACIBA;tr|A0A828SU32|A0A828SU32_ACIBA;tr|A0A7U4BJX1|A0A7U4BJX1_ACIBA;tr|A0A432AIL7|A0A432AIL7_ACIBA;tr|D0CFH6|D0CFH6_ACIB2;tr|B0VP38|B0VP38_ACIBS;tr|B0V9V0|B0V9V0_ACIBY;tr|A0A836LQE3|A0A836LQE3_ACIBA;tr|A0A829RJ11|A0A829RJ11_ACIBA;tr|A0A7U4DI36|A0A7U4DI36_ACIB5;tr|A0A7U3Y371|A0A7U3Y371_ACIBC;tr|A0A7G6AM63|A0A7G6AM63_ACIBA;tr|A0A654L4C1|A0A654L4C1_ACIBM;tr|A0A5P9W1C6|A0A5P9…	tr|A0A009R685|A0A009R685_ACIBA Disulfide bond formation DsbB family protein (Fragment) OS=Acinetobacter baumannii 99063 OX=1310630 GN=J529_4528 PE=4 SV=1;tr|A0A828SU32|A0A828SU32_ACIBA Disulfide bond formation protein B OS=Acinetobacter baumannii 6014059 O	40	1	1	1	34.1	9.6474				71.733	907.46		Quantified	GO:0006457(BP:protein folding);GO:0016021(CC:integral component of membrane);GO:0015035(MF:protein disulfide oxidoreductase activity)				PF02600(Disulfide bond formation protein DsbB)
A3MA28	D-aminoacyl-tRNA deacylase	dtd	FUNCTION: An aminoacyl-tRNA editing enzyme that deacylates mischarged D-aminoacyl-tRNAs. Also deacylates mischarged glycyl-tRNA(Ala), protecting cells against glycine mischarging by AlaRS. Acts via tRNA-based rather than protein-based catalysis; rejects L-amino acids rather than detecting D-amino acids in the active site. By recycling D-aminoacyl-tRNA to D-amino acids and free tRNA molecules, thi…	sp|A3MA28|DTD_ACIBT;tr|A0A0D8U7G2|A0A0D8U7G2_ACIBA;tr|A0A7U4NEL7|A0A7U4NEL7_ACIBA;tr|A0A062L451|A0A062L451_ACIBA;tr|A0A062IJI7|A0A062IJI7_ACIBA;tr|A0A009SX15|A0A009SX15_ACIBA;tr|A0A009QM21|A0A009QM21_ACIBA;tr|A0A009HX42|A0A009HX42_ACIB9;sp|B2I1P4|DTD_ACIBC;tr|A0A7U4BJY0|A0A7U4BJY0_ACIBA;tr|A0A836LQM9|A0A836LQM9_ACIBA;tr|A0A828SSW7|A0A828SSW7_ACIBA;tr|A0A829KG12|A0A829KG12_ACIBA;tr|S3TLE8|S3TLE8_A…	sp|A3MA28|DTD_ACIBT D-aminoacyl-tRNA deacylase OS=Acinetobacter baumannii (strain ATCC 17978 / CIP 53.77 / LMG 1025 / NCDC KC755 / 5377) OX=400667 GN=dtd PE=3 SV=2;tr|A0A0D8U7G2|A0A0D8U7G2_ACIBA D-aminoacyl-tRNA deacylase OS=Acinetobacter baumannii OX=470	53	5	5	5	46.3	16.273	3214.1			154400	25348	64406	Quantified	GO:0019478(BP:D-amino acid catabolic process);GO:0005737(CC:cytoplasm);GO:0051499(MF:D-aminoacyl-tRNA deacylase activity);GO:0106026(MF:Gly-tRNA(Ala) hydrolase activity);GO:0043908(MF:Ser(Gly)-tRNA(Ala) hydrolase activity);GO:0000049(MF:tRNA binding)				PF02580(D-Tyr-tRNA(Tyr) deacylase)
A3MA34	6,7-dimethyl-8-ribityllumazine synthase	ribH	FUNCTION: Catalyzes the formation of 6,7-dimethyl-8-ribityllumazine by condensation of 5-amino-6-(D-ribitylamino)uracil with 3,4-dihydroxy-2-butanone 4-phosphate. This is the penultimate step in the biosynthesis of riboflavin. {ECO:0000255|HAMAP-Rule:MF_00178}.	sp|A3MA34|RISB_ACIBT;sp|B0VPU0|RISB_ACIBS;tr|A0A828SWY1|A0A828SWY1_ACIBA;tr|A0A829KGX1|A0A829KGX1_ACIBA;tr|A0A829RFR5|A0A829RFR5_ACIBA;tr|A0A836LQH7|A0A836LQH7_ACIBA;tr|A0A836YMN3|A0A836YMN3_ACIBA;tr|A0A654LE93|A0A654LE93_ACIBM;tr|A0A7U4F596|A0A7U4F596_ACIBA;tr|D0CFF3|D0CFF3_ACIB2;tr|V5V8Q6|V5V8Q6_ACIBA;tr|N9LHQ1|N9LHQ1_ACIBA;tr|S3UQC3|S3UQC3_ACIBA;tr|A0A5K6CL63|A0A5K6CL63_ACIB3;tr|A0A385F149|A0A…	sp|A3MA34|RISB_ACIBT 6,7-dimethyl-8-ribityllumazine synthase OS=Acinetobacter baumannii (strain ATCC 17978 / CIP 53.77 / LMG 1025 / NCDC KC755 / 5377) OX=400667 GN=ribH PE=3 SV=2;sp|B0VPU0|RISB_ACIBS 6,7-dimethyl-8-ribityllumazine synthase OS=Acinetobacter	36	11	11	11	72.4	16.493	262690	342940	5458.6	1935900	1004600	981470	Quantified	GO:0009231(BP:riboflavin biosynthetic process);GO:0009349(CC:riboflavin synthase complex);GO:0000906(MF:6,7-dimethyl-8-ribityllumazine synthase activity)	K00794(NA)	ko01240(Biosynthesis of cofactors);ko00740(Riboflavin metabolism)		PF00885(6,7-dimethyl-8-ribityllumazine synthase)
A3MA35	Transcription antitermination protein NusB	nusB	FUNCTION: Involved in transcription antitermination. Required for transcription of ribosomal RNA (rRNA) genes. Binds specifically to the boxA antiterminator sequence of the ribosomal RNA (rrn) operons. {ECO:0000255|HAMAP-Rule:MF_00073}.	sp|A3MA35|NUSB_ACIBT;sp|B7GUW2|NUSB_ACIB3;tr|A0A828SWT8|A0A828SWT8_ACIBA;tr|A0A829KG72|A0A829KG72_ACIBA;tr|A0A829RIZ0|A0A829RIZ0_ACIBA;tr|A0A836LQT8|A0A836LQT8_ACIBA;tr|A0A836M2P4|A0A836M2P4_ACIBA;tr|A0A858S1F8|A0A858S1F8_ACIBA;tr|D0CFF2|D0CFF2_ACIB2;tr|A0A7Z1WIR5|A0A7Z1WIR5_ACIBA;tr|N9LB72|N9LB72_ACIBA;tr|V5V842|V5V842_ACIBA;tr|S3TJI5|S3TJI5_ACIBA;tr|A0A7U4BJB1|A0A7U4BJB1_ACIBA;sp|B0V9X4|NUSB_AC…	sp|A3MA35|NUSB_ACIBT Transcription antitermination protein NusB OS=Acinetobacter baumannii (strain ATCC 17978 / CIP 53.77 / LMG 1025 / NCDC KC755 / 5377) OX=400667 GN=nusB PE=3 SV=2;sp|B7GUW2|NUSB_ACIB3 Transcription antitermination protein NusB OS=Acineto	41	7	7	4	54.4	17.017	192120		58937	1105100	1131500	954280	Quantified	GO:0006353(BP:DNA-templated transcription, termination);GO:0031564(BP:transcription antitermination);GO:0003723(MF:RNA binding)				PF01029(NusB family)
A3MA70	Phosphoribosylaminoimidazole-succinocarboxamide synthase	purC		sp|A3MA70|PUR7_ACIBT;sp|B0VPX5|PUR7_ACIBS;tr|A0A7U4F5B6|A0A7U4F5B6_ACIBA;tr|A0A828SN73|A0A828SN73_ACIBA;tr|A0A829KH04|A0A829KH04_ACIBA;tr|A0A836LRN7|A0A836LRN7_ACIBA;tr|A0A836YL20|A0A836YL20_ACIBA;tr|D0CFC1|D0CFC1_ACIB2;tr|N9LB40|N9LB40_ACIBA;tr|S3TJG2|S3TJG2_ACIBA;tr|V5VA59|V5VA59_ACIBA;tr|A0A654L624|A0A654L624_ACIBM;tr|A0A5K1MUB0|A0A5K1MUB0_ACIBA;tr|A0A385F006|A0A385F006_ACIBA;sp|B0VA00|PUR7_AC…	sp|A3MA70|PUR7_ACIBT Phosphoribosylaminoimidazole-succinocarboxamide synthase OS=Acinetobacter baumannii (strain ATCC 17978 / CIP 53.77 / LMG 1025 / NCDC KC755 / 5377) OX=400667 GN=purC PE=3 SV=2;sp|B0VPX5|PUR7_ACIBS Phosphoribosylaminoimidazole-succinocar	37	16	16	8	65.7	26.958	1962000	382320	1576100	3694600	4445800	4270600	Quantified	GO:0006189(BP:'de novo' IMP biosynthetic process);GO:0009236(BP:cobalamin biosynthetic process);GO:0005524(MF:ATP binding);GO:0004639(MF:phosphoribosylaminoimidazolesuccinocarboxamide synthase activity)	K01923(NA)	ko00230(Purine metabolism)		PF01259(SAICAR synthetase)
A0A0E1PLA7	4-hydroxy-tetrahydrodipicolinate reductase	dapB	FUNCTION: Catalyzes the conversion of 4-hydroxy-tetrahydrodipicolinate (HTPA) to tetrahydrodipicolinate. {ECO:0000256|HAMAP-Rule:MF_00102, ECO:0000256|SAAS:SAAS01081415}.	tr|A0A0E1PLA7|A0A0E1PLA7_ACIBA;tr|A0A009GAS2|A0A009GAS2_ACIBA;tr|A0A009SFA5|A0A009SFA5_ACIBA;sp|B2I2G4|DAPB_ACIBC;sp|A3MA87|DAPB_ACIBT;tr|A0A059ZJ34|A0A059ZJ34_ACIBA;tr|A0A385F030|A0A385F030_ACIBA;tr|A0A5P1AHS4|A0A5P1AHS4_ACIBA;tr|A0A654L642|A0A654L642_ACIBM;tr|A0A6F8TBQ6|A0A6F8TBQ6_ACIBA;tr|D0CFA0|D0CFA0_ACIB2;tr|A0A7U4BJC6|A0A7U4BJC6_ACIBA;tr|A0A8B4MUR1|A0A8B4MUR1_ACIBA;tr|A0A241ZDB0|A0A241ZDB0…	tr|A0A0E1PLA7|A0A0E1PLA7_ACIBA 4-hydroxy-tetrahydrodipicolinate reductase OS=Acinetobacter baumannii NCGM 237 OX=1401639 GN=dapB PE=3 SV=1;tr|A0A009GAS2|A0A009GAS2_ACIBA 4-hydroxy-tetrahydrodipicolinate reductase OS=Acinetobacter baumannii 118362 OX=131061	54	15	15	15	64.3	29.117	258400		131610	1180700	1171600	1085800	Quantified	GO:0019877(BP:diaminopimelate biosynthetic process);GO:0009089(BP:lysine biosynthetic process via diaminopimelate);GO:0005737(CC:cytoplasm);GO:0008839(MF:4-hydroxy-tetrahydrodipicolinate reductase);GO:0051287(MF:NAD binding);GO:0050661(MF:NADP binding);GO:0016726(MF:oxidoreductase activity, acting on CH or CH2 groups, NAD or NADP as acceptor)	K00215(NA)	ko00300(Lysine biosynthesis);ko00261(Monobactam biosynthesis)		PF01113(Dihydrodipicolinate reductase, N-terminus);PF05173(Dihydrodipicolinate reductase, C-terminus)
A0A5K6CKZ1	Chaperone protein DnaJ	dnaJ		tr|A0A5K6CKZ1|A0A5K6CKZ1_ACIB3;sp|A3MA88|DNAJ_ACIBT;tr|D0CF98|D0CF98_ACIB2;tr|A0A836YMA7|A0A836YMA7_ACIBA;tr|A0A836YL35|A0A836YL35_ACIBA;tr|A0A829KG99|A0A829KG99_ACIBA;tr|A0A828SSA6|A0A828SSA6_ACIBA;tr|A0A7U4BJP9|A0A7U4BJP9_ACIBA;tr|V5V8K0|V5V8K0_ACIBA;tr|S3TPZ7|S3TPZ7_ACIBA;tr|A0A062IBT4|A0A062IBT4_ACIBA;tr|A0A385F0G5|A0A385F0G5_ACIBA;sp|B0VQ00|DNAJ_ACIBS;sp|B2I2G6|DNAJ_ACIBC;sp|B7GV08|DNAJ_ACIB…	tr|A0A5K6CKZ1|A0A5K6CKZ1_ACIB3 Chaperone protein DnaJ OS=Acinetobacter baumannii (strain AB307-0294) OX=557600 GN=dnaJ PE=3 SV=1;sp|A3MA88|DNAJ_ACIBT Chaperone protein DnaJ OS=Acinetobacter baumannii (strain ATCC 17978 / CIP 53.77 / LMG 1025 / NCDC KC755 /	38	22	22	22	58.9	40.463	851200		482120	1447000	1548300	1574300	Quantified	GO:0006260(BP:DNA replication);GO:0006457(BP:protein folding);GO:0009408(BP:response to heat);GO:0005737(CC:cytoplasm);GO:0031072(MF:heat shock protein binding);GO:0005524(MF:ATP binding);GO:0051082(MF:unfolded protein binding);GO:0008270(MF:zinc ion binding)				PF01556(DnaJ C terminal domain);PF00226(DnaJ domain);PF00684(DnaJ central domain)
A0A062ID87	Phosphoenolpyruvate carboxylase	ppc	FUNCTION: Forms oxaloacetate, a four-carbon dicarboxylic acid source for the tricarboxylic acid cycle. {ECO:0000256|HAMAP-Rule:MF_00595, ECO:0000256|SAAS:SAAS01082398}.	tr|A0A062ID87|A0A062ID87_ACIBA;tr|A0A0D7TV43|A0A0D7TV43_ACIBA;tr|S3TL86|S3TL86_ACIBA;tr|V5V8J6|V5V8J6_ACIBA;tr|A0A0Q1J201|A0A0Q1J201_ACIBA;tr|A0A245ZZZ8|A0A245ZZZ8_ACIBA;tr|A0A385F0U2|A0A385F0U2_ACIBA;tr|A0A7U4DEZ0|A0A7U4DEZ0_ACIBC;tr|A0A829K7Q6|A0A829K7Q6_ACIBA;tr|A0A654L4U3|A0A654L4U3_ACIBM;tr|A0A836YMC6|A0A836YMC6_ACIBA;tr|N9K216|N9K216_ACIBA;tr|D0CF93|D0CF93_ACIB2;tr|A0A829RG67|A0A829RG67_ACI…	tr|A0A062ID87|A0A062ID87_ACIBA Phosphoenolpyruvate carboxylase OS=Acinetobacter baumannii 21072 OX=1310697 GN=ppc PE=3 SV=1;tr|A0A0D7TV43|A0A0D7TV43_ACIBA Phosphoenolpyruvate carboxylase OS=Acinetobacter baumannii OX=470 GN=ppc PE=3 SV=1;tr|S3TL86|S3TL86_A	55	43	43	1	59.8	102.09	905970	70364	371100	2360000	2356400	2303300	Quantified	GO:0015977(BP:carbon fixation);GO:0006107(BP:oxaloacetate metabolic process);GO:0006099(BP:tricarboxylic acid cycle);GO:0000287(MF:magnesium ion binding);GO:0008964(MF:phosphoenolpyruvate carboxylase activity)	K01595(NA)	ko00710(Carbon fixation in photosynthetic organisms);ko00680(Methane metabolism);ko00620(Pyruvate metabolism);ko00720(Carbon fixation pathways in prokaryotes)		PF00311(Phosphoenolpyruvate carboxylase)
A0A1E3MAB1	Dihydroxy-acid dehydratase	ilvD		tr|A0A1E3MAB1|A0A1E3MAB1_ACIBA;tr|S3TL81|S3TL81_ACIBA;tr|A0A836M1R0|A0A836M1R0_ACIBA;tr|A0A829KGA4|A0A829KGA4_ACIBA;tr|A0A0E1PNQ3|A0A0E1PNQ3_ACIBA;tr|A0A829REL6|A0A829REL6_ACIBA;tr|A0A062ID84|A0A062ID84_ACIBA;sp|B0VQ11|ILVD_ACIBS;sp|B7I2C2|ILVD_ACIB5;tr|A0A654L4Z7|A0A654L4Z7_ACIBM;tr|A0A3R9UU05|A0A3R9UU05_ACIBA;tr|A0A333U1R8|A0A333U1R8_ACIBA;tr|A0A009QAD9|A0A009QAD9_ACIBA;tr|A0A081GUG1|A0A081GUG1…	tr|A0A1E3MAB1|A0A1E3MAB1_ACIBA Dihydroxy-acid dehydratase OS=Acinetobacter baumannii OX=470 GN=ilvD PE=3 SV=1;tr|S3TL81|S3TL81_ACIBA Dihydroxy-acid dehydratase OS=Acinetobacter baumannii NIPH 410 OX=1217634 GN=ilvD PE=3 SV=1;tr|A0A836M1R0|A0A836M1R0_ACIBA	46	26	26	26	62.1	65.327	428110	89139	155110	885650	1583000	897790	Quantified	GO:0009097(BP:isoleucine biosynthetic process);GO:0009099(BP:valine biosynthetic process);GO:0051539(MF:4 iron, 4 sulfur cluster binding);GO:0004160(MF:dihydroxy-acid dehydratase activity);GO:0046872(MF:metal ion binding)	K01687(NA)	ko00770(Pantothenate and CoA biosynthesis);ko00290(Valine, leucine and isoleucine biosynthesis)		PF00920(Dehydratase family)
A0A3R9RDK2	PqqA peptide cyclase	pqqE	FUNCTION: Catalyzes the cross-linking of a glutamate residue and a tyrosine residue in the PqqA protein as part of the biosynthesis of pyrroloquinoline quinone (PQQ). {ECO:0000256|HAMAP-Rule:MF_00660}.	tr|A0A3R9RDK2|A0A3R9RDK2_ACIBA;tr|A0A009G1Z3|A0A009G1Z3_ACIBA;sp|B7H2Y0|PQQE_ACIB3;tr|A0A158LT46|A0A158LT46_ACIBA;tr|A0A0M3FGE8|A0A0M3FGE8_ACIBA;tr|A0A837AA71|A0A837AA71_ACIBA;tr|A0A836M1L4|A0A836M1L4_ACIBA;tr|A0A8F8H8E5|A0A8F8H8E5_ACIBA;tr|A0A5N0G4L7|A0A5N0G4L7_ACIBA;tr|A0A654KZM9|A0A654KZM9_ACIBM;tr|V5VCV2|V5VCV2_ACIBA;tr|S3TBG9|S3TBG9_ACIBA;tr|N9L1D5|N9L1D5_ACIBA;tr|D0C782|D0C782_ACIB2;tr|A0A5…	tr|A0A3R9RDK2|A0A3R9RDK2_ACIBA PqqA peptide cyclase OS=Acinetobacter baumannii OX=470 GN=pqqE PE=3 SV=1;tr|A0A009G1Z3|A0A009G1Z3_ACIBA PqqA peptide cyclase OS=Acinetobacter baumannii 118362 OX=1310618 GN=pqqE PE=3 SV=1;sp|B7H2Y0|PQQE_ACIB3 PqqA peptide cyc	55	5	5	5	16.7	43.882				19041	16115	17190	Quantified	GO:0018189(BP:pyrroloquinoline quinone biosynthetic process);GO:0051539(MF:4 iron, 4 sulfur cluster binding);GO:0009975(MF:cyclase activity);GO:0005506(MF:iron ion binding);GO:0016491(MF:oxidoreductase activity);GO:1904047(MF:S-adenosyl-L-methionine binding)				PF04055(Radical SAM superfamily);PF13186(Iron-sulfur cluster-binding domain);PF13353(4Fe-4S single cluster domain)
B0V495	PqqA binding protein	pqqD	FUNCTION: Functions as a PqqA binding protein and presents PqqA to PqqE, in the pyrroloquinoline quinone (PQQ) biosynthetic pathway. {ECO:0000255|HAMAP-Rule:MF_00655}.	sp|B0V495|PQQD_ACIBY;tr|A0A0J0ZVB6|A0A0J0ZVB6_ACIBA;tr|A0A385EVY0|A0A385EVY0_ACIBA;sp|B7H2Y1|PQQD_ACIB3;sp|B7I6M7|PQQD_ACIB5;tr|A0A009GHX3|A0A009GHX3_ACIBA;tr|A0A062IDD2|A0A062IDD2_ACIBA;tr|A0A0D7R5E0|A0A0D7R5E0_ACIBA;tr|A0A0E1PRZ9|A0A0E1PRZ9_ACIBA;tr|A0A0H5FAG1|A0A0H5FAG1_ACIBA;tr|A0A5K6CR64|A0A5K6CR64_ACIB3;tr|A0A828SW91|A0A828SW91_ACIBA;sp|B2I0I4|PQQD_ACIBC;tr|S3UH91|S3UH91_ACIBA;tr|A0A829KBZ0…	sp|B0V495|PQQD_ACIBY PqqA binding protein OS=Acinetobacter baumannii (strain AYE) OX=509173 GN=pqqD PE=3 SV=1;tr|A0A0J0ZVB6|A0A0J0ZVB6_ACIBA PqqA binding protein OS=Acinetobacter baumannii MRSN 3527 OX=1409923 GN=pqqD PE=3 SV=1;tr|A0A385EVY0|A0A385EVY0_ACI	42	3	3	3	61.7	10.761	3695.5			22852	10973	14725	Quantified	GO:0018189(BP:pyrroloquinoline quinone biosynthetic process);GO:0048038(MF:quinone binding)				PF05402(Coenzyme PQQ synthesis protein D (PqqD))
B0V4P7	Peptide methionine sulfoxide reductase MsrA	msrA	FUNCTION: Has an important function as a repair enzyme for proteins that have been inactivated by oxidation. Catalyzes the reversible oxidation-reduction of methionine sulfoxide in proteins to methionine. {ECO:0000255|HAMAP-Rule:MF_01401}.	sp|B0V4P7|MSRA_ACIBY;tr|A0A0J1A5C5|A0A0J1A5C5_ACIBA;sp|B0VL72|MSRA_ACIBS;tr|A0A385ES16|A0A385ES16_ACIBA;tr|D0CAK3|D0CAK3_ACIB2;sp|B2I399|MSRA_ACIBC;sp|B7H0P7|MSRA_ACIB3;sp|B7I4T7|MSRA_ACIB5;tr|A0A009IMJ5|A0A009IMJ5_ACIB9;tr|A0A0E1PVI0|A0A0E1PVI0_ACIBA;tr|A0A009HCU6|A0A009HCU6_ACIBA;tr|V5VGZ7|V5VGZ7_ACIBA;tr|A0A836M4M4|A0A836M4M4_ACIBA;tr|A0A5K6CUE5|A0A5K6CUE5_ACIB3;tr|A0A654KW03|A0A654KW03_ACIBM;…	sp|B0V4P7|MSRA_ACIBY Peptide methionine sulfoxide reductase MsrA OS=Acinetobacter baumannii (strain AYE) OX=509173 GN=msrA PE=3 SV=1;tr|A0A0J1A5C5|A0A0J1A5C5_ACIBA Peptide methionine sulfoxide reductase MsrA OS=Acinetobacter baumannii MRSN 3527 OX=1409923	41	5	5	5	43.4	19.807	362150		435700	292150	495050	541910	Quantified	GO:0006464(BP:cellular protein modification process);GO:0008113(MF:peptide-methionine (S)-S-oxide reductase activity)				PF01625(Peptide methionine sulfoxide reductase)
B0V4R8	PKHD-type hydroxylase ABAYE3291	ABAYE3291		sp|B0V4R8|Y3291_ACIBY;tr|A0A158LQA0|A0A158LQA0_ACIBA;tr|N9J510|N9J510_ACIBA;tr|S3U686|S3U686_ACIBA;tr|A0A6I4ILF5|A0A6I4ILF5_ACIBA;tr|A0A829RMA4|A0A829RMA4_ACIBA;sp|B7H096|Y3060_ACIB3;sp|B7I4X6|Y577_ACIB5;tr|A0A009SHA3|A0A009SHA3_ACIBA;tr|A0A062IH65|A0A062IH65_ACIBA;tr|A0A0E1PUI1|A0A0E1PUI1_ACIBA;tr|A0A0J1A6N0|A0A0J1A6N0_ACIBA;tr|D0CAH4|D0CAH4_ACIB2;sp|B2I3B8|Y484_ACIBC;tr|A0A1A9LAX8|A0A1A9LAX8_AC…	sp|B0V4R8|Y3291_ACIBY PKHD-type hydroxylase ABAYE3291 OS=Acinetobacter baumannii (strain AYE) OX=509173 GN=ABAYE3291 PE=3 SV=1;tr|A0A158LQA0|A0A158LQA0_ACIBA PKHD-type hydroxylase F962_03217 OS=Acinetobacter baumannii NIPH 190 OX=1217640 GN=F962_03217 PE=3	40	5	5	5	33.9	26.168	192390		156820	62206	97824	78159	Quantified	GO:0016706(MF:oxidoreductase activity, acting on paired donors, with incorporation or reduction of molecular oxygen, 2-oxoglutarate as one donor, and incorporation of one atom each of oxygen into both donors);GO:0005506(MF:iron ion binding);GO:0031418(MF:L-ascorbic acid binding)				PF13640(2OG-Fe(II) oxygenase superfamily)
B0V5G6	Histidine--tRNA ligase	hisS		sp|B0V5G6|SYH_ACIBY;tr|A0A0J1DCE5|A0A0J1DCE5_ACIBA;tr|S3T1X7|S3T1X7_ACIBA;tr|N9KDQ5|N9KDQ5_ACIBA;tr|A0A829RLU0|A0A829RLU0_ACIBA;tr|D0CAE6|D0CAE6_ACIB2;tr|A0A1S2FG53|A0A1S2FG53_ACIBA;tr|A0A5K1MS28|A0A5K1MS28_ACIBA;tr|A0A062IHK5|A0A062IHK5_ACIBA;sp|B7H068|SYH_ACIB3;tr|A0A086HW61|A0A086HW61_ACIBA;tr|A0A836M390|A0A836M390_ACIBA;tr|A0A009Q8F9|A0A009Q8F9_ACIBA;tr|A0A0J8UYX9|A0A0J8UYX9_ACIBA;tr|A0A009TF…	sp|B0V5G6|SYH_ACIBY Histidine--tRNA ligase OS=Acinetobacter baumannii (strain AYE) OX=509173 GN=hisS PE=3 SV=1;tr|A0A0J1DCE5|A0A0J1DCE5_ACIBA Histidine--tRNA ligase OS=Acinetobacter baumannii MRSN 3527 OX=1409923 GN=hisS PE=3 SV=1;tr|S3T1X7|S3T1X7_ACIBA Hi	39	23	1	1	54	48.382	10932			25935	15963	19288	Quantified	GO:0006427(BP:histidyl-tRNA aminoacylation);GO:0005737(CC:cytoplasm);GO:0005524(MF:ATP binding);GO:0004821(MF:histidine-tRNA ligase activity)	K01892(NA)	ko00970(Aminoacyl-tRNA biosynthesis)		PF13393(Histidyl-tRNA synthetase);PF03129(Anticodon binding domain)
B2HTC4	Leucine--tRNA ligase	leuS		sp|B2HTC4|SYL_ACIBC;tr|A0A828SVE6|A0A828SVE6_ACIBA;sp|B7I5I5|SYL_ACIB5;tr|A0A009SH59|A0A009SH59_ACIBA;tr|A0A0J1A5L4|A0A0J1A5L4_ACIBA;tr|A0A158LQZ0|A0A158LQZ0_ACIBA;tr|A0A5K1MLF7|A0A5K1MLF7_ACIBA;tr|A0A385ERZ1|A0A385ERZ1_ACIBA;tr|A0A7U4F6I2|A0A7U4F6I2_ACIBA;tr|A0A009PVC1|A0A009PVC1_ACIBA;tr|A0A0E1PWT6|A0A0E1PWT6_ACIBA;tr|D0CAC9|D0CAC9_ACIB2;tr|N9J4W9|N9J4W9_ACIBA;tr|S3T0A7|S3T0A7_ACIBA;tr|V5VGT4|V…	sp|B2HTC4|SYL_ACIBC Leucine--tRNA ligase OS=Acinetobacter baumannii (strain ACICU) OX=405416 GN=leuS PE=3 SV=1;tr|A0A828SVE6|A0A828SVE6_ACIBA Leucine--tRNA ligase OS=Acinetobacter baumannii 6014059 OX=525242 GN=leuS PE=3 SV=1;sp|B7I5I5|SYL_ACIB5 Leucine--t	44	35	35	35	49.1	98.079	955970		645380	1942100	2024300	2361700	Quantified	GO:0006429(BP:leucyl-tRNA aminoacylation);GO:0005737(CC:cytoplasm);GO:0002161(MF:aminoacyl-tRNA editing activity);GO:0005524(MF:ATP binding);GO:0004823(MF:leucine-tRNA ligase activity)	K01869(NA)	ko00970(Aminoacyl-tRNA biosynthesis)		PF00133(tRNA synthetases class I (I, L, M and V));PF08264(Anticodon-binding domain of tRNA);PF13603(Leucyl-tRNA synthetase, Domain 2);PF09334(tRNA synthetases class I (M))
B0V5M5	3-methyl-2-oxobutanoate hydroxymethyltransferase	panB	FUNCTION: Catalyzes the reversible reaction in which hydroxymethyl group from 5,10-methylenetetrahydrofolate is transferred onto alpha-ketoisovalerate to form ketopantoate. {ECO:0000255|HAMAP-Rule:MF_00156}.	sp|B0V5M5|PANB_ACIBY;tr|A0A009PWV6|A0A009PWV6_ACIBA;tr|A0A836M1Q8|A0A836M1Q8_ACIBA;tr|A0A836YJU3|A0A836YJU3_ACIBA;tr|D0CA89|D0CA89_ACIB2;tr|N9J5L6|N9J5L6_ACIBA;tr|S3T4M1|S3T4M1_ACIBA;tr|A0A829KCU2|A0A829KCU2_ACIBA;tr|V5VGY1|V5VGY1_ACIBA;tr|A0A828SUZ9|A0A828SUZ9_ACIBA;tr|A0A829RJQ8|A0A829RJQ8_ACIBA;tr|A0A7U4BKM1|A0A7U4BKM1_ACIBA;tr|A0A158LQI9|A0A158LQI9_ACIBA;sp|B7I682|PANB_ACIB5;tr|A0A009HQ36|A0A…	sp|B0V5M5|PANB_ACIBY 3-methyl-2-oxobutanoate hydroxymethyltransferase OS=Acinetobacter baumannii (strain AYE) OX=509173 GN=panB PE=3 SV=1;tr|A0A009PWV6|A0A009PWV6_ACIBA 3-methyl-2-oxobutanoate hydroxymethyltransferase OS=Acinetobacter baumannii 625974 OX=1	38	9	9	9	48	28.976	138860		139780	691100	804070	765510	Quantified	GO:0015940(BP:pantothenate biosynthetic process);GO:0005737(CC:cytoplasm);GO:0003864(MF:3-methyl-2-oxobutanoate hydroxymethyltransferase activity);GO:0046872(MF:metal ion binding)	K00606(NA)	ko01240(Biosynthesis of cofactors);ko00770(Pantothenate and CoA biosynthesis)		PF02548(Ketopantoate hydroxymethyltransferase)
V5VGN6	50S ribosomal protein L35	rpmI		tr|V5VGN6|V5VGN6_ACIBA;tr|S3U8L6|S3U8L6_ACIBA;tr|N9KKX2|N9KKX2_ACIBA;tr|D0CA77|D0CA77_ACIB2;tr|A0A836M1A9|A0A836M1A9_ACIBA;tr|A0A829RJK1|A0A829RJK1_ACIBA;tr|A0A829KC58|A0A829KC58_ACIBA;tr|A0A828SU51|A0A828SU51_ACIBA;tr|A0A7U4BKM4|A0A7U4BKM4_ACIBA;tr|A0A654KWA5|A0A654KWA5_ACIBM;tr|A0A5K6CU31|A0A5K6CU31_ACIB3;tr|A0A5K1MQP6|A0A5K1MQP6_ACIBA;tr|A0A3R9RUV6|A0A3R9RUV6_ACIBA;tr|A0A385ES27|A0A385ES27_ACI…	tr|V5VGN6|V5VGN6_ACIBA 50S ribosomal protein L35 OS=Acinetobacter baumannii OX=470 GN=rpmI PE=3 SV=1;tr|S3U8L6|S3U8L6_ACIBA 50S ribosomal protein L35 OS=Acinetobacter baumannii NIPH 410 OX=1217634 GN=rpmI PE=3 SV=1;tr|N9KKX2|N9KKX2_ACIBA 50S ribosomal prot	28	1	1	1	21.9	7.4019	68486		28218	347530	301610	314410	Quantified	GO:0006412(BP:translation);GO:0005840(CC:ribosome);GO:0003735(MF:structural constituent of ribosome)	K02916(NA)	ko03010(Ribosome)		PF01632(Ribosomal protein L35)
A0A6H3EEW1	Translation initiation factor IF-3	infC		tr|A0A6H3EEW1|A0A6H3EEW1_ACIBA;tr|A0A1V3D8R1|A0A1V3D8R1_ACIBA;sp|B0VV99|IF3_ACIBS;tr|A0A7U3Y4M6|A0A7U3Y4M6_ACIB5;sp|B0V5P1|IF3_ACIBY;tr|A0A7G6APW1|A0A7G6APW1_ACIBA;tr|A0A089XMY2|A0A089XMY2_ACIBA;tr|A0A7U3XWP8|A0A7U3XWP8_ACIBC;tr|A0A429H0F4|A0A429H0F4_ACIBA;tr|A0A7U4F5N1|A0A7U4F5N1_ACIBA;tr|A0A0B2XLZ7|A0A0B2XLZ7_ACIBA;tr|S3T2R7|S3T2R7_ACIBA;tr|D0CA82|D0CA82_ACIB2;tr|A0A009INK0|A0A009INK0_ACIB9;tr|…	tr|A0A6H3EEW1|A0A6H3EEW1_ACIBA Translation initiation factor IF-3 OS=Acinetobacter baumannii OX=470 GN=infC PE=3 SV=1;tr|A0A1V3D8R1|A0A1V3D8R1_ACIBA Translation initiation factor IF-3 OS=Acinetobacter baumannii OX=470 GN=infC PE=3 SV=1;sp|B0VV99|IF3_ACIBS	38	11	11	11	61.1	20.867	409530	5590.7	187010	1748800	2332200	2880600	Quantified	GO:0006413(BP:translational initiation);GO:0005737(CC:cytoplasm);GO:0003743(MF:translation initiation factor activity)				PF05198(Translation initiation factor IF-3, N-terminal domain);PF00707(Translation initiation factor IF-3, C-terminal domain)
B0V634	UPF0234 protein ABAYE0515	ABAYE0515		sp|B0V634|Y515_ACIBY;tr|A0A009HJ04|A0A009HJ04_ACIB9;tr|A0A836LXJ8|A0A836LXJ8_ACIBA;tr|D0CD67|D0CD67_ACIB2;tr|N9L814|N9L814_ACIBA;tr|S3ULY8|S3ULY8_ACIBA;tr|V5V9C0|V5V9C0_ACIBA;tr|A0A828SR21|A0A828SR21_ACIBA;tr|A0A829REB8|A0A829REB8_ACIBA;tr|A0A829K780|A0A829K780_ACIBA;tr|A0A158LY45|A0A158LY45_ACIBA;sp|B0VQZ2|Y503_ACIBS;sp|B7I989|Y3429_ACIB5;tr|A0A009H8J1|A0A009H8J1_ACIBA;tr|A0A654LC01|A0A654LC01_A…	sp|B0V634|Y515_ACIBY UPF0234 protein ABAYE0515 OS=Acinetobacter baumannii (strain AYE) OX=509173 GN=ABAYE0515 PE=3 SV=1;tr|A0A009HJ04|A0A009HJ04_ACIB9 UPF0234 protein J512_3419 OS=Acinetobacter baumannii (strain 1295743) OX=1310613 GN=J512_3419 PE=3 SV=1;t	38	13	13	13	75.3	18.698	170780	29081	72772	445820	1237900	1294100	Quantified					PF04461(Protein of unknown function (DUF520))
A0A009QCT2	D-amino acid dehydrogenase	dadA	FUNCTION: Oxidative deamination of D-amino acids. {ECO:0000256|HAMAP-Rule:MF_01202, ECO:0000256|SAAS:SAAS00014764}.	tr|A0A009QCT2|A0A009QCT2_ACIBA;tr|A0A654KUX0|A0A654KUX0_ACIBM;sp|B7H2E9|DADA_ACIB3;sp|B7I1Q9|DADA_ACIB5;sp|B0V6N4|DADA_ACIBY;tr|A0A009TEG4|A0A009TEG4_ACIBA;tr|A0A059ZL78|A0A059ZL78_ACIBA;tr|A0A062IIF1|A0A062IIF1_ACIBA;tr|A0A062SUM8|A0A062SUM8_ACIBA;tr|A0A0D5YMK3|A0A0D5YMK3_ACIBA;tr|A0A0J1A8D6|A0A0J1A8D6_ACIBA;tr|A0A429LRY4|A0A429LRY4_ACIBA;tr|A0A385EQR1|A0A385EQR1_ACIBA;tr|A0A7L5SGQ9|A0A7L5SGQ9_A…	tr|A0A009QCT2|A0A009QCT2_ACIBA D-amino acid dehydrogenase OS=Acinetobacter baumannii 625974 OX=1310607 GN=dadA PE=3 SV=1;tr|A0A654KUX0|A0A654KUX0_ACIBM D-amino acid dehydrogenase OS=Acinetobacter baumannii (strain MDR-ZJ06) OX=497978 GN=dadA PE=3 SV=1;sp|B	57	21	21	21	68.6	46.483	765980		601200	830990	771270	870880	Quantified	GO:0019478(BP:D-amino acid catabolic process);GO:0008718(MF:D-amino-acid dehydrogenase activity)	K00285(NA)	ko00360(Phenylalanine metabolism);ko00470(D-Amino acid metabolism)		PF01266(FAD dependent oxidoreductase)
A0A385EZV5	30S ribosomal protein S5	rpsE	FUNCTION: Located at the back of the 30S subunit body where it stabilizes the conformation of the head with respect to the body. {ECO:0000256|HAMAP-Rule:MF_01307, ECO:0000256|SAAS:SAAS00085417}.; FUNCTION: With S4 and S12 plays an important role in translational accuracy. {ECO:0000256|HAMAP-Rule:MF_01307, ECO:0000256|SAAS:SAAS00085429}.	tr|A0A385EZV5|A0A385EZV5_ACIBA;tr|A0A7U4BQN4|A0A7U4BQN4_ACIBA;tr|A0A829KHJ7|A0A829KHJ7_ACIBA;tr|A0A3R9R5F4|A0A3R9R5F4_ACIBA;tr|A0A5K1MS50|A0A5K1MS50_ACIBA;tr|A0A829RJU3|A0A829RJU3_ACIBA;tr|D0CD14|D0CD14_ACIB2;tr|N9LH88|N9LH88_ACIBA;tr|S3TI76|S3TI76_ACIBA;tr|V5VB46|V5VB46_ACIBA;tr|A0A654L510|A0A654L510_ACIBM;tr|A0A836M1Q9|A0A836M1Q9_ACIBA;tr|A0A837AA01|A0A837AA01_ACIBA;sp|B0V6W2|RS5_ACIBY;tr|A0A5K…	tr|A0A385EZV5|A0A385EZV5_ACIBA 30S ribosomal protein S5 OS=Acinetobacter baumannii WM99c OX=945555 GN=rpsE PE=3 SV=1;tr|A0A7U4BQN4|A0A7U4BQN4_ACIBA 30S ribosomal protein S5 OS=Acinetobacter baumannii TYTH-1 OX=1100841 GN=rpsE PE=3 SV=1;tr|A0A829KHJ7|A0A829	36	7	7	7	58.2	17.156	5379400	6125700	6075400	9667100	9386400	7051800	Quantified	GO:0006412(BP:translation);GO:0015935(CC:small ribosomal subunit);GO:0019843(MF:rRNA binding);GO:0003735(MF:structural constituent of ribosome)	K02988(NA)	ko03010(Ribosome)		PF03719(Ribosomal protein S5, C-terminal domain);PF00333(Ribosomal protein S5, N-terminal domain)
B0V6X2	30S ribosomal protein S19	rpsS	FUNCTION: Protein S19 forms a complex with S13 that binds strongly to the 16S ribosomal RNA. {ECO:0000255|HAMAP-Rule:MF_00531}.	sp|B0V6X2|RS19_ACIBY;tr|A0A009QGY3|A0A009QGY3_ACIBA;tr|V5V944|V5V944_ACIBA;tr|S3TJY8|S3TJY8_ACIBA;tr|A0A654L3T5|A0A654L3T5_ACIBM;tr|A0A5K6CMK4|A0A5K6CMK4_ACIB3;tr|A0A837AYN3|A0A837AYN3_ACIBA;tr|A0A836M0S6|A0A836M0S6_ACIBA;tr|A0A829RLU4|A0A829RLU4_ACIBA;tr|A0A829KEA4|A0A829KEA4_ACIBA;tr|A0A828SL10|A0A828SL10_ACIBA;tr|A0A7U4BQT3|A0A7U4BQT3_ACIBA;tr|N9LFZ3|N9LFZ3_ACIBA;tr|D0CD01|D0CD01_ACIB2;tr|A0A5…	sp|B0V6X2|RS19_ACIBY 30S ribosomal protein S19 OS=Acinetobacter baumannii (strain AYE) OX=509173 GN=rpsS PE=3 SV=1;tr|A0A009QGY3|A0A009QGY3_ACIBA 30S ribosomal protein S19 OS=Acinetobacter baumannii 625974 OX=1310607 GN=rpsS PE=3 SV=1;tr|V5V944|V5V944_ACIB	35	6	6	6	69.2	10.184	2997800	411430	3395100	2609800	2856300	1928400	Quantified	GO:0006412(BP:translation);GO:0015935(CC:small ribosomal subunit);GO:0019843(MF:rRNA binding);GO:0003735(MF:structural constituent of ribosome)	K02965(NA)	ko03010(Ribosome)		PF00203(Ribosomal protein S19)
B0V6X3	50S ribosomal protein L22	rplV	FUNCTION: This protein binds specifically to 23S rRNA; its binding is stimulated by other ribosomal proteins, e.g. L4, L17, and L20. It is important during the early stages of 50S assembly. It makes multiple contacts with different domains of the 23S rRNA in the assembled 50S subunit and ribosome (By similarity). {ECO:0000255|HAMAP-Rule:MF_01331}.; FUNCTION: The globular domain of the protein is …	sp|B0V6X3|RL22_ACIBY;tr|A0A5K6CMB1|A0A5K6CMB1_ACIB3;tr|D0CD02|D0CD02_ACIB2;tr|A0A828SFP7|A0A828SFP7_ACIBA;tr|A0A0E1PPQ4|A0A0E1PPQ4_ACIBA;tr|A0A4P2WWM5|A0A4P2WWM5_ACIBA;sp|B0VQS3|RL22_ACIBS;sp|B2HZL7|RL22_ACIBC;tr|A0A009PMC2|A0A009PMC2_ACIBA;tr|A0A0X3QXR9|A0A0X3QXR9_ACIBA;tr|S3TNM3|S3TNM3_ACIBA;tr|N9K0E8|N9K0E8_ACIBA;tr|A0A8F7K7V9|A0A8F7K7V9_ACIB2;tr|A0A837AAS7|A0A837AAS7_ACIBA;tr|A0A836LU63|A0A83…	sp|B0V6X3|RL22_ACIBY 50S ribosomal protein L22 OS=Acinetobacter baumannii (strain AYE) OX=509173 GN=rplV PE=3 SV=1;tr|A0A5K6CMB1|A0A5K6CMB1_ACIB3 50S ribosomal protein L22 OS=Acinetobacter baumannii (strain AB307-0294) OX=557600 GN=rplV PE=3 SV=1;tr|D0CD02	34	8	8	5	59.1	11.937	1037500	1737400	1311100	4580700	3832500	5102700	Quantified	GO:0006412(BP:translation);GO:0015934(CC:large ribosomal subunit);GO:0019843(MF:rRNA binding);GO:0003735(MF:structural constituent of ribosome)	K02890(NA)	ko03010(Ribosome)		PF00237(Ribosomal protein L22p/L17e)
A0A828SWC3	Histidinol-phosphate aminotransferase	hisC		tr|A0A828SWC3|A0A828SWC3_ACIBA;tr|A0A7U4BKP5|A0A7U4BKP5_ACIBA;tr|A0A654KXF7|A0A654KXF7_ACIBM;tr|A0A385ESA5|A0A385ESA5_ACIBA;tr|A0A219CLR6|A0A219CLR6_ACIBA;tr|A0A0E1PWK0|A0A0E1PWK0_ACIBA;sp|B2HTW5|HIS8_ACIBC;sp|B0V7Q2|HIS8_ACIBY;tr|A0A429MMI5|A0A429MMI5_ACIBA;tr|A0A4Q4HCN0|A0A4Q4HCN0_ACIBA;tr|A0A7G6AK44|A0A7G6AK44_ACIBA;tr|A0A429H239|A0A429H239_ACIBA;tr|A0A3Q8UI94|A0A3Q8UI94_ACIBA;tr|A0A013RTI5|A0…	tr|A0A828SWC3|A0A828SWC3_ACIBA Histidinol-phosphate aminotransferase OS=Acinetobacter baumannii 6014059 OX=525242 GN=hisC PE=3 SV=1;tr|A0A7U4BKP5|A0A7U4BKP5_ACIBA Histidinol-phosphate aminotransferase OS=Acinetobacter baumannii TYTH-1 OX=1100841 GN=hisC PE	16	16	16	1	64.3	40.496	24622		27452	685440	729540	562340	Quantified	GO:0000105(BP:histidine biosynthetic process);GO:0004400(MF:histidinol-phosphate transaminase activity);GO:0030170(MF:pyridoxal phosphate binding);GO:0080130(MF:L-phenylalanine:2-oxoglutarate aminotransferase activity)	K00817(NA)	ko00960(Tropane, piperidine and pyridine alkaloid biosynthesis);ko00400(Phenylalanine, tyrosine and tryptophan biosynthesis);ko00340(Histidine metabolism);ko00401(Novobiocin biosynthesis);ko00360(Phenylalanine metabolism);ko00350(Tyrosine metabolism)		PF00155(Aminotransferase class I and II)
A0A1T0D4T4	tRNA N6-adenosine threonylcarbamoyltransferase	tsaD	FUNCTION: Required for the formation of a threonylcarbamoyl group on adenosine at position 37 (t(6)A37) in tRNAs that read codons beginning with adenine. Is involved in the transfer of the threonylcarbamoyl moiety of threonylcarbamoyl-AMP (TC-AMP) to the N6 group of A37, together with TsaE and TsaB. TsaD likely plays a direct catalytic role in this reaction. {ECO:0000256|HAMAP-Rule:MF_01445, ECO:…	tr|A0A1T0D4T4|A0A1T0D4T4_ACIBA;sp|B7I2K6|TSAD_ACIB5;tr|S3TXF3|S3TXF3_ACIBA;tr|D0C5Q4|D0C5Q4_ACIB2;tr|V5VBL1|V5VBL1_ACIBA;tr|A0A5K6CPZ2|A0A5K6CPZ2_ACIB3;tr|A0A0E1PPI5|A0A0E1PPI5_ACIBA;tr|A0A009QH33|A0A009QH33_ACIBA;tr|A0A062KY77|A0A062KY77_ACIBA;tr|A0A062SLY4|A0A062SLY4_ACIBA;sp|B2HUS7|TSAD_ACIBC;tr|A0A077GRY6|A0A077GRY6_ACIBA;tr|A0A0J1DHE4|A0A0J1DHE4_ACIBA;tr|A0A837AYN1|A0A837AYN1_ACIBA;tr|A0A654…	tr|A0A1T0D4T4|A0A1T0D4T4_ACIBA tRNA N6-adenosine threonylcarbamoyltransferase OS=Acinetobacter baumannii OX=470 GN=tsaD PE=3 SV=1;sp|B7I2K6|TSAD_ACIB5 tRNA N6-adenosine threonylcarbamoyltransferase OS=Acinetobacter baumannii (strain AB0057) OX=480119 GN=ts	47	8	8	5	30.7	36.161	16432			116000	68711	129510	Quantified	GO:0002949(BP:tRNA threonylcarbamoyladenosine modification);GO:0005737(CC:cytoplasm);GO:0003677(MF:DNA binding);GO:0004519(MF:endonuclease activity);GO:0005506(MF:iron ion binding);GO:0004222(MF:metalloendopeptidase activity);GO:0061711(MF:N(6)-L-threonylcarbamoyladenine synthase activity)				PF00814(Glycoprotease family)
B0V8B1	Uracil phosphoribosyltransferase	upp	FUNCTION: Catalyzes the conversion of uracil and 5-phospho-alpha-D-ribose 1-diphosphate (PRPP) to UMP and diphosphate. {ECO:0000255|HAMAP-Rule:MF_01218}.	sp|B0V8B1|UPP_ACIBY;tr|A0A009GPQ0|A0A009GPQ0_ACIBA;tr|A0A836M420|A0A836M420_ACIBA;tr|A0A8B4MJJ9|A0A8B4MJJ9_ACIBA;tr|D0C9F3|D0C9F3_ACIB2;tr|S3TLL6|S3TLL6_ACIBA;tr|V5VHT7|V5VHT7_ACIBA;tr|A0A829RLI8|A0A829RLI8_ACIBA;tr|A0A829K8Z1|A0A829K8Z1_ACIBA;tr|A0A5K6CUD8|A0A5K6CUD8_ACIB3;tr|A0A828SZT8|A0A828SZT8_ACIBA;tr|A0A0E1PTU7|A0A0E1PTU7_ACIBA;tr|A0A0J1A053|A0A0J1A053_ACIBA;sp|B7GZA8|UPP_ACIB3;sp|B7I752|U…	sp|B0V8B1|UPP_ACIBY Uracil phosphoribosyltransferase OS=Acinetobacter baumannii (strain AYE) OX=509173 GN=upp PE=3 SV=1;tr|A0A009GPQ0|A0A009GPQ0_ACIBA Uracil phosphoribosyltransferase OS=Acinetobacter baumannii 118362 OX=1310618 GN=upp PE=3 SV=1;tr|A0A836M	39	13	13	1	67.3	22.832	132590	40970	7987.4	445010	600540	543980	Quantified	GO:0009116(BP:nucleoside metabolic process);GO:0044206(BP:UMP salvage);GO:0006223(BP:uracil salvage);GO:0005525(MF:GTP binding);GO:0000287(MF:magnesium ion binding);GO:0004845(MF:uracil phosphoribosyltransferase activity)	K00761(NA)	ko00240(Pyrimidine metabolism);ko01232(Nucleotide metabolism)		PF14681(Uracil phosphoribosyltransferase)
A0A0E1PTP9	dCTP deaminase	dcd	FUNCTION: Catalyzes the deamination of dCTP to dUTP. {ECO:0000256|HAMAP-Rule:MF_00146}.	tr|A0A0E1PTP9|A0A0E1PTP9_ACIBA;tr|D0C9H4|D0C9H4_ACIB2;tr|A0A836YLH8|A0A836YLH8_ACIBA;tr|A0A5K6CTR0|A0A5K6CTR0_ACIB3;tr|V5VGA5|V5VGA5_ACIBA;tr|S3TA72|S3TA72_ACIBA;tr|N9J5Z8|N9J5Z8_ACIBA;tr|A0A5K1MN28|A0A5K1MN28_ACIBA;tr|A0A829RIK2|A0A829RIK2_ACIBA;tr|A0A013SMK9|A0A013SMK9_ACIBA;tr|A0A829K8X3|A0A829K8X3_ACIBA;tr|A0A828SY65|A0A828SY65_ACIBA;tr|A0A7U4BKX0|A0A7U4BKX0_ACIBA;tr|A0A7G6AJU6|A0A7G6AJU6_ACI…	tr|A0A0E1PTP9|A0A0E1PTP9_ACIBA dCTP deaminase OS=Acinetobacter baumannii NCGM 237 OX=1401639 GN=dcd PE=3 SV=1;tr|D0C9H4|D0C9H4_ACIB2 dCTP deaminase OS=Acinetobacter baumannii (strain ATCC 19606 / DSM 30007 / JCM 6841 / CCUG 19606 / CIP 70.34 / NBRC 109757	39	7	7	7	66.5	22.136	371610		366810	597190	597900	506250	Quantified	GO:0006226(BP:dUMP biosynthetic process);GO:0006229(BP:dUTP biosynthetic process);GO:0008829(MF:dCTP deaminase activity);GO:0000166(MF:nucleotide binding)	K01494(NA)	ko01232(Nucleotide metabolism);ko00240(Pyrimidine metabolism)		PF00692(dUTPase)
B0V8G0	Peptidyl-tRNA hydrolase	pth	FUNCTION: The natural substrate for this enzyme may be peptidyl-tRNAs which drop off the ribosome during protein synthesis. {ECO:0000255|HAMAP-Rule:MF_00083}.	sp|B0V8G0|PTH_ACIBY;tr|A0A009QF28|A0A009QF28_ACIBA;tr|A0A829RIS5|A0A829RIS5_ACIBA;tr|A0A837AYW7|A0A837AYW7_ACIBA;tr|N9J668|N9J668_ACIBA;tr|S3TA03|S3TA03_ACIBA;tr|A0A828SQK2|A0A828SQK2_ACIBA;tr|A0A6H3T2P1|A0A6H3T2P1_ACIBA;tr|A0A829K8R7|A0A829K8R7_ACIBA;tr|A0A5K6CU91|A0A5K6CU91_ACIB3;sp|B2HUM2|PTH_ACIBC;sp|B7GYR0|PTH_ACIB3;sp|B7I7B5|PTH_ACIB5;tr|A0A009GCD6|A0A009GCD6_ACIBA;tr|A0A009I022|A0A009I022_…	sp|B0V8G0|PTH_ACIBY Peptidyl-tRNA hydrolase OS=Acinetobacter baumannii (strain AYE) OX=509173 GN=pth PE=3 SV=1;tr|A0A009QF28|A0A009QF28_ACIBA Peptidyl-tRNA hydrolase OS=Acinetobacter baumannii 625974 OX=1310607 GN=pth PE=3 SV=1;tr|A0A829RIS5|A0A829RIS5_ACI	45	9	9	9	69.4	20.911				161390	122020	140050	Quantified	GO:0006412(BP:translation);GO:0005737(CC:cytoplasm);GO:0004045(MF:aminoacyl-tRNA hydrolase activity)				PF01195(Peptidyl-tRNA hydrolase)
B0V8I3	Phosphopantetheine adenylyltransferase	coaD	FUNCTION: Reversibly transfers an adenylyl group from ATP to 4'-phosphopantetheine, yielding dephospho-CoA (dPCoA) and pyrophosphate. {ECO:0000255|HAMAP-Rule:MF_00151}.	sp|B0V8I3|COAD_ACIBY;tr|A0A380UY41|A0A380UY41_ACIBA;tr|A0A7U3Y5M9|A0A7U3Y5M9_ACIB5;tr|A0A7U4BL08|A0A7U4BL08_ACIBA;tr|A0A0B2XKM4|A0A0B2XKM4_ACIBA;tr|A0A5K6CTZ2|A0A5K6CTZ2_ACIB3;tr|A0A059ZFC5|A0A059ZFC5_ACIBA;sp|B2HUN5|COAD_ACIBC;tr|A0A5K1MLK0|A0A5K1MLK0_ACIBA;tr|S3T4K9|S3T4K9_ACIBA;tr|A0A654KWW6|A0A654KWW6_ACIBM;tr|A0A7G6AJN0|A0A7G6AJN0_ACIBA;tr|A0A0E1PZR1|A0A0E1PZR1_ACIBA;tr|A0A828SJC8|A0A828SJC8…	sp|B0V8I3|COAD_ACIBY Phosphopantetheine adenylyltransferase OS=Acinetobacter baumannii (strain AYE) OX=509173 GN=coaD PE=1 SV=1;tr|A0A380UY41|A0A380UY41_ACIBA Phosphopantetheine adenylyltransferase OS=Acinetobacter baumannii OX=470 GN=coaD PE=3 SV=1;tr|A0A	43	5	5	5	44.2	18.456	73805		34530	318010	230810	202250	Quantified	GO:0015937(BP:coenzyme A biosynthetic process);GO:0005737(CC:cytoplasm);GO:0005524(MF:ATP binding);GO:0004595(MF:pantetheine-phosphate adenylyltransferase activity)	K00954(NA)	ko01240(Biosynthesis of cofactors);ko00770(Pantothenate and CoA biosynthesis)		PF01467(Cytidylyltransferase-like)
A0A7U4DER7	Shikimate kinase	aroK		tr|A0A7U4DER7|A0A7U4DER7_ACIBC;tr|N9LIA2|N9LIA2_ACIBA;tr|A0A7U3Y9T0|A0A7U3Y9T0_ACIB5;tr|A0A654L421|A0A654L421_ACIBM;tr|A0A5K6CMM0|A0A5K6CMM0_ACIB3;tr|A0A5K1MRD1|A0A5K1MRD1_ACIBA;tr|V5V963|V5V963_ACIBA;tr|D0CCN9|D0CCN9_ACIB2;tr|A0A829KGH8|A0A829KGH8_ACIBA;tr|A0A158M064|A0A158M064_ACIBA;tr|A0A0J1CVL7|A0A0J1CVL7_ACIBA;tr|A0A0E1PSZ1|A0A0E1PSZ1_ACIBA;tr|A0A385EZR9|A0A385EZR9_ACIBA;tr|S3TNA1|S3TNA1_ACI…	tr|A0A7U4DER7|A0A7U4DER7_ACIBC Shikimate kinase OS=Acinetobacter baumannii (strain ACICU) OX=405416 GN=aroK PE=3 SV=1;tr|N9LIA2|N9LIA2_ACIBA Shikimate kinase OS=Acinetobacter baumannii NIPH 80 OX=1217629 GN=aroK PE=3 SV=1;tr|A0A7U3Y9T0|A0A7U3Y9T0_ACIB5 Shi	39	10	10	10	60.3	21.318	22576	29182		223730	213680	251640	Quantified	GO:0009423(BP:chorismate biosynthetic process);GO:0016310(BP:phosphorylation);GO:0009073(BP:aromatic amino acid family biosynthetic process);GO:0005737(CC:cytoplasm);GO:0004765(MF:shikimate kinase activity);GO:0005524(MF:ATP binding);GO:0000287(MF:magnesium ion binding)	K00891(NA)	ko00400(Phenylalanine, tyrosine and tryptophan biosynthesis)		PF01202(Shikimate kinase)
A0A3R9S6A3	3-dehydroquinate synthase (Fragment)	EA686_12400	FUNCTION: Catalyzes the conversion of 3-deoxy-D-arabino-heptulosonate 7-phosphate (DAHP) to dehydroquinate (DHQ). {ECO:0000256|SAAS:SAAS00858858}.	tr|A0A3R9S6A3|A0A3R9S6A3_ACIBA;tr|A0A829RM19|A0A829RM19_ACIBA;tr|A0A009G8Y2|A0A009G8Y2_ACIBA;sp|B7IAV6|AROB_ACIB5;sp|B7GVP5|AROB_ACIB3;tr|A0A7X1SET5|A0A7X1SET5_ACIBA;tr|A0A158LZF3|A0A158LZF3_ACIBA;tr|A0A828SVQ3|A0A828SVQ3_ACIBA;tr|A0A829KG05|A0A829KG05_ACIBA;tr|A0A009QPR5|A0A009QPR5_ACIBA;tr|V5V8R5|V5V8R5_ACIBA;tr|S3TZW5|S3TZW5_ACIBA;tr|D0CCP0|D0CCP0_ACIB2;tr|A0A8B5DGR3|A0A8B5DGR3_ACIBA;tr|A0A836…	tr|A0A3R9S6A3|A0A3R9S6A3_ACIBA 3-dehydroquinate synthase (Fragment) OS=Acinetobacter baumannii OX=470 GN=EA686_12400 PE=3 SV=1;tr|A0A829RM19|A0A829RM19_ACIBA 3-dehydroquinate synthase OS=Acinetobacter baumannii 83444 OX=1310684 GN=aroB PE=3 SV=1;tr|A0A009G	46	10	10	7	35.6	35.826	70540		17502	200670	275920	296000	Quantified	GO:0009073(BP:aromatic amino acid family biosynthetic process);GO:0009423(BP:chorismate biosynthetic process);GO:0005737(CC:cytoplasm);GO:0003856(MF:3-dehydroquinate synthase activity);GO:0046872(MF:metal ion binding);GO:0000166(MF:nucleotide binding)	K01735(NA)	ko00400(Phenylalanine, tyrosine and tryptophan biosynthesis)		PF01761(3-dehydroquinate synthase)
B0V8P2	Phospho-N-acetylmuramoyl-pentapeptide-transferase	mraY	FUNCTION: First step of the lipid cycle reactions in the biosynthesis of the cell wall peptidoglycan. {ECO:0000255|HAMAP-Rule:MF_00038}.	sp|B0V8P2|MRAY_ACIBY;tr|A0A009EY28|A0A009EY28_ACIBA;tr|A0A385F190|A0A385F190_ACIBA;tr|N9LAN4|N9LAN4_ACIBA;tr|A0A5K1MSC0|A0A5K1MSC0_ACIBA;tr|A0A5K6CLS3|A0A5K6CLS3_ACIB3;tr|V5V8Q3|V5V8Q3_ACIBA;tr|S3TZV2|S3TZV2_ACIBA;tr|D0CCN0|D0CCN0_ACIB2;tr|A0A654L443|A0A654L443_ACIBM;tr|A0A836M1X8|A0A836M1X8_ACIBA;tr|A0A836LVN6|A0A836LVN6_ACIBA;tr|A0A829RM28|A0A829RM28_ACIBA;tr|A0A829KGA2|A0A829KGA2_ACIBA;tr|A0A8…	sp|B0V8P2|MRAY_ACIBY Phospho-N-acetylmuramoyl-pentapeptide-transferase OS=Acinetobacter baumannii (strain AYE) OX=509173 GN=mraY PE=3 SV=1;tr|A0A009EY28|A0A009EY28_ACIBA Phospho-N-acetylmuramoyl-pentapeptide-transferase OS=Acinetobacter baumannii 348935 OX	40	4	4	4	13.2	40.915				93784	94347	83745	Quantified	GO:0007049(BP:cell cycle);GO:0051301(BP:cell division);GO:0071555(BP:cell wall organization);GO:0009252(BP:peptidoglycan biosynthetic process);GO:0008360(BP:regulation of cell shape);GO:0016021(CC:integral component of membrane);GO:0005886(CC:plasma membrane);GO:0008963(MF:phospho-N-acetylmuramoyl-pentapeptide-transferase activity);GO:0051992(MF:UDP-N-acetylmuramoyl-L-alanyl-D-glutamyl-meso-2,6-d…	K01000(NA)	ko00550(Peptidoglycan biosynthesis)		PF00953(Glycosyl transferase family 4)
B0V8Q3	Glutamate--tRNA ligase	gltX	FUNCTION: Catalyzes the attachment of glutamate to tRNA(Glu) in a two-step reaction: glutamate is first activated by ATP to form Glu-AMP and then transferred to the acceptor end of tRNA(Glu). {ECO:0000255|HAMAP-Rule:MF_00022}.	sp|B0V8Q3|SYE_ACIBY;tr|A0A6H2UQN8|A0A6H2UQN8_ACIBA;tr|A0A335LTJ6|A0A335LTJ6_ACIBA;tr|A0A2P1B2X2|A0A2P1B2X2_ACIBA;tr|A0A0J1CWA0|A0A0J1CWA0_ACIBA;tr|A0A0E1PPD5|A0A0E1PPD5_ACIBA;tr|A0A059ZGG1|A0A059ZGG1_ACIBA;tr|A0A009PLW1|A0A009PLW1_ACIBA;tr|A0A654L3M6|A0A654L3M6_ACIBM;tr|A0A385F0U0|A0A385F0U0_ACIBA;tr|A0A828SLY9|A0A828SLY9_ACIBA;tr|A0A8B4MVD6|A0A8B4MVD6_ACIBA;sp|B2I0L0|SYE_ACIBC;sp|B0VPF6|SYE_ACIB…	sp|B0V8Q3|SYE_ACIBY Glutamate--tRNA ligase OS=Acinetobacter baumannii (strain AYE) OX=509173 GN=gltX PE=3 SV=1;tr|A0A6H2UQN8|A0A6H2UQN8_ACIBA Glutamate--tRNA ligase OS=Acinetobacter baumannii OX=470 GN=gltX PE=3 SV=1;tr|A0A335LTJ6|A0A335LTJ6_ACIBA Glutamat	55	21	21	21	45.6	57.49	580350	33798	89738	1481400	1507100	1368200	Quantified	GO:0006424(BP:glutamyl-tRNA aminoacylation);GO:0005737(CC:cytoplasm);GO:0005524(MF:ATP binding);GO:0004818(MF:glutamate-tRNA ligase activity);GO:0000049(MF:tRNA binding);GO:0008270(MF:zinc ion binding)	K01885(NA)	ko01240(Biosynthesis of cofactors);ko00970(Aminoacyl-tRNA biosynthesis);ko00860(Porphyrin metabolism)		PF00749(tRNA synthetases class I (E and Q), catalytic domain)
B0V8S1	Imidazoleglycerol-phosphate dehydratase	hisB		sp|B0V8S1|HIS7_ACIBY;tr|A0A158LY85|A0A158LY85_ACIBA;tr|A0A0E1PLR1|A0A0E1PLR1_ACIBA;tr|D0CCK0|D0CCK0_ACIB2;tr|A0A8F7K7L8|A0A8F7K7L8_ACIB2;tr|N9K1I9|N9K1I9_ACIBA;tr|S3TZR4|S3TZR4_ACIBA;tr|V5VAN2|V5VAN2_ACIBA;tr|A0A836M1E1|A0A836M1E1_ACIBA;tr|A0A829RL84|A0A829RL84_ACIBA;tr|A0A836LNY3|A0A836LNY3_ACIBA;tr|A0A828SQT2|A0A828SQT2_ACIBA;tr|A0A7U4F879|A0A7U4F879_ACIBA;tr|A0A062IH75|A0A062IH75_ACIBA;tr|A0A8…	sp|B0V8S1|HIS7_ACIBY Imidazoleglycerol-phosphate dehydratase OS=Acinetobacter baumannii (strain AYE) OX=509173 GN=hisB PE=3 SV=1;tr|A0A158LY85|A0A158LY85_ACIBA Imidazoleglycerol-phosphate dehydratase OS=Acinetobacter baumannii NIPH 190 OX=1217640 GN=hisB P	42	7	7	7	39.1	22.618				543420	414070	443100	Quantified	GO:0000105(BP:histidine biosynthetic process);GO:0005737(CC:cytoplasm);GO:0004424(MF:imidazoleglycerol-phosphate dehydratase activity)	K01693(NA)	ko00340(Histidine metabolism)		PF00475(Imidazoleglycerol-phosphate dehydratase)
A0A8F7KC54	Oxygen-dependent choline dehydrogenase	betA		tr|A0A8F7KC54|A0A8F7KC54_ACIB2;tr|N9KN69|N9KN69_ACIBA;tr|V5VHD8|V5VHD8_ACIBA;tr|S3TL46|S3TL46_ACIBA;tr|A0A158LRX5|A0A158LRX5_ACIBA;tr|A0A385ESY6|A0A385ESY6_ACIBA;sp|B2HV79|BETA_ACIBC;sp|B7GYG5|BETA_ACIB3;sp|B7I895|BETA_ACIB5;tr|A0A009GAD0|A0A009GAD0_ACIBA;tr|A0A009QHJ5|A0A009QHJ5_ACIBA;tr|A0A0J0ZP46|A0A0J0ZP46_ACIBA;tr|A0A062IN63|A0A062IN63_ACIBA;sp|B0VST3|BETA_ACIBS;tr|A0A5K1MQH8|A0A5K1MQH8_ACIB…	tr|A0A8F7KC54|A0A8F7KC54_ACIB2 Oxygen-dependent choline dehydrogenase OS=Acinetobacter baumannii (strain ATCC 19606 / DSM 30007 / JCM 6841 / CCUG 19606 / CIP 70.34 / NBRC 109757 / NCIMB 12457 / NCTC 12156 / 81) OX=575584 GN=betA PE=3 SV=1;tr|N9KN69|N9KN69_	43	19	19	18	47.8	61.302	575270		216270	276880	327810	344990	Quantified	GO:0019285(BP:glycine betaine biosynthetic process from choline);GO:0055114(BP:oxidation-reduction process);GO:0050660(MF:flavin adenine dinucleotide binding);GO:0008812(MF:choline dehydrogenase activity);GO:0008802(MF:betaine-aldehyde dehydrogenase activity)	K00108(NA)	ko00260(Glycine, serine and threonine metabolism)		PF05199(GMC oxidoreductase);PF00732(GMC oxidoreductase)
B0V9C8	Phosphoglucosamine mutase	glmM	FUNCTION: Catalyzes the conversion of glucosamine-6-phosphate to glucosamine-1-phosphate. {ECO:0000255|HAMAP-Rule:MF_01554}.	sp|B0V9C8|GLMM_ACIBY;tr|A0A829KGQ9|A0A829KGQ9_ACIBA;sp|B7GV90|GLMM_ACIB3;tr|A0A009HC78|A0A009HC78_ACIBA;tr|A0A009IUV0|A0A009IUV0_ACIB9;tr|A0A059ZEY9|A0A059ZEY9_ACIBA;tr|A0A0J0ZLG6|A0A0J0ZLG6_ACIBA;tr|A0A158LX04|A0A158LX04_ACIBA;tr|A0A385F107|A0A385F107_ACIBA;tr|A0A5K6CLU7|A0A5K6CLU7_ACIB3;sp|B7ICC7|GLMM_ACIB5;tr|A0A654LDW5|A0A654LDW5_ACIBM;tr|A0A7U4BJ87|A0A7U4BJ87_ACIBA;sp|B0VNX9|GLMM_ACIBS;tr|S3…	sp|B0V9C8|GLMM_ACIBY Phosphoglucosamine mutase OS=Acinetobacter baumannii (strain AYE) OX=509173 GN=glmM PE=3 SV=1;tr|A0A829KGQ9|A0A829KGQ9_ACIBA Phosphoglucosamine mutase OS=Acinetobacter baumannii EGD-HP18 OX=1358412 GN=glmM PE=3 SV=1;sp|B7GV90|GLMM_ACIB	48	17	17	17	59.3	48.162	89341		14020	594480	945910	554050	Quantified	GO:0005975(BP:carbohydrate metabolic process);GO:0000287(MF:magnesium ion binding);GO:0008966(MF:phosphoglucosamine mutase activity)	K03431(NA)	ko00520(Amino sugar and nucleotide sugar metabolism);ko01250(Biosynthesis of nucleotide sugars)		PF02879(Phosphoglucomutase/phosphomannomutase, alpha/beta/alpha domain II);PF00408(Phosphoglucomutase/phosphomannomutase, C-terminal domain);PF02878(Phosphoglucomutase/phosphomannomutase, alpha/beta/alpha domain I);PF02880(Phosphoglucomutase/phosphomannomutase, alpha/beta/alpha domain III)
B0V9D9	UDP-3-O-acyl-N-acetylglucosamine deacetylase	lpxC	FUNCTION: Catalyzes the hydrolysis of UDP-3-O-myristoyl-N-acetylglucosamine to form UDP-3-O-myristoylglucosamine and acetate, the committed step in lipid A biosynthesis. {ECO:0000255|HAMAP-Rule:MF_00388}.	sp|B0V9D9|LPXC_ACIBY;tr|A0A0J0ZM37|A0A0J0ZM37_ACIBA;tr|S3TQB2|S3TQB2_ACIBA;tr|N9LAB3|N9LAB3_ACIBA;sp|B0VNZ3|LPXC_ACIBS;sp|B7GV79|LPXC_ACIB3;tr|A0A009HC91|A0A009HC91_ACIBA;tr|A0A009HTJ3|A0A009HTJ3_ACIB9;tr|A0A009TFK9|A0A009TFK9_ACIBA;tr|A0A059ZJD9|A0A059ZJD9_ACIBA;tr|A0A062IAK4|A0A062IAK4_ACIBA;tr|A0A0E1PLI3|A0A0E1PLI3_ACIBA;tr|A0A836YLD5|A0A836YLD5_ACIBA;tr|A0A829RMP5|A0A829RMP5_ACIBA;sp|B2I1I9|L…	sp|B0V9D9|LPXC_ACIBY UDP-3-O-acyl-N-acetylglucosamine deacetylase OS=Acinetobacter baumannii (strain AYE) OX=509173 GN=lpxC PE=3 SV=1;tr|A0A0J0ZM37|A0A0J0ZM37_ACIBA UDP-3-O-acyl-N-acetylglucosamine deacetylase OS=Acinetobacter baumannii MRSN 3527 OX=140992	48	8	8	8	42.3	32.992				93575	36950	40686	Quantified	GO:0009245(BP:lipid A biosynthetic process);GO:0046872(MF:metal ion binding);GO:0008759(MF:UDP-3-O-[3-hydroxymyristoyl] N-acetylglucosamine deacetylase activity);GO:0103117(MF:UDP-3-O-acyl-N-acetylglucosamine deacetylase activity)	K02535(NA)	ko00540(Lipopolysaccharide biosynthesis)		PF03331(UDP-3-O-acyl N-acetylglycosamine deacetylase)
B7GXW0	Lysine--tRNA ligase	lysS		sp|B7GXW0|SYK_ACIB3;tr|A0A009GDQ2|A0A009GDQ2_ACIBA;tr|A0A062KSH1|A0A062KSH1_ACIBA;tr|A0A062SSI5|A0A062SSI5_ACIBA;tr|A0A077GN70|A0A077GN70_ACIBA;tr|A0A5K1MM01|A0A5K1MM01_ACIBA;tr|A0A0J0ZPE9|A0A0J0ZPE9_ACIBA;tr|A0A7U3Y5W7|A0A7U3Y5W7_ACIB5;tr|A0A836YHG8|A0A836YHG8_ACIBA;sp|B0VSE0|SYK_ACIBS;tr|A0A009SGZ2|A0A009SGZ2_ACIBA;tr|A0A5K6CTX3|A0A5K6CTX3_ACIB3;sp|B0V9L5|SYK_ACIBY;tr|A0A009Q4Q4|A0A009Q4Q4_ACIB…	sp|B7GXW0|SYK_ACIB3 Lysine--tRNA ligase OS=Acinetobacter baumannii (strain AB307-0294) OX=557600 GN=lysS PE=3 SV=1;tr|A0A009GDQ2|A0A009GDQ2_ACIBA Lysine--tRNA ligase OS=Acinetobacter baumannii 118362 OX=1310618 GN=lysS PE=3 SV=1;tr|A0A062KSH1|A0A062KSH1_AC	50	38	38	38	77.8	58.145	3185700	177470	1651500	2893000	4635600	2173900	Quantified	GO:0006430(BP:lysyl-tRNA aminoacylation);GO:0005737(CC:cytoplasm);GO:0005524(MF:ATP binding);GO:0004824(MF:lysine-tRNA ligase activity);GO:0000287(MF:magnesium ion binding);GO:0003676(MF:nucleic acid binding)	K04567(NA)	ko00970(Aminoacyl-tRNA biosynthesis)		PF01336(OB-fold nucleic acid binding domain);PF00152(tRNA synthetases class II (D, K and N))
A0A009TLH7	Sulfate adenylyltransferase subunit 2	cysD		tr|A0A009TLH7|A0A009TLH7_ACIBA;tr|A0A828SXA8|A0A828SXA8_ACIBA;tr|D0C8X9|D0C8X9_ACIB2;tr|A0A7U5CCU9|A0A7U5CCU9_ACIBA;tr|A0A7U3Y607|A0A7U3Y607_ACIB5;sp|B0VSD7|CYSD_ACIBS;tr|S3TKX9|S3TKX9_ACIBA;tr|N9J7Z3|N9J7Z3_ACIBA;tr|A0A009H948|A0A009H948_ACIBA;tr|A0A8F7PNQ7|A0A8F7PNQ7_ACIB2;tr|A0A837QDP9|A0A837QDP9_ACIBA;tr|A0A837AY97|A0A837AY97_ACIBA;tr|V5VFB2|V5VFB2_ACIBA;tr|A0A836YN92|A0A836YN92_ACIBA;tr|A0A0…	tr|A0A009TLH7|A0A009TLH7_ACIBA Sulfate adenylyltransferase subunit 2 OS=Acinetobacter baumannii 99063 OX=1310630 GN=cysD PE=3 SV=1;tr|A0A828SXA8|A0A828SXA8_ACIBA Sulfate adenylyltransferase subunit 2 OS=Acinetobacter baumannii 6014059 OX=525242 GN=cysD PE=	36	12	12	12	46	34.982	187510		86223	687720	698290	738910	Quantified	GO:0070814(BP:hydrogen sulfide biosynthetic process);GO:0000103(BP:sulfate assimilation);GO:0019419(BP:sulfate reduction);GO:0005524(MF:ATP binding);GO:0004781(MF:sulfate adenylyltransferase (ATP) activity)	K00957(NA)	ko00450(Selenocompound metabolism);ko00920(Sulfur metabolism);ko00261(Monobactam biosynthesis);ko00230(Purine metabolism)		PF01507(Phosphoadenosine phosphosulfate reductase family)
B0V9X1	Bifunctional protein GlmU	glmU	FUNCTION: Catalyzes the last two sequential reactions in the de novo biosynthetic pathway for UDP-N-acetylglucosamine (UDP-GlcNAc). The C-terminal domain catalyzes the transfer of acetyl group from acetyl coenzyme A to glucosamine-1-phosphate (GlcN-1-P) to produce N-acetylglucosamine-1-phosphate (GlcNAc-1-P), which is converted into UDP-GlcNAc by the transfer of uridine 5-monophosphate (from urid…	sp|B0V9X1|GLMU_ACIBY;tr|A0A7U3YA16|A0A7U3YA16_ACIB5;tr|A0A5K6CLZ2|A0A5K6CLZ2_ACIB3;tr|A0A385F0U7|A0A385F0U7_ACIBA;tr|A0A828SS54|A0A828SS54_ACIBA;tr|D0CFE9|D0CFE9_ACIB2;tr|A0A0J0ZN22|A0A0J0ZN22_ACIBA;tr|A0A0E1PLJ2|A0A0E1PLJ2_ACIBA;tr|A0A0D5YCC7|A0A0D5YCC7_ACIBA;sp|B2I2B5|GLMU_ACIBC;tr|A0A654L4M5|A0A654L4M5_ACIBM;tr|A0A1L9XHL2|A0A1L9XHL2_ACIBA;tr|A0A1V3DGR8|A0A1V3DGR8_ACIBA;tr|A0A7U4F5K2|A0A7U4F5K2…	sp|B0V9X1|GLMU_ACIBY Bifunctional protein GlmU OS=Acinetobacter baumannii (strain AYE) OX=509173 GN=glmU PE=3 SV=1;tr|A0A7U3YA16|A0A7U3YA16_ACIB5 Bifunctional protein GlmU OS=Acinetobacter baumannii (strain AB0057) OX=480119 GN=glmU PE=3 SV=1;tr|A0A5K6CLZ2	47	17	17	17	62.3	48.865	787200		659390	733070	626370	617290	Quantified	GO:0000902(BP:cell morphogenesis);GO:0071555(BP:cell wall organization);GO:0009245(BP:lipid A biosynthetic process);GO:0009103(BP:lipopolysaccharide biosynthetic process);GO:0009252(BP:peptidoglycan biosynthetic process);GO:0008360(BP:regulation of cell shape);GO:0006048(BP:UDP-N-acetylglucosamine biosynthetic process);GO:0005737(CC:cytoplasm);GO:0019134(MF:glucosamine-1-phosphate N-acetyltransfe…	K04042(NA)	ko00520(Amino sugar and nucleotide sugar metabolism);ko00541(O-Antigen nucleotide sugar biosynthesis);ko01250(Biosynthesis of nucleotide sugars)		PF00132(Bacterial transferase hexapeptide (six repeats));PF14602(Hexapeptide repeat of succinyl-transferase);PF12804(MobA-like NTP transferase domain)
B0V9X6	Urocanate hydratase	hutU	FUNCTION: Catalyzes the conversion of urocanate to 4-imidazolone-5-propionate. {ECO:0000255|HAMAP-Rule:MF_00577}.	sp|B0V9X6|HUTU_ACIBY;tr|A0A385F0C5|A0A385F0C5_ACIBA;tr|A0A5K6CL41|A0A5K6CL41_ACIB3;tr|A0A5K1MTZ3|A0A5K1MTZ3_ACIBA;tr|A0A0D5YC67|A0A0D5YC67_ACIBA;tr|A0A1S2FUY9|A0A1S2FUY9_ACIBA;tr|A0A0J0ZMH7|A0A0J0ZMH7_ACIBA;tr|D0CFE0|D0CFE0_ACIB2;tr|A0A009HX11|A0A009HX11_ACIB9;tr|A0A347R6G1|A0A347R6G1_ACIBA;sp|B7I271|HUTU_ACIB5;tr|V5V8P1|V5V8P1_ACIBA;sp|B7GUU5|HUTU_ACIB3;sp|B0VPV2|HUTU_ACIBS;tr|A0A829KE30|A0A829K…	sp|B0V9X6|HUTU_ACIBY Urocanate hydratase OS=Acinetobacter baumannii (strain AYE) OX=509173 GN=hutU PE=3 SV=1;tr|A0A385F0C5|A0A385F0C5_ACIBA Urocanate hydratase OS=Acinetobacter baumannii WM99c OX=945555 GN=hutU PE=3 SV=1;tr|A0A5K6CL41|A0A5K6CL41_ACIB3 Uroc	54	26	26	26	58.2	61.232	1772.3	34069		2163200	3435600	1337400	Quantified	GO:0019556(BP:histidine catabolic process to glutamate and formamide);GO:0019557(BP:histidine catabolic process to glutamate and formate);GO:0005737(CC:cytoplasm);GO:0016153(MF:urocanate hydratase activity)	K01712(NA)	ko00340(Histidine metabolism)		PF01175(Urocanase Rossmann-like domain);PF17391(Urocanase N-terminal domain);PF17392(Urocanase C-terminal domain)
B0VAI1	ATP phosphoribosyltransferase regulatory subunit	hisZ	FUNCTION: Required for the first step of histidine biosynthesis. May allow the feedback regulation of ATP phosphoribosyltransferase activity by histidine. {ECO:0000255|HAMAP-Rule:MF_00125}.	sp|B0VAI1|HISZ_ACIBY;tr|A0A654KY86|A0A654KY86_ACIBM;sp|B2HWK9|HISZ_ACIBC;sp|B7GWX1|HISZ_ACIB3;sp|B7IAF3|HISZ_ACIB5;tr|A0A059ZNW9|A0A059ZNW9_ACIBA;tr|A0A0E1PSM6|A0A0E1PSM6_ACIBA;tr|A0A385ETW8|A0A385ETW8_ACIBA;tr|A0A5K6CSJ0|A0A5K6CSJ0_ACIB3;tr|A0A0J1D8T6|A0A0J1D8T6_ACIBA;tr|A0A7U4F6F0|A0A7U4F6F0_ACIBA;tr|A0A7U7KDH4|A0A7U7KDH4_ACIBA;tr|A0A828SRJ6|A0A828SRJ6_ACIBA;tr|A0A836M113|A0A836M113_ACIBA;tr|D0…	sp|B0VAI1|HISZ_ACIBY ATP phosphoribosyltransferase regulatory subunit OS=Acinetobacter baumannii (strain AYE) OX=509173 GN=hisZ PE=3 SV=1;tr|A0A654KY86|A0A654KY86_ACIBM ATP phosphoribosyltransferase regulatory subunit OS=Acinetobacter baumannii (strain MDR	41	13	13	6	53.6	42.86	37024			306320	228380	255710	Quantified	GO:0000105(BP:histidine biosynthetic process);GO:0005737(CC:cytoplasm)	K02502(NA)	ko00340(Histidine metabolism)		PF13393(Histidyl-tRNA synthetase)
A0A828SZR2	Ribosomal RNA large subunit methyltransferase K/L	rlmL		tr|A0A828SZR2|A0A828SZR2_ACIBA;tr|A0A009QEI3|A0A009QEI3_ACIBA;sp|B2HWX8|RLMKL_ACIBC;sp|B0VLH0|RLMKL_ACIBS;tr|A0A829RF19|A0A829RF19_ACIBA;sp|B0VAL5|RLMKL_ACIBY;tr|A0A5P1BDL7|A0A5P1BDL7_ACIBA;tr|S3TRL2|S3TRL2_ACIBA;tr|A0A6I4HKB2|A0A6I4HKB2_ACIBA;tr|A0A7U4F723|A0A7U4F723_ACIBA;tr|A0A237VT61|A0A237VT61_ACIBA;tr|A0A8D6GZX6|A0A8D6GZX6_ACIBA;tr|A0A0E8PAX3|A0A0E8PAX3_ACIBA;tr|A0A0E1PV59|A0A0E1PV59_ACIBA;…	tr|A0A828SZR2|A0A828SZR2_ACIBA Ribosomal RNA large subunit methyltransferase K/L OS=Acinetobacter baumannii 6014059 OX=525242 GN=rlmL PE=3 SV=1;tr|A0A009QEI3|A0A009QEI3_ACIBA Ribosomal RNA large subunit methyltransferase K/L OS=Acinetobacter baumannii 6259	68	24	24	11	34.7	84.814	67124		17545	391500	507040	513700	Quantified	GO:0070476(BP:rRNA (guanine-N7)-methylation);GO:0005737(CC:cytoplasm);GO:0003723(MF:RNA binding);GO:0052915(MF:23S rRNA (guanine(2445)-N(2))-methyltransferase activity);GO:0070043(MF:rRNA (guanine-N7-)-methyltransferase activity)				PF10672(S-adenosylmethionine-dependent methyltransferase);PF02926(THUMP domain);PF01170(Putative RNA methylase family UPF0020)
B2HX50	DNA mismatch repair protein MutS	mutS	FUNCTION: This protein is involved in the repair of mismatches in DNA. It is possible that it carries out the mismatch recognition step. This protein has a weak ATPase activity. {ECO:0000255|HAMAP-Rule:MF_00096}.	sp|B2HX50|MUTS_ACIBC;tr|A0A836M0X3|A0A836M0X3_ACIBA;sp|B7GW85|MUTS_ACIB3;sp|B0VAU7|MUTS_ACIBY;tr|A0A0E1PTH1|A0A0E1PTH1_ACIBA;tr|A0A0J0ZZ95|A0A0J0ZZ95_ACIBA;tr|A0A385ETZ9|A0A385ETZ9_ACIBA;tr|A0A505UX13|A0A505UX13_ACIBA;tr|A0A5K6CSG2|A0A5K6CSG2_ACIB3;tr|A0A654KY84|A0A654KY84_ACIBM;tr|A0A7U4F7A9|A0A7U4F7A9_ACIBA;tr|A0A828SUC0|A0A828SUC0_ACIBA;tr|A0A6I4HKQ2|A0A6I4HKQ2_ACIBA;tr|A0A0D7RR33|A0A0D7RR33_A…	sp|B2HX50|MUTS_ACIBC DNA mismatch repair protein MutS OS=Acinetobacter baumannii (strain ACICU) OX=405416 GN=mutS PE=3 SV=1;tr|A0A836M0X3|A0A836M0X3_ACIBA DNA mismatch repair protein MutS OS=Acinetobacter baumannii 1499986 OX=1310673 GN=mutS PE=3 SV=1;sp|B	62	30	30	30	48.5	97.891	3454400	1012900	5144900	308130	353720	506720	Quantified	GO:0006298(BP:mismatch repair);GO:0005524(MF:ATP binding);GO:0003684(MF:damaged DNA binding);GO:0030983(MF:mismatched DNA binding)	K03555(NA)	ko03430(Mismatch repair)		PF05192(MutS domain III);PF05188(MutS domain II);PF00488(MutS domain V);PF05190(MutS family domain IV);PF01624(MutS domain I)
A0A654KV78	Arginine--tRNA ligase	argS		tr|A0A654KV78|A0A654KV78_ACIBM;tr|A0A837AAP8|A0A837AAP8_ACIBA;tr|D0CEL9|D0CEL9_ACIB2;sp|B0VNJ1|SYR_ACIBS;sp|B7I1U9|SYR_ACIB5;tr|A0A009G0Z8|A0A009G0Z8_ACIBA;tr|A0A0E1Q1J1|A0A0E1Q1J1_ACIBA;tr|A0A0J1A8C7|A0A0J1A8C7_ACIBA;tr|A0A385EQV1|A0A385EQV1_ACIBA;tr|A0A5K6CVR9|A0A5K6CVR9_ACIB3;sp|B0VBN5|SYR_ACIBY;tr|A0A6I4HME6|A0A6I4HME6_ACIBA;sp|B7H2A9|SYR_ACIB3;tr|S3T3J8|S3T3J8_ACIBA;tr|V5VI16|V5VI16_ACIBA;tr…	tr|A0A654KV78|A0A654KV78_ACIBM Arginine--tRNA ligase OS=Acinetobacter baumannii (strain MDR-ZJ06) OX=497978 GN=argS PE=3 SV=1;tr|A0A837AAP8|A0A837AAP8_ACIBA Arginine--tRNA ligase OS=Acinetobacter baumannii 1499986 OX=1310673 GN=argS PE=3 SV=1;tr|D0CEL9|D0C	50	32	32	4	65.6	66.305	1250100		1013500	2930400	2790800	3176500	Quantified	GO:0004814(MF:arginine-tRNA ligase activity)	K01887(NA)	ko00970(Aminoacyl-tRNA biosynthesis)		PF03485(Arginyl tRNA synthetase N terminal domain);PF05746(DALR anticodon binding domain);PF00750(tRNA synthetases class I (R))
A0A0E1PU87	Probable transcriptional regulatory protein AB237_2011	AB237_2011		tr|A0A0E1PU87|A0A0E1PU87_ACIBA;tr|A0A009HFK5|A0A009HFK5_ACIB9;tr|N9JH95|N9JH95_ACIBA;tr|S3UI55|S3UI55_ACIBA;tr|V5VDT0|V5VDT0_ACIBA;tr|D0C801|D0C801_ACIB2;sp|B0VC84|Y2155_ACIBY;tr|A0A837AYX9|A0A837AYX9_ACIBA;tr|A0A429MJU4|A0A429MJU4_ACIBA;tr|A0A828SVD6|A0A828SVD6_ACIBA;sp|B2HYW1|Y1536_ACIBC;sp|B7H3U3|Y1989_ACIB3;sp|B7I4G5|Y1731_ACIB5;tr|A0A009HDK9|A0A009HDK9_ACIBA;tr|A0A829KAV1|A0A829KAV1_ACIBA;tr…	tr|A0A0E1PU87|A0A0E1PU87_ACIBA Probable transcriptional regulatory protein AB237_2011 OS=Acinetobacter baumannii NCGM 237 OX=1401639 GN=AB237_2011 PE=3 SV=1;tr|A0A009HFK5|A0A009HFK5_ACIB9 Probable transcriptional regulatory protein J512_4276 OS=Acinetobact	40	5	5	5	25.6	27.608	430440		627640	657010	932570	931080	Quantified	GO:0006355(BP:regulation of transcription, DNA-templated);GO:0005737(CC:cytoplasm);GO:0003677(MF:DNA binding)				PF01709(Transcriptional regulator)
B0VD03	Phosphoglycerate kinase	pgk		sp|B0VD03|PGK_ACIBY;tr|A0A7S8ZVE3|A0A7S8ZVE3_ACIBA;tr|A0A5K6CRR2|A0A5K6CRR2_ACIB3;sp|B0VMX3|PGK_ACIBS;sp|B7H3N8|PGK_ACIB3;sp|B7I501|PGK_ACIB5;tr|A0A062ING5|A0A062ING5_ACIBA;tr|A0A086HXS4|A0A086HXS4_ACIBA;tr|A0A0M3KL68|A0A0M3KL68_ACIBA;tr|A0A158LUN0|A0A158LUN0_ACIBA;tr|A0A0J1D382|A0A0J1D382_ACIBA;tr|A0A829RHJ7|A0A829RHJ7_ACIBA;tr|A0A837AYK1|A0A837AYK1_ACIBA;tr|D0C7T5|D0C7T5_ACIB2;tr|N9JH65|N9JH65_…	sp|B0VD03|PGK_ACIBY Phosphoglycerate kinase OS=Acinetobacter baumannii (strain AYE) OX=509173 GN=pgk PE=3 SV=1;tr|A0A7S8ZVE3|A0A7S8ZVE3_ACIBA Phosphoglycerate kinase OS=Acinetobacter baumannii OX=470 GN=pgk PE=3 SV=1;tr|A0A5K6CRR2|A0A5K6CRR2_ACIB3 Phosphog	43	18	18	1	57.7	41.275	237960	41176	140090	2399300	2206700	2535900	Quantified	GO:0006096(BP:glycolytic process);GO:0005737(CC:cytoplasm);GO:0005524(MF:ATP binding);GO:0004618(MF:phosphoglycerate kinase activity)	K00927(NA)	ko00710(Carbon fixation in photosynthetic organisms);ko04066(HIF-1 signaling pathway);ko00010(Glycolysis / Gluconeogenesis)		PF00162(Phosphoglycerate kinase)
B0VD51	Cysteine desulfurase IscS	iscS	FUNCTION: Master enzyme that delivers sulfur to a number of partners involved in Fe-S cluster assembly, tRNA modification or cofactor biosynthesis. Catalyzes the removal of elemental sulfur atoms from cysteine to produce alanine. Functions as a sulfur delivery protein for Fe-S cluster synthesis onto IscU, an Fe-S scaffold assembly protein, as well as other S acceptor proteins. {ECO:0000255|HAMAP-…	sp|B0VD51|ISCS_ACIBY;tr|A0A009QMW0|A0A009QMW0_ACIBA;tr|N9JIK8|N9JIK8_ACIBA;tr|S3TGX2|S3TGX2_ACIBA;tr|V5VDL9|V5VDL9_ACIBA;tr|A0A837QBD3|A0A837QBD3_ACIBA;tr|A0A858S4M7|A0A858S4M7_ACIBA;tr|D0C7L7|D0C7L7_ACIB2;tr|A0A0J1D356|A0A0J1D356_ACIBA;tr|A0A385EUZ4|A0A385EUZ4_ACIBA;sp|B7H3H0|ISCS_ACIB3;sp|B7I5Q3|ISCS_ACIB5;tr|A0A009GD99|A0A009GD99_ACIBA;tr|A0A009HPG4|A0A009HPG4_ACIB9;tr|A0A062IU49|A0A062IU49_AC…	sp|B0VD51|ISCS_ACIBY Cysteine desulfurase IscS OS=Acinetobacter baumannii (strain AYE) OX=509173 GN=iscS PE=3 SV=1;tr|A0A009QMW0|A0A009QMW0_ACIBA Cysteine desulfurase IscS OS=Acinetobacter baumannii 625974 OX=1310607 GN=iscS PE=3 SV=1;tr|N9JIK8|N9JIK8_ACIB	43	20	20	20	62.7	44.853	664590		35098	2312000	2617700	2801300	Quantified	GO:0044571(BP:[2Fe-2S] cluster assembly);GO:0005737(CC:cytoplasm);GO:0051537(MF:2 iron, 2 sulfur cluster binding);GO:0031071(MF:cysteine desulfurase activity);GO:0046872(MF:metal ion binding);GO:0030170(MF:pyridoxal phosphate binding)	K04487(NA)	ko01240(Biosynthesis of cofactors);ko04122(Sulfur relay system);ko00730(Thiamine metabolism)		PF00266(Aminotransferase class-V)
B0VDI0	DNA-directed RNA polymerase subunit beta	rpoB	FUNCTION: DNA-dependent RNA polymerase catalyzes the transcription of DNA into RNA using the four ribonucleoside triphosphates as substrates. {ECO:0000255|HAMAP-Rule:MF_01321}.	sp|B0VDI0|RPOB_ACIBY;tr|N9KKB7|N9KKB7_ACIBA;tr|A0A836M4Q3|A0A836M4Q3_ACIBA;sp|B2I1Z1|RPOB_ACIBC;sp|B7H1J8|RPOB_ACIB3;sp|B7I360|RPOB_ACIB5;tr|A0A009GI40|A0A009GI40_ACIBA;tr|A0A009IRP4|A0A009IRP4_ACIB9;tr|A0A009PFF0|A0A009PFF0_ACIBA;tr|A0A385ER88|A0A385ER88_ACIBA;tr|A0A1S2G414|A0A1S2G414_ACIBA;tr|A0A5K1MSY4|A0A5K1MSY4_ACIBA;tr|A0A5K6CVC2|A0A5K6CVC2_ACIB3;tr|A0A5N5Y1B2|A0A5N5Y1B2_ACIBA;tr|A0A5P1UK57…	sp|B0VDI0|RPOB_ACIBY DNA-directed RNA polymerase subunit beta OS=Acinetobacter baumannii (strain AYE) OX=509173 GN=rpoB PE=3 SV=1;tr|N9KKB7|N9KKB7_ACIBA DNA-directed RNA polymerase subunit beta OS=Acinetobacter baumannii NIPH 80 OX=1217629 GN=rpoB PE=3 SV=	134	78	78	78	67.9	151.85	11766000	1939600	9094500	12119000	12153000	13528000	Quantified	GO:0006351(BP:transcription, DNA-templated);GO:0003677(MF:DNA binding);GO:0003899(MF:DNA-directed 5'-3' RNA polymerase activity);GO:0032549(MF:ribonucleoside binding)	K03043(NA)	ko03020(RNA polymerase)		PF00562(RNA polymerase Rpb2, domain 6);PF04563(RNA polymerase beta subunit);PF04561(RNA polymerase Rpb2, domain 2);PF04560(RNA polymerase Rpb2, domain 7);PF10385(RNA polymerase beta subunit external 1 domain);PF04565(RNA polymerase Rpb2, domain 3)
D0CAZ5	UvrABC system protein C	uvrC	FUNCTION: The UvrABC repair system catalyzes the recognition and processing of DNA lesions. UvrC both incises the 5' and 3' sides of the lesion. The N-terminal half is responsible for the 3' incision and the C-terminal half is responsible for the 5' incision. {ECO:0000256|HAMAP-Rule:MF_00203, ECO:0000256|SAAS:SAAS00088192}.	tr|D0CAZ5|D0CAZ5_ACIB2;tr|S3T0Z3|S3T0Z3_ACIBA;tr|A0A6H3T4J7|A0A6H3T4J7_ACIBA;tr|A0A6H3ENU8|A0A6H3ENU8_ACIBA;sp|B0VE41|UVRC_ACIBY;tr|A0A7U3XW17|A0A7U3XW17_ACIBC;tr|A0A6H3TB86|A0A6H3TB86_ACIBA;tr|A0A380UZI7|A0A380UZI7_ACIBA;tr|A0A5K1MQC5|A0A5K1MQC5_ACIBA;tr|A0A077GBX0|A0A077GBX0_ACIBA;tr|A0A0D5YMT2|A0A0D5YMT2_ACIBA;tr|A0A0E1Q143|A0A0E1Q143_ACIBA;tr|A0A0J1A7M2|A0A0J1A7M2_ACIBA;tr|A0A385ERN5|A0A385ER…	tr|D0CAZ5|D0CAZ5_ACIB2 UvrABC system protein C OS=Acinetobacter baumannii (strain ATCC 19606 / DSM 30007 / JCM 6841 / CCUG 19606 / CIP 70.34 / NBRC 109757 / NCIMB 12457 / NCTC 12156 / 81) OX=575584 GN=uvrC PE=3 SV=1;tr|S3T0Z3|S3T0Z3_ACIBA UvrABC system pro	48	14	14	14	30.2	68.263				93379	83522	97697	Quantified	GO:0006289(BP:nucleotide-excision repair);GO:0009432(BP:SOS response);GO:0005737(CC:cytoplasm);GO:0009380(CC:excinuclease repair complex);GO:0003677(MF:DNA binding);GO:0009381(MF:excinuclease ABC activity)	K03703(NA)	ko03420(Nucleotide excision repair)		PF08459(UvrC Helix-hairpin-helix N-terminal);PF14520(Helix-hairpin-helix domain);PF02151(UvrB/uvrC motif);PF01541(GIY-YIG catalytic domain)
B0VE46	3-ketoacyl-CoA thiolase	fadA	FUNCTION: Catalyzes the final step of fatty acid oxidation in which acetyl-CoA is released and the CoA ester of a fatty acid two carbons shorter is formed. {ECO:0000255|HAMAP-Rule:MF_01620}.	sp|B0VE46|FADA_ACIBY;sp|B2I2J8|FADA_ACIBC;tr|N9KK67|N9KK67_ACIBA;tr|S3THK7|S3THK7_ACIBA;tr|D0CB00|D0CB00_ACIB2;tr|A0A829K6Q2|A0A829K6Q2_ACIBA;tr|A0A836M3T4|A0A836M3T4_ACIBA;sp|B7H1I1|FADA_ACIB3;sp|B7I3P0|FADA_ACIB5;tr|A0A009H1V7|A0A009H1V7_ACIBA;tr|A0A009IAF1|A0A009IAF1_ACIB9;tr|A0A009QBZ3|A0A009QBZ3_ACIBA;tr|A0A009SD78|A0A009SD78_ACIBA;tr|A0A828STD5|A0A828STD5_ACIBA;tr|A0A059ZM33|A0A059ZM33_ACIB…	sp|B0VE46|FADA_ACIBY 3-ketoacyl-CoA thiolase OS=Acinetobacter baumannii (strain AYE) OX=509173 GN=fadA PE=3 SV=1;sp|B2I2J8|FADA_ACIBC 3-ketoacyl-CoA thiolase OS=Acinetobacter baumannii (strain ACICU) OX=405416 GN=fadA PE=3 SV=1;tr|N9KK67|N9KK67_ACIBA 3-ket	45	15	15	15	48.7	41.088	1146800		1278000	1355400	1789700	1867900	Quantified	GO:0006635(BP:fatty acid beta-oxidation);GO:0005737(CC:cytoplasm);GO:0003988(MF:acetyl-CoA C-acyltransferase activity)	K00632(NA)	ko00592(alpha-Linolenic acid metabolism);ko00071(Fatty acid degradation);ko00642(Ethylbenzene degradation);ko00280(Valine, leucine and isoleucine degradation);ko00362(Benzoate degradation);ko00281(Geraniol degradation)		PF02803(Thiolase, C-terminal domain);PF00108(Thiolase, N-terminal domain)
B0VE54	UPF0301 protein ABAYE3454	ABAYE3454		sp|B0VE54|Y3454_ACIBY;tr|A0A009HT12|A0A009HT12_ACIB9;sp|B7H1G7|Y3217_ACIB3;sp|B0VLV9|Y3201_ACIBS;tr|A0A158LRZ6|A0A158LRZ6_ACIBA;tr|A0A5K1MQD9|A0A5K1MQD9_ACIBA;tr|A0A385ERP5|A0A385ERP5_ACIBA;tr|A0A3S0N684|A0A3S0N684_ACIBA;tr|A0A5K6CUS7|A0A5K6CUS7_ACIB3;tr|S3T5W6|S3T5W6_ACIBA;tr|N9KK54|N9KK54_ACIBA;tr|D0CAY5|D0CAY5_ACIB2;tr|A0A836M3M7|A0A836M3M7_ACIBA;tr|A0A836LQS1|A0A836LQS1_ACIBA;tr|A0A829RGP2|A0…	sp|B0VE54|Y3454_ACIBY UPF0301 protein ABAYE3454 OS=Acinetobacter baumannii (strain AYE) OX=509173 GN=ABAYE3454 PE=3 SV=1;tr|A0A009HT12|A0A009HT12_ACIB9 UPF0301 protein J512_0509 OS=Acinetobacter baumannii (strain 1295743) OX=1310613 GN=J512_0509 PE=3 SV=1;	44	5	5	5	35.3	20.5				181880	200170	234360	Quantified					PF02622(Uncharacterized ACR, COG1678)
A0A828STH1	Translation initiation factor IF-2	infB		tr|A0A828STH1|A0A828STH1_ACIBA;tr|A0A009SV81|A0A009SV81_ACIBA;tr|S3THH2|S3THH2_ACIBA;tr|V5VH30|V5VH30_ACIBA;tr|A0A836YP42|A0A836YP42_ACIBA;sp|B0VE81|IF2_ACIBY;tr|A0A829RNB3|A0A829RNB3_ACIBA;sp|B2I2M7|IF2_ACIBC;tr|D0CAX1|D0CAX1_ACIB2;sp|B7I3R9|IF2_ACIB5;tr|A0A009G9E0|A0A009G9E0_ACIBA;tr|A0A009IU53|A0A009IU53_ACIB9;tr|A0A009PYW3|A0A009PYW3_ACIBA;sp|B7H115|IF2_ACIB3;tr|A0A829K449|A0A829K449_ACIBA;tr…	tr|A0A828STH1|A0A828STH1_ACIBA Translation initiation factor IF-2 OS=Acinetobacter baumannii 6014059 OX=525242 GN=infB PE=3 SV=1;tr|A0A009SV81|A0A009SV81_ACIBA Translation initiation factor IF-2 OS=Acinetobacter baumannii 99063 OX=1310630 GN=infB PE=3 SV=1	41	51	51	2	62.1	97.313	2245900	69193	2019500	6811000	8589900	3621500	Quantified	GO:0006413(BP:translational initiation);GO:0005737(CC:cytoplasm);GO:0005525(MF:GTP binding);GO:0003743(MF:translation initiation factor activity);GO:0003924(MF:GTPase activity)				PF00009(Elongation factor Tu GTP binding domain);PF04760(Translation initiation factor IF-2, N-terminal region);PF11987(Translation-initiation factor 2);PF08364(Bacterial translation initiation factor IF-2 associated region)
B0VEC9	Ferrochelatase	hemH	FUNCTION: Catalyzes the ferrous insertion into protoporphyrin IX. {ECO:0000255|HAMAP-Rule:MF_00323}.	sp|B0VEC9|HEMH_ACIBY;tr|A0A0J1A557|A0A0J1A557_ACIBA;tr|D0CAS9|D0CAS9_ACIB2;tr|A0A829RL85|A0A829RL85_ACIBA;tr|A0A836YM71|A0A836YM71_ACIBA;sp|B2I2R9|HEMH_ACIBC;sp|B7I4A8|HEMH_ACIB5;tr|A0A009IRF4|A0A009IRF4_ACIB9;tr|A0A009QEB2|A0A009QEB2_ACIBA;tr|A0A009TGD6|A0A009TGD6_ACIBA;tr|A0A059ZGM7|A0A059ZGM7_ACIBA;tr|A0A829K6J1|A0A829K6J1_ACIBA;tr|A0A0E1PUL8|A0A0E1PUL8_ACIBA;tr|A0A0E1JQV5|A0A0E1JQV5_ACIBA;tr|…	sp|B0VEC9|HEMH_ACIBY Ferrochelatase OS=Acinetobacter baumannii (strain AYE) OX=509173 GN=hemH PE=3 SV=1;tr|A0A0J1A557|A0A0J1A557_ACIBA Ferrochelatase OS=Acinetobacter baumannii MRSN 3527 OX=1409923 GN=hemH PE=3 SV=1;tr|D0CAS9|D0CAS9_ACIB2 Ferrochelatase OS	48	9	9	1	39.1	38.275	13636			122150	46475	82553	Quantified	GO:0006783(BP:heme biosynthetic process);GO:0005737(CC:cytoplasm);GO:0004325(MF:ferrochelatase activity);GO:0046872(MF:metal ion binding)	K01772(NA)	ko00860(Porphyrin metabolism);ko01240(Biosynthesis of cofactors)		PF00762(Ferrochelatase)
B0VEG5	tRNA uridine(34) hydroxylase	trhO		sp|B0VEG5|TRHO_ACIBY;tr|A0A7U3Y2B6|A0A7U3Y2B6_ACIBC;sp|B0VSK0|TRHO_ACIBS;tr|D0CDS4|D0CDS4_ACIB2;tr|A0A0E1PN61|A0A0E1PN61_ACIBA;tr|A0A829K8W5|A0A829K8W5_ACIBA;tr|A0A829RMP9|A0A829RMP9_ACIBA;tr|A0A836M2H6|A0A836M2H6_ACIBA;tr|S3ULW0|S3ULW0_ACIBA;tr|V5VBX3|V5VBX3_ACIBA;tr|A0A828SYY5|A0A828SYY5_ACIBA;tr|A0A8F7K8G1|A0A8F7K8G1_ACIB2;tr|N9KZK0|N9KZK0_ACIBA;tr|A0A158LX94|A0A158LX94_ACIBA;tr|A0A0M3FVB0|A0A…	sp|B0VEG5|TRHO_ACIBY tRNA uridine(34) hydroxylase OS=Acinetobacter baumannii (strain AYE) OX=509173 GN=trhO PE=3 SV=1;tr|A0A7U3Y2B6|A0A7U3Y2B6_ACIBC tRNA uridine(34) hydroxylase OS=Acinetobacter baumannii (strain ACICU) OX=405416 GN=trhO PE=3 SV=1;sp|B0VSK	35	14	14	6	60.8	35.527	504590	127220	289450	930860	1028100	1104700	Quantified					PF00581(Rhodanese-like domain)
B0VEN3	Glutamyl-tRNA(Gln) amidotransferase subunit A	gatA	FUNCTION: Allows the formation of correctly charged Gln-tRNA(Gln) through the transamidation of misacylated Glu-tRNA(Gln) in organisms which lack glutaminyl-tRNA synthetase. The reaction takes place in the presence of glutamine and ATP through an activated gamma-phospho-Glu-tRNA(Gln). {ECO:0000255|HAMAP-Rule:MF_00120}.	sp|B0VEN3|GATA_ACIBY;tr|A0A7G4KDQ3|A0A7G4KDQ3_ACIBA;tr|A0A009GE46|A0A009GE46_ACIBA;tr|A0A009ISN8|A0A009ISN8_ACIB9;tr|A0A059ZI18|A0A059ZI18_ACIBA;tr|A0A0E1PNW2|A0A0E1PNW2_ACIBA;tr|A0A0F5XQ76|A0A0F5XQ76_ACIBA;tr|A0A0J0ZSV3|A0A0J0ZSV3_ACIBA;tr|A0A0M3FF63|A0A0M3FF63_ACIBA;tr|A0A158LXT1|A0A158LXT1_ACIBA;tr|A0A385F034|A0A385F034_ACIBA;tr|A0A5K1MHD8|A0A5K1MHD8_ACIBA;sp|B7GXC5|GATA_ACIB3;tr|A0A654L2M7|A0…	sp|B0VEN3|GATA_ACIBY Glutamyl-tRNA(Gln) amidotransferase subunit A OS=Acinetobacter baumannii (strain AYE) OX=509173 GN=gatA PE=3 SV=1;tr|A0A7G4KDQ3|A0A7G4KDQ3_ACIBA Glutamyl-tRNA(Gln) amidotransferase subunit A OS=Acinetobacter baumannii OX=470 GN=gatA_1	56	18	18	18	45.7	53.011	1195000		1331600	1196000	1673100	1611900	Quantified	GO:0006412(BP:translation);GO:0030956(CC:glutamyl-tRNA(Gln) amidotransferase complex);GO:0004040(MF:amidase activity);GO:0005524(MF:ATP binding);GO:0050567(MF:glutaminyl-tRNA synthase (glutamine-hydrolyzing) activity)	K02433(NA)	ko00970(Aminoacyl-tRNA biosynthesis)		PF01425(Amidase)
B0VKT1	Gamma-glutamyl phosphate reductase	proA	FUNCTION: Catalyzes the NADPH-dependent reduction of L-glutamate 5-phosphate into L-glutamate 5-semialdehyde and phosphate. The product spontaneously undergoes cyclization to form 1-pyrroline-5-carboxylate. {ECO:0000255|HAMAP-Rule:MF_00412}.	sp|B0VKT1|PROA_ACIBS;tr|A0A1S2G4B2|A0A1S2G4B2_ACIBA;tr|A0A385ERT8|A0A385ERT8_ACIBA;tr|A0A5K1MLC7|A0A5K1MLC7_ACIBA;tr|A0A009HBM5|A0A009HBM5_ACIBA;tr|A0A009IIL0|A0A009IIL0_ACIB9;tr|A0A0D8FPJ5|A0A0D8FPJ5_ACIBA;tr|A0A0E1PUG9|A0A0E1PUG9_ACIBA;tr|A0A0J8XJG0|A0A0J8XJG0_ACIBA;tr|A0A158LR20|A0A158LR20_ACIBA;tr|A0A654KW14|A0A654KW14_ACIBM;tr|A0A6A8C8B9|A0A6A8C8B9_ACIBA;tr|A0A7U4BKF2|A0A7U4BKF2_ACIBA;tr|A0A…	sp|B0VKT1|PROA_ACIBS Gamma-glutamyl phosphate reductase OS=Acinetobacter baumannii (strain SDF) OX=509170 GN=proA PE=3 SV=1;tr|A0A1S2G4B2|A0A1S2G4B2_ACIBA Gamma-glutamyl phosphate reductase OS=Acinetobacter baumannii OX=470 GN=proA PE=3 SV=1;tr|A0A385ERT8|	38	19	19	1	61	45.696	709370		266020	1063100	914710	1014100	Quantified	GO:0055129(BP:L-proline biosynthetic process);GO:0005737(CC:cytoplasm);GO:0004350(MF:glutamate-5-semialdehyde dehydrogenase activity);GO:0050661(MF:NADP binding)	K00147(NA)	ko00332(Carbapenem biosynthesis);ko00330(Arginine and proline metabolism)		PF00171(Aldehyde dehydrogenase family)
B0VLL2	tRNA uridine 5-carboxymethylaminomethyl modification enzyme MnmG	mnmG	FUNCTION: NAD-binding protein involved in the addition of a carboxymethylaminomethyl (cmnm) group at the wobble position (U34) of certain tRNAs, forming tRNA-cmnm(5)s(2)U34. {ECO:0000255|HAMAP-Rule:MF_00129}.	sp|B0VLL2|MNMG_ACIBS;tr|A0A8B4MRW1|A0A8B4MRW1_ACIBA;sp|B2HUB2|MNMG_ACIBC;tr|A0A009IT03|A0A009IT03_ACIB9;tr|A0A0E1PVL7|A0A0E1PVL7_ACIBA;tr|A0A385EY51|A0A385EY51_ACIBA;tr|A0A654L1T4|A0A654L1T4_ACIBM;tr|A0A7M3FI29|A0A7M3FI29_ACIBA;tr|A0A7U4F835|A0A7U4F835_ACIBA;tr|A0A7Z2AF58|A0A7Z2AF58_ACIBA;tr|A0A828SMA5|A0A828SMA5_ACIBA;tr|A0A829K5F1|A0A829K5F1_ACIBA;tr|A0A836YME7|A0A836YME7_ACIBA;tr|A0A8I1ZAW6|A0…	sp|B0VLL2|MNMG_ACIBS tRNA uridine 5-carboxymethylaminomethyl modification enzyme MnmG OS=Acinetobacter baumannii (strain SDF) OX=509170 GN=mnmG PE=3 SV=1;tr|A0A8B4MRW1|A0A8B4MRW1_ACIBA tRNA uridine 5-carboxymethylaminomethyl modification enzyme MnmG OS=Aci	53	22	22	22	44.7	69.083	7263.9	44867	20715	519760	586320	708960	Quantified	GO:0002098(BP:tRNA wobble uridine modification);GO:0005737(CC:cytoplasm);GO:0050660(MF:flavin adenine dinucleotide binding)				PF01134(Glucose inhibited division protein A);PF13932(GidA associated domain)
A0A062KXZ2	Ubiquinone biosynthesis O-methyltransferase	ubiG	FUNCTION: O-methyltransferase that catalyzes the 2 O-methylation steps in the ubiquinone biosynthetic pathway. {ECO:0000256|HAMAP-Rule:MF_00472, ECO:0000256|SAAS:SAAS00561163}.	tr|A0A062KXZ2|A0A062KXZ2_ACIBA;tr|A0A5P3MEH8|A0A5P3MEH8_ACIBA;tr|A0A009PG18|A0A009PG18_ACIBA;tr|A0A009TNJ7|A0A009TNJ7_ACIBA;tr|A0A0E1FKY4|A0A0E1FKY4_ACIBA;tr|A0A0E1PVN2|A0A0E1PVN2_ACIBA;tr|A0A158LQT8|A0A158LQT8_ACIBA;tr|A0A1W1TY09|A0A1W1TY09_ACIBA;tr|A0A385EQK0|A0A385EQK0_ACIBA;tr|A0A5P1BGG7|A0A5P1BGG7_ACIBA;tr|A0A654KUX5|A0A654KUX5_ACIBM;tr|A0A6I4HJG4|A0A6I4HJG4_ACIBA;tr|A0A7U4BJL2|A0A7U4BJL2_AC…	tr|A0A062KXZ2|A0A062KXZ2_ACIBA Ubiquinone biosynthesis O-methyltransferase OS=Acinetobacter baumannii 1571545 OX=1310816 GN=ubiG PE=3 SV=1;tr|A0A5P3MEH8|A0A5P3MEH8_ACIBA Ubiquinone biosynthesis O-methyltransferase OS=Acinetobacter baumannii OX=470 GN=ubiG	41	10	1	1	48.9	26.6				41063	11332	12535	Quantified	GO:0032259(BP:methylation);GO:0006744(BP:ubiquinone biosynthetic process);GO:0008425(MF:2-polyprenyl-6-methoxy-1,4-benzoquinone methyltransferase activity);GO:0008689(MF:3-demethylubiquinone-9 3-O-methyltransferase activity)	K00568(NA)	ko00130(Ubiquinone and other terpenoid-quinone biosynthesis);ko01240(Biosynthesis of cofactors)		PF13489(Methyltransferase domain)
B0VMY7	3-deoxy-manno-octulosonate cytidylyltransferase	kdsB	FUNCTION: Activates KDO (a required 8-carbon sugar) for incorporation into bacterial lipopolysaccharide in Gram-negative bacteria. {ECO:0000255|HAMAP-Rule:MF_00057}.	sp|B0VMY7|KDSB_ACIBS;tr|A0A828SQ53|A0A828SQ53_ACIBA;tr|D0C7S1|D0C7S1_ACIB2;sp|B2HZD0|KDSB_ACIBC;tr|A0A009I421|A0A009I421_ACIB9;tr|A0A059ZLN7|A0A059ZLN7_ACIBA;tr|A0A062ILT6|A0A062ILT6_ACIBA;tr|A0A0E1PRM0|A0A0E1PRM0_ACIBA;tr|A0A0J0ZW43|A0A0J0ZW43_ACIBA;tr|A0A2P1AZC8|A0A2P1AZC8_ACIBA;tr|A0A654KYT6|A0A654KYT6_ACIBM;tr|A0A385EVL5|A0A385EVL5_ACIBA;tr|A0A7U4BMS6|A0A7U4BMS6_ACIBA;tr|N9JHC6|N9JHC6_ACIBA;t…	sp|B0VMY7|KDSB_ACIBS 3-deoxy-manno-octulosonate cytidylyltransferase OS=Acinetobacter baumannii (strain SDF) OX=509170 GN=kdsB PE=3 SV=1;tr|A0A828SQ53|A0A828SQ53_ACIBA 3-deoxy-manno-octulosonate cytidylyltransferase OS=Acinetobacter baumannii 6014059 OX=52	50	8	8	8	37.9	28.334	7576400		249710	970270	709670	1060400	Quantified	GO:0033468(BP:CMP-keto-3-deoxy-D-manno-octulosonic acid biosynthetic process);GO:0009103(BP:lipopolysaccharide biosynthetic process);GO:0005737(CC:cytoplasm);GO:0008690(MF:3-deoxy-manno-octulosonate cytidylyltransferase activity)	K00979(NA)	ko00540(Lipopolysaccharide biosynthesis);ko01250(Biosynthesis of nucleotide sugars)		PF02348(Cytidylyltransferase)
B0VNF6	Alanine racemase	alr	FUNCTION: Catalyzes the interconversion of L-alanine and D-alanine. May also act on other amino acids. {ECO:0000255|HAMAP-Rule:MF_01201}.	sp|B0VNF6|ALR_ACIBS;tr|A0A7X5LWR8|A0A7X5LWR8_ACIBA;tr|A0A5P9W201|A0A5P9W201_ACIBA;tr|A0A3F3MQT7|A0A3F3MQT7_ACIBA;tr|A0A0E1JQG0|A0A0E1JQG0_ACIBA;tr|A0A009I3M6|A0A009I3M6_ACIB9;tr|A0A836YL82|A0A836YL82_ACIBA;tr|D0CEQ8|D0CEQ8_ACIB2;tr|A0A009H0S2|A0A009H0S2_ACIBA;tr|A0A6F8TK53|A0A6F8TK53_ACIBA;tr|A0A7U3XVE0|A0A7U3XVE0_ACIBC;tr|A0A1T0ZRX8|A0A1T0ZRX8_ACIBA;tr|A0A6H3EHF8|A0A6H3EHF8_ACIBA;tr|A0A4Q4GKH5|A…	sp|B0VNF6|ALR_ACIBS Alanine racemase OS=Acinetobacter baumannii (strain SDF) OX=509170 GN=alr PE=3 SV=1;tr|A0A7X5LWR8|A0A7X5LWR8_ACIBA Alanine racemase OS=Acinetobacter baumannii OX=470 GN=alr PE=3 SV=1;tr|A0A5P9W201|A0A5P9W201_ACIBA Alanine racemase OS=Ac	63	13	13	13	52.9	40.497	148230			173810	211630	219700	Quantified	GO:0030632(BP:D-alanine biosynthetic process);GO:0008784(MF:alanine racemase activity);GO:0030170(MF:pyridoxal phosphate binding)	K01775(NA)	ko00470(D-Amino acid metabolism)		PF00842(Alanine racemase, C-terminal domain);PF01168(Alanine racemase, N-terminal domain)
B0VNK5	ATP synthase epsilon chain	atpC	FUNCTION: Produces ATP from ADP in the presence of a proton gradient across the membrane. {ECO:0000255|HAMAP-Rule:MF_00530}.	sp|B0VNK5|ATPE_ACIBS	sp|B0VNK5|ATPE_ACIBS ATP synthase epsilon chain OS=Acinetobacter baumannii (strain SDF) OX=509170 GN=atpC PE=3 SV=1	1	6	1	1	59.7	14.555	33336			200290	219740	320820	Quantified	GO:0015986(BP:ATP synthesis coupled proton transport);GO:0005886(CC:plasma membrane);GO:0045261(CC:proton-transporting ATP synthase complex, catalytic core F(1));GO:0005524(MF:ATP binding);GO:0046933(MF:proton-transporting ATP synthase activity, rotational mechanism)	K02114(NA)	ko00195(Photosynthesis);ko00190(Oxidative phosphorylation)		PF02823(ATP synthase, Delta/Epsilon chain, beta-sandwich domain)
B0VNL8	Peptide deformylase	def	FUNCTION: Removes the formyl group from the N-terminal Met of newly synthesized proteins. Requires at least a dipeptide for an efficient rate of reaction. N-terminal L-methionine is a prerequisite for activity but the enzyme has broad specificity at other positions. {ECO:0000255|HAMAP-Rule:MF_00163}.	sp|B0VNL8|DEF_ACIBS;tr|A0A062I867|A0A062I867_ACIBA;tr|N9LAK7|N9LAK7_ACIBA;tr|S3T066|S3T066_ACIBA;tr|V5VHI8|V5VHI8_ACIBA;tr|A0A836M156|A0A836M156_ACIBA;tr|D0CEJ3|D0CEJ3_ACIB2;tr|A0A829RJP9|A0A829RJP9_ACIBA;tr|A0A5K1MR99|A0A5K1MR99_ACIBA;tr|A0A828SLP3|A0A828SLP3_ACIBA;tr|A0A009HP62|A0A009HP62_ACIB9;tr|A0A009PUP6|A0A009PUP6_ACIBA;tr|A0A009SIR5|A0A009SIR5_ACIBA;tr|A0A829KCS8|A0A829KCS8_ACIBA;tr|A0A0E…	sp|B0VNL8|DEF_ACIBS Peptide deformylase OS=Acinetobacter baumannii (strain SDF) OX=509170 GN=def PE=1 SV=1;tr|A0A062I867|A0A062I867_ACIBA Peptide deformylase OS=Acinetobacter baumannii 21072 OX=1310697 GN=def PE=3 SV=1;tr|N9LAK7|N9LAK7_ACIBA Peptide deform	38	8	8	8	64.8	20.095	105170		63620	477660	408520	463200	Quantified	GO:0006412(BP:translation);GO:0046872(MF:metal ion binding);GO:0042586(MF:peptide deformylase activity)				PF01327(Polypeptide deformylase)
A0A009GZE3	Phosphoenolpyruvate carboxykinase [GTP]	pckG	FUNCTION: Catalyzes the conversion of oxaloacetate (OAA) to phosphoenolpyruvate (PEP), the rate-limiting step in the metabolic pathway that produces glucose from lactate and other precursors derived from the citric acid cycle. {ECO:0000256|HAMAP-Rule:MF_00452}.	tr|A0A009GZE3|A0A009GZE3_ACIBA;sp|B2HXC1|PCKG_ACIBC;tr|A0A009SG53|A0A009SG53_ACIBA;tr|S3TDU5|S3TDU5_ACIBA;tr|A0A0E1PNA2|A0A0E1PNA2_ACIBA;tr|A0A158LX75|A0A158LX75_ACIBA;tr|A0A062I9S9|A0A062I9S9_ACIBA;tr|A0A5K1MM92|A0A5K1MM92_ACIBA;tr|A0A654L2C2|A0A654L2C2_ACIBM;tr|A0A7U4BQ23|A0A7U4BQ23_ACIBA;tr|A0A828SJF1|A0A828SJF1_ACIBA;tr|A0A829KCY0|A0A829KCY0_ACIBA;tr|A0A836LYX4|A0A836LYX4_ACIBA;tr|D0CBD4|D0CB…	tr|A0A009GZE3|A0A009GZE3_ACIBA Phosphoenolpyruvate carboxykinase [GTP] OS=Acinetobacter baumannii 118362 OX=1310618 GN=pckG PE=3 SV=1;sp|B2HXC1|PCKG_ACIBC Phosphoenolpyruvate carboxykinase [GTP] OS=Acinetobacter baumannii (strain ACICU) OX=405416 GN=pckG P	46	33	33	33	71	67.42	3580200	1142100	1993400	6805300	7192900	7838000	Quantified	GO:0006094(BP:gluconeogenesis);GO:0005737(CC:cytoplasm);GO:0005525(MF:GTP binding);GO:0016301(MF:kinase activity);GO:0030145(MF:manganese ion binding);GO:0004613(MF:phosphoenolpyruvate carboxykinase (GTP) activity)	K01596(NA)	ko04068(FoxO signaling pathway);ko04152(AMPK signaling pathway);ko04151(PI3K-Akt signaling pathway);ko00020(Citrate cycle (TCA cycle));ko00010(Glycolysis / Gluconeogenesis);ko00620(Pyruvate metabolism)		PF17297(Phosphoenolpyruvate carboxykinase N-terminal domain);PF00821(Phosphoenolpyruvate carboxykinase C-terminal P-loop domain)
B0VUQ9	Uroporphyrinogen decarboxylase	hemE	FUNCTION: Catalyzes the decarboxylation of four acetate groups of uroporphyrinogen-III to yield coproporphyrinogen-III. {ECO:0000255|HAMAP-Rule:MF_00218}.	sp|B0VUQ9|DCUP_ACIBS;tr|A0A009QP68|A0A009QP68_ACIBA;tr|A0A0E1PUZ1|A0A0E1PUZ1_ACIBA;tr|A0A335G0S6|A0A335G0S6_ACIBA;tr|A0A385EXE5|A0A385EXE5_ACIBA;tr|A0A5P3MJN4|A0A5P3MJN4_ACIBA;tr|A0A654L210|A0A654L210_ACIBM;tr|A0A6I4HLY2|A0A6I4HLY2_ACIBA;tr|A0A7U4BPK9|A0A7U4BPK9_ACIBA;tr|A0A828SLV9|A0A828SLV9_ACIBA;tr|A0A8F8H2D2|A0A8F8H2D2_ACIBA;sp|B2HVF8|DCUP_ACIBC;tr|A0A219CI52|A0A219CI52_ACIBA;tr|A0A062INF1|A0…	sp|B0VUQ9|DCUP_ACIBS Uroporphyrinogen decarboxylase OS=Acinetobacter baumannii (strain SDF) OX=509170 GN=hemE PE=3 SV=1;tr|A0A009QP68|A0A009QP68_ACIBA Uroporphyrinogen decarboxylase OS=Acinetobacter baumannii 625974 OX=1310607 GN=hemE PE=3 SV=1;tr|A0A0E1PU	54	12	12	12	40.9	39.422	182680		73289	352700	435130	433700	Quantified	GO:0006782(BP:protoporphyrinogen IX biosynthetic process);GO:0005737(CC:cytoplasm);GO:0004853(MF:uroporphyrinogen decarboxylase activity)	K01599(NA)	ko00860(Porphyrin metabolism);ko01240(Biosynthesis of cofactors)		PF01208(Uroporphyrinogen decarboxylase (URO-D))
A0A0E1PV51	Phenylalanine--tRNA ligase alpha subunit	pheS		tr|A0A0E1PV51|A0A0E1PV51_ACIBA;tr|A0A009IR75|A0A009IR75_ACIB9;tr|A0A059ZTY9|A0A059ZTY9_ACIBA;tr|A0A385ESH5|A0A385ESH5_ACIBA;tr|A0A654KWM0|A0A654KWM0_ACIBM;tr|A0A7U3XWK3|A0A7U3XWK3_ACIBC;tr|A0A7U4BKM6|A0A7U4BKM6_ACIBA;tr|A0A009PF71|A0A009PF71_ACIBA;sp|B0VV85|SYFA_ACIBS;tr|A0A828SPU5|A0A828SPU5_ACIBA;tr|A0A009SGX2|A0A009SGX2_ACIBA;tr|A0A009H1U3|A0A009H1U3_ACIBA;tr|A0A7Z2AD84|A0A7Z2AD84_ACIBA;tr|S3U…	tr|A0A0E1PV51|A0A0E1PV51_ACIBA Phenylalanine--tRNA ligase alpha subunit OS=Acinetobacter baumannii NCGM 237 OX=1401639 GN=pheS PE=3 SV=1;tr|A0A009IR75|A0A009IR75_ACIB9 Phenylalanine--tRNA ligase alpha subunit OS=Acinetobacter baumannii (strain 1295743) OX=	40	17	17	17	67.6	38.451	474080	33068	523700	1517000	1234000	1165700	Quantified	GO:0006432(BP:phenylalanyl-tRNA aminoacylation);GO:0005737(CC:cytoplasm);GO:0005524(MF:ATP binding);GO:0000287(MF:magnesium ion binding);GO:0004826(MF:phenylalanine-tRNA ligase activity);GO:0000049(MF:tRNA binding)	K01889(NA)	ko00970(Aminoacyl-tRNA biosynthesis)		PF02912(Aminoacyl tRNA synthetase class II, N-terminal domain);PF01409(tRNA synthetases class II core domain (F))
A0A828STG6	23S rRNA (uracil(1939)-C(5))-methyltransferase RlmD	rlmD		tr|A0A828STG6|A0A828STG6_ACIBA;tr|A0A219C7D0|A0A219C7D0_ACIBA;sp|B2HTF7|RLMD_ACIBC;tr|A0A858SA21|A0A858SA21_ACIBA;tr|A0A654KXB1|A0A654KXB1_ACIBM;tr|A0A385ERZ6|A0A385ERZ6_ACIBA;tr|A0A0E1PU52|A0A0E1PU52_ACIBA;tr|A0A7U4BKM8|A0A7U4BKM8_ACIBA;tr|A0A7Z1WJV6|A0A7Z1WJV6_ACIBA;tr|A0A7Z2CN06|A0A7Z2CN06_ACIBA;tr|A0A009QI18|A0A009QI18_ACIBA;tr|A0A335INZ1|A0A335INZ1_ACIBA;tr|A0A0M3FS08|A0A0M3FS08_ACIBA;tr|A0A…	tr|A0A828STG6|A0A828STG6_ACIBA 23S rRNA (uracil(1939)-C(5))-methyltransferase RlmD OS=Acinetobacter baumannii 6014059 OX=525242 GN=rlmD PE=3 SV=1;tr|A0A219C7D0|A0A219C7D0_ACIBA 23S rRNA (uracil(1939)-C(5))-methyltransferase RlmD OS=Acinetobacter baumannii	62	14	14	14	48.6	52.38				90073	88102	96619	Quantified	GO:0031167(BP:rRNA methylation);GO:0070041(MF:rRNA (uridine-C5-)-methyltransferase activity);GO:0003723(MF:RNA binding);GO:0005506(MF:iron ion binding);GO:0051539(MF:4 iron, 4 sulfur cluster binding)				PF05958(tRNA (Uracil-5-)-methyltransferase)
B2HTI7	Acetyl-coenzyme A carboxylase carboxyl transferase subunit alpha	accA	FUNCTION: Component of the acetyl coenzyme A carboxylase (ACC) complex. First, biotin carboxylase catalyzes the carboxylation of biotin on its carrier protein (BCCP) and then the CO(2) group is transferred by the carboxyltransferase to acetyl-CoA to form malonyl-CoA. {ECO:0000255|HAMAP-Rule:MF_00823}.	sp|B2HTI7|ACCA_ACIBC;tr|A0A828STE0|A0A828STE0_ACIBA;tr|A0A0E1PU67|A0A0E1PU67_ACIBA;tr|A0A385ES26|A0A385ES26_ACIBA;tr|A0A5K1MR62|A0A5K1MR62_ACIBA;tr|A0A654L2G1|A0A654L2G1_ACIBM;tr|A0A7U4BKP8|A0A7U4BKP8_ACIBA;tr|A0A059ZJY6|A0A059ZJY6_ACIBA;tr|A0A5K6CUN3|A0A5K6CUN3_ACIB3;tr|A0A158LPR5|A0A158LPR5_ACIBA;tr|S3TJD2|S3TJD2_ACIBA;sp|B0V5P9|ACCA_ACIBY;tr|N9KLX6|N9KLX6_ACIBA;tr|A0A8B4MTG7|A0A8B4MTG7_ACIBA;t…	sp|B2HTI7|ACCA_ACIBC Acetyl-coenzyme A carboxylase carboxyl transferase subunit alpha OS=Acinetobacter baumannii (strain ACICU) OX=405416 GN=accA PE=3 SV=1;tr|A0A828STE0|A0A828STE0_ACIBA Acetyl-coenzyme A carboxylase carboxyl transferase subunit alpha OS=A	40	12	12	12	63.7	29.641	1413500	284530	1389900	2198800	2184600	2392200	Quantified	GO:0006633(BP:fatty acid biosynthetic process);GO:2001295(BP:malonyl-CoA biosynthetic process);GO:0009317(CC:acetyl-CoA carboxylase complex);GO:0003989(MF:acetyl-CoA carboxylase activity);GO:0005524(MF:ATP binding);GO:0016743(MF:carboxyl- or carbamoyltransferase activity)	K01962(NA)	ko00720(Carbon fixation pathways in prokaryotes);ko00061(Fatty acid biosynthesis);ko00620(Pyruvate metabolism);ko00640(Propanoate metabolism)		PF03255(Acetyl co-enzyme A carboxylase carboxyltransferase alpha subunit)
B2HTX7	Ribosomal RNA small subunit methyltransferase J	rsmJ	FUNCTION: Specifically methylates the guanosine in position 1516 of 16S rRNA. {ECO:0000255|HAMAP-Rule:MF_01523}.	sp|B2HTX7|RSMJ_ACIBC;tr|A0A7U4BKR5|A0A7U4BKR5_ACIBA;tr|A0A654KWQ4|A0A654KWQ4_ACIBM;tr|A0A8I0FBZ1|A0A8I0FBZ1_ACIBA;tr|A0A828SQY4|A0A828SQY4_ACIBA;tr|A0A219C975|A0A219C975_ACIBA;tr|A0A385ESA0|A0A385ESA0_ACIBA;tr|A0A0E1PV09|A0A0E1PV09_ACIBA;tr|A0A4Q4HCP1|A0A4Q4HCP1_ACIBA;tr|A0A009G3Q6|A0A009G3Q6_ACIBA;tr|A0A009IQD3|A0A009IQD3_ACIB9;tr|A0A009QE63|A0A009QE63_ACIBA;tr|A0A0J0ZRP0|A0A0J0ZRP0_ACIBA;tr|A0A…	sp|B2HTX7|RSMJ_ACIBC Ribosomal RNA small subunit methyltransferase J OS=Acinetobacter baumannii (strain ACICU) OX=405416 GN=rsmJ PE=3 SV=2;tr|A0A7U4BKR5|A0A7U4BKR5_ACIBA Ribosomal RNA small subunit methyltransferase J OS=Acinetobacter baumannii TYTH-1 OX=1	60	4	4	2	20.1	31.98	19312			19555	21125	31872	Quantified	GO:0005737(CC:cytoplasm);GO:0008990(MF:rRNA (guanine-N2-)-methyltransferase activity)				PF04445(Putative SAM-dependent methyltransferase)
A0A828SY76	Type III pantothenate kinase	coaX		tr|A0A828SY76|A0A828SY76_ACIBA;tr|A0A654KWD8|A0A654KWD8_ACIBM;tr|A0A0E1PZV8|A0A0E1PZV8_ACIBA;tr|A0A385ESY9|A0A385ESY9_ACIBA;tr|A0A2T1JU81|A0A2T1JU81_ACIBA;sp|B2HUI9|COAX_ACIBC;tr|A0A7U4BKW6|A0A7U4BKW6_ACIBA;tr|A0A829K5Q5|A0A829K5Q5_ACIBA;sp|B7GZ77|COAX_ACIB3;tr|A0A009HUN1|A0A009HUN1_ACIB9;sp|B7I784|COAX_ACIB5;tr|A0A6F8TJD2|A0A6F8TJD2_ACIBA;tr|D0C9I3|D0C9I3_ACIB2;tr|A0A836YKX4|A0A836YKX4_ACIBA;tr|…	tr|A0A828SY76|A0A828SY76_ACIBA Type III pantothenate kinase OS=Acinetobacter baumannii 6014059 OX=525242 GN=coaX PE=3 SV=1;tr|A0A654KWD8|A0A654KWD8_ACIBM Type III pantothenate kinase OS=Acinetobacter baumannii (strain MDR-ZJ06) OX=497978 GN=coaX PE=3 SV=1;	51	7	7	7	41.4	27.405	10788			73820	62795	51287	Quantified	GO:0015937(BP:coenzyme A biosynthetic process);GO:0016310(BP:phosphorylation);GO:0005737(CC:cytoplasm);GO:0005524(MF:ATP binding);GO:0004594(MF:pantothenate kinase activity)	K03525(NA)	ko01240(Biosynthesis of cofactors);ko00770(Pantothenate and CoA biosynthesis)		PF03309(Type III pantothenate kinase)
B2HUM8	Glutamyl-tRNA reductase	hemA	FUNCTION: Catalyzes the NADPH-dependent reduction of glutamyl-tRNA(Glu) to glutamate 1-semialdehyde (GSA). {ECO:0000255|HAMAP-Rule:MF_00087}.	sp|B2HUM8|HEM1_ACIBC;tr|A0A385ESK7|A0A385ESK7_ACIBA;tr|A0A7U4F6K0|A0A7U4F6K0_ACIBA;tr|A0A828SPG4|A0A828SPG4_ACIBA;tr|A0A836YNZ2|A0A836YNZ2_ACIBA;tr|A0A858S766|A0A858S766_ACIBA;tr|A0A0E1PTM9|A0A0E1PTM9_ACIBA;tr|A0A654L306|A0A654L306_ACIBM;tr|A0A219CJE2|A0A219CJE2_ACIBA;tr|A0A829RKD6|A0A829RKD6_ACIBA;tr|A0A836YJC1|A0A836YJC1_ACIBA;tr|A0A8B4MWS4|A0A8B4MWS4_ACIBA;tr|A0A829K6K6|A0A829K6K6_ACIBA;tr|N9K…	sp|B2HUM8|HEM1_ACIBC Glutamyl-tRNA reductase OS=Acinetobacter baumannii (strain ACICU) OX=405416 GN=hemA PE=3 SV=1;tr|A0A385ESK7|A0A385ESK7_ACIBA Glutamyl-tRNA reductase OS=Acinetobacter baumannii WM99c OX=945555 GN=hemA PE=3 SV=1;tr|A0A7U4F6K0|A0A7U4F6K0_	50	10	10	10	40.7	47.954			38531	102520	53583	49516	Quantified	GO:0006782(BP:protoporphyrinogen IX biosynthetic process);GO:0008883(MF:glutamyl-tRNA reductase activity);GO:0050661(MF:NADP binding)	K02492(NA)	ko01240(Biosynthesis of cofactors);ko00860(Porphyrin metabolism)		PF00745(Glutamyl-tRNAGlu reductase, dimerisation domain);PF05201(Glutamyl-tRNAGlu reductase, N-terminal domain);PF01488(Shikimate / quinate 5-dehydrogenase)
A0A385ESY8	Probable septum site-determining protein MinC	minC	FUNCTION: Cell division inhibitor that blocks the formation of polar Z ring septums. Rapidly oscillates between the poles of the cell to destabilize FtsZ filaments that have formed before they mature into polar Z rings. Prevents FtsZ polymerization. {ECO:0000256|HAMAP-Rule:MF_00267, ECO:0000256|SAAS:SAAS00556156}.	tr|A0A385ESY8|A0A385ESY8_ACIBA;tr|D0C9R2|D0C9R2_ACIB2;tr|A0A828SPJ8|A0A828SPJ8_ACIBA;tr|A0A657JBI0|A0A657JBI0_ACIBA;tr|A0A0E1PTD2|A0A0E1PTD2_ACIBA;tr|A0A7U4BLP9|A0A7U4BLP9_ACIBA;sp|B2HUR9|MINC_ACIBC;tr|A0A654L345|A0A654L345_ACIBM;tr|A0A237XL63|A0A237XL63_ACIBA;tr|A0A0D5YLS0|A0A0D5YLS0_ACIBA;tr|A0A0J0ZPE3|A0A0J0ZPE3_ACIBA;tr|A0A837AYJ4|A0A837AYJ4_ACIBA;tr|A0A836M4V8|A0A836M4V8_ACIBA;tr|A0A0B2XHD2|…	tr|A0A385ESY8|A0A385ESY8_ACIBA Probable septum site-determining protein MinC OS=Acinetobacter baumannii WM99c OX=945555 GN=minC PE=3 SV=1;tr|D0C9R2|D0C9R2_ACIB2 Probable septum site-determining protein MinC OS=Acinetobacter baumannii (strain ATCC 19606 / D	48	7	7	7	45	26.044	231200		102970	192950	211830	268980	Quantified	GO:0000902(BP:cell morphogenesis);GO:0000917(BP:division septum assembly);GO:1901891(BP:regulation of cell septum assembly)				PF03775(Septum formation inhibitor MinC, C-terminal domain)
A0A0E1PVG1	UPF0246 protein AB237_1166	AB237_1166		tr|A0A0E1PVG1|A0A0E1PVG1_ACIBA;tr|A0A828SR68|A0A828SR68_ACIBA;sp|B2HUV1|Y2469_ACIBC;tr|A0A219C9F6|A0A219C9F6_ACIBA;tr|A0A4Q4GPH7|A0A4Q4GPH7_ACIBA;tr|A0A654L181|A0A654L181_ACIBM;tr|A0A6B2PT90|A0A6B2PT90_ACIBA;tr|A0A7U4F868|A0A7U4F868_ACIBA;tr|A0A385EXA9|A0A385EXA9_ACIBA;tr|A0A6H3TI06|A0A6H3TI06_ACIBA;tr|A0A0D5YH94|A0A0D5YH94_ACIBA;tr|A0A5P3MM48|A0A5P3MM48_ACIBA;tr|A0A5K6CP57|A0A5K6CP57_ACIB3;tr|A0…	tr|A0A0E1PVG1|A0A0E1PVG1_ACIBA UPF0246 protein AB237_1166 OS=Acinetobacter baumannii NCGM 237 OX=1401639 GN=AB237_1166 PE=3 SV=1;tr|A0A828SR68|A0A828SR68_ACIBA UPF0246 protein HMPREF0022_02623 OS=Acinetobacter baumannii 6014059 OX=525242 GN=HMPREF0022_0262	59	15	15	15	62.3	30.97	195660		96937	579420	549910	612920	Quantified					PF03883(Peroxide stress protein YaaA)
A0A6F8TJI1	Probable D-serine dehydratase	dsdA		tr|A0A6F8TJI1|A0A6F8TJI1_ACIBA;tr|A0A0E1PVM9|A0A0E1PVM9_ACIBA;sp|B2HVC6|SDHD_ACIBC;tr|A0A7U4BM19|A0A7U4BM19_ACIBA;tr|A0A828STG9|A0A828STG9_ACIBA;tr|D0CA46|D0CA46_ACIB2;tr|A0A385ETJ7|A0A385ETJ7_ACIBA;tr|A0A219CF78|A0A219CF78_ACIBA;tr|A0A654L3N7|A0A654L3N7_ACIBM;tr|A0A009SGX1|A0A009SGX1_ACIBA;tr|A0A8I1ZD19|A0A8I1ZD19_ACIBA;tr|A0A062IM64|A0A062IM64_ACIBA;tr|A0A009ISD5|A0A009ISD5_ACIB9;tr|B0V9J3|B0V9…	tr|A0A6F8TJI1|A0A6F8TJI1_ACIBA Probable D-serine dehydratase OS=Acinetobacter baumannii OX=470 GN=dsdA PE=3 SV=1;tr|A0A0E1PVM9|A0A0E1PVM9_ACIBA Probable D-serine dehydratase OS=Acinetobacter baumannii NCGM 237 OX=1401639 GN=dsdA PE=3 SV=1;sp|B2HVC6|SDHD_AC	59	6	6	6	18	48.986	7538	21599		97183	20446	25717	Quantified	GO:0046416(BP:D-amino acid metabolic process);GO:0030170(MF:pyridoxal phosphate binding);GO:0008721(MF:D-serine ammonia-lyase activity);GO:0016836(MF:hydro-lyase activity)	K01753(NA)	ko00260(Glycine, serine and threonine metabolism);ko00470(D-Amino acid metabolism)		PF00291(Pyridoxal-phosphate dependent enzyme)
B2HW19	Glutamate-1-semialdehyde 2,1-aminomutase	hemL		sp|B2HW19|GSA_ACIBC;tr|A0A219CBH7|A0A219CBH7_ACIBA;tr|A0A385EY95|A0A385EY95_ACIBA;tr|A0A654L1V5|A0A654L1V5_ACIBM;tr|A0A7U4BPR8|A0A7U4BPR8_ACIBA;tr|A0A828SPF4|A0A828SPF4_ACIBA;tr|A0A0E1PUM6|A0A0E1PUM6_ACIBA;tr|S3UK45|S3UK45_ACIBA;sp|B7I4N4|GSA_ACIB5;tr|A0A009H5B3|A0A009H5B3_ACIBA;sp|A3M7I8|GSA_ACIBT;sp|B0VCN6|GSA_ACIBY;sp|B0VU92|GSA_ACIBS;sp|B7GYZ5|GSA_ACIB3;tr|A0A009PLB5|A0A009PLB5_ACIBA;tr|A0A83…	sp|B2HW19|GSA_ACIBC Glutamate-1-semialdehyde 2,1-aminomutase OS=Acinetobacter baumannii (strain ACICU) OX=405416 GN=hemL PE=3 SV=1;tr|A0A219CBH7|A0A219CBH7_ACIBA Glutamate-1-semialdehyde 2,1-aminomutase OS=Acinetobacter baumannii OX=470 GN=hemL PE=3 SV=1;t	55	18	18	18	60.4	46.391	630640		411870	1061200	1211000	1272900	Quantified	GO:0006782(BP:protoporphyrinogen IX biosynthetic process);GO:0005737(CC:cytoplasm);GO:0042286(MF:glutamate-1-semialdehyde 2,1-aminomutase activity);GO:0030170(MF:pyridoxal phosphate binding);GO:0008483(MF:transaminase activity)	K01845(NA)	ko00860(Porphyrin metabolism);ko01240(Biosynthesis of cofactors)		PF00202(Aminotransferase class-III)
A0A0E1PNF2	Phosphoserine aminotransferase	serC	FUNCTION: Catalyzes the reversible conversion of 3-phosphohydroxypyruvate to phosphoserine and of 3-hydroxy-2-oxo-4-phosphonooxybutanoate to phosphohydroxythreonine. {ECO:0000256|HAMAP-Rule:MF_00160, ECO:0000256|SAAS:SAAS00347518}.	tr|A0A0E1PNF2|A0A0E1PNF2_ACIBA;tr|A0A654L3X6|A0A654L3X6_ACIBM;sp|B2HWW3|SERC_ACIBC;tr|A0A828SQM5|A0A828SQM5_ACIBA;tr|A0A219CJU0|A0A219CJU0_ACIBA;tr|A0A385EYT9|A0A385EYT9_ACIBA;tr|A0A7U4F8P8|A0A7U4F8P8_ACIBA;tr|A0A3F3MTQ6|A0A3F3MTQ6_ACIBA;tr|A0A5K6CP25|A0A5K6CP25_ACIB3;tr|A0A8F7PPJ8|A0A8F7PPJ8_ACIB2;tr|A0A836M3G4|A0A836M3G4_ACIBA;tr|A0A009GDD4|A0A009GDD4_ACIBA;tr|B0VDK3|B0VDK3_ACIBY;tr|V5VC85|V5VC…	tr|A0A0E1PNF2|A0A0E1PNF2_ACIBA Phosphoserine aminotransferase OS=Acinetobacter baumannii NCGM 237 OX=1401639 GN=serC PE=3 SV=1;tr|A0A654L3X6|A0A654L3X6_ACIBM Phosphoserine aminotransferase OS=Acinetobacter baumannii (strain MDR-ZJ06) OX=497978 GN=serC PE=3	47	19	19	14	70.5	41.095	503960		55868	2457600	2799500	2364400	Quantified	GO:0006564(BP:L-serine biosynthetic process);GO:0008615(BP:pyridoxine biosynthetic process);GO:0005737(CC:cytoplasm);GO:0004648(MF:O-phospho-L-serine:2-oxoglutarate aminotransferase activity);GO:0030170(MF:pyridoxal phosphate binding)	K00831(NA)	ko00260(Glycine, serine and threonine metabolism);ko00270(Cysteine and methionine metabolism);ko00750(Vitamin B6 metabolism);ko00680(Methane metabolism);ko01240(Biosynthesis of cofactors)		PF00266(Aminotransferase class-V)
A0A385EYR6	Diaminopimelate epimerase	dapF	FUNCTION: Catalyzes the stereoinversion of LL-2,6-diaminoheptanedioate (L,L-DAP) to meso-diaminoheptanedioate (meso-DAP), a precursor of L-lysine and an essential component of the bacterial peptidoglycan. {ECO:0000256|HAMAP-Rule:MF_00197}.	tr|A0A385EYR6|A0A385EYR6_ACIBA;tr|A0A828SLG7|A0A828SLG7_ACIBA;tr|A0A654L2N7|A0A654L2N7_ACIBM;sp|B2HX82|DAPF_ACIBC;tr|A0A0E1PN78|A0A0E1PN78_ACIBA;tr|A0A7U4BQH2|A0A7U4BQH2_ACIBA;tr|A0A219CM69|A0A219CM69_ACIBA;tr|V5VAS5|V5VAS5_ACIBA;tr|A0A5K6CNM3|A0A5K6CNM3_ACIB3;tr|A0A829K9U4|A0A829K9U4_ACIBA;tr|S3TW24|S3TW24_ACIBA;tr|A0A6H3TPP0|A0A6H3TPP0_ACIBA;tr|A0A5K1MMG3|A0A5K1MMG3_ACIBA;tr|A0A009Q7C8|A0A009Q7…	tr|A0A385EYR6|A0A385EYR6_ACIBA Diaminopimelate epimerase OS=Acinetobacter baumannii WM99c OX=945555 GN=dapF PE=3 SV=1;tr|A0A828SLG7|A0A828SLG7_ACIBA Diaminopimelate epimerase OS=Acinetobacter baumannii 6014059 OX=525242 GN=dapF PE=3 SV=1;tr|A0A654L2N7|A0A6	46	12	12	10	65.1	31.138	268500		86452	331070	334680	443040	Quantified	GO:0009089(BP:lysine biosynthetic process via diaminopimelate);GO:0005737(CC:cytoplasm);GO:0008837(MF:diaminopimelate epimerase activity)	K01778(NA)	ko00470(D-Amino acid metabolism);ko00300(Lysine biosynthesis)		PF01678(Diaminopimelate epimerase)
B2HX89	Erythronate-4-phosphate dehydrogenase	pdxB	FUNCTION: Catalyzes the oxidation of erythronate-4-phosphate to 3-hydroxy-2-oxo-4-phosphonooxybutanoate. {ECO:0000255|HAMAP-Rule:MF_01825}.	sp|B2HX89|PDXB_ACIBC;tr|S3TFU0|S3TFU0_ACIBA;tr|A0A0E1PND3|A0A0E1PND3_ACIBA;tr|A0A219CFR7|A0A219CFR7_ACIBA;tr|A0A2P1AQ08|A0A2P1AQ08_ACIBA;tr|A0A333SU46|A0A333SU46_ACIBA;tr|A0A335FBU4|A0A335FBU4_ACIBA;tr|A0A385EZN3|A0A385EZN3_ACIBA;tr|A0A505VCS0|A0A505VCS0_ACIBA;tr|A0A654L290|A0A654L290_ACIBM;tr|A0A6H3EGB2|A0A6H3EGB2_ACIBA;tr|A0A6H3T2S3|A0A6H3T2S3_ACIBA;tr|A0A009TK79|A0A009TK79_ACIBA;tr|A0A7Z2ACP6|…	sp|B2HX89|PDXB_ACIBC Erythronate-4-phosphate dehydrogenase OS=Acinetobacter baumannii (strain ACICU) OX=405416 GN=pdxB PE=3 SV=1;tr|S3TFU0|S3TFU0_ACIBA Erythronate-4-phosphate dehydrogenase OS=Acinetobacter baumannii NIPH 410 OX=1217634 GN=pdxB PE=3 SV=1;t	65	11	11	11	39.4	39.43	23236			150380	141180	141230	Quantified	GO:0008615(BP:pyridoxine biosynthetic process);GO:0005737(CC:cytoplasm);GO:0033711(MF:4-phosphoerythronate dehydrogenase activity);GO:0051287(MF:NAD binding);GO:0046983(MF:protein dimerization activity)	K03473(NA)	ko01240(Biosynthesis of cofactors);ko00750(Vitamin B6 metabolism)		PF00389(D-isomer specific 2-hydroxyacid dehydrogenase, catalytic domain);PF11890(Domain of unknown function (DUF3410));PF02826(D-isomer specific 2-hydroxyacid dehydrogenase, NAD binding domain)
A0A7U4BM55	Putative hydro-lyase M3Q_1640	M3Q_1640		tr|A0A7U4BM55|A0A7U4BM55_ACIBA;tr|A0A828SLB9|A0A828SLB9_ACIBA;tr|A0A385EUM9|A0A385EUM9_ACIBA;tr|A0A1V3D6H0|A0A1V3D6H0_ACIBA;tr|A0A0E1PYK7|A0A0E1PYK7_ACIBA;tr|A0A654KYN4|A0A654KYN4_ACIBM;sp|B2HXI1|Y1268_ACIBC;tr|A0A1S2FWJ8|A0A1S2FWJ8_ACIBA;tr|A0A009GXP1|A0A009GXP1_ACIBA;tr|A0A845NEW0|A0A845NEW0_ACIBA;tr|A0A009T4G0|A0A009T4G0_ACIBA;tr|A0A009PEK0|A0A009PEK0_ACIBA;tr|A0A7Z1WL48|A0A7Z1WL48_ACIBA;tr|A0…	tr|A0A7U4BM55|A0A7U4BM55_ACIBA Putative hydro-lyase M3Q_1640 OS=Acinetobacter baumannii TYTH-1 OX=1100841 GN=M3Q_1640 PE=3 SV=1;tr|A0A828SLB9|A0A828SLB9_ACIBA Putative hydro-lyase HMPREF0022_02870 OS=Acinetobacter baumannii 6014059 OX=525242 GN=HMPREF0022_	51	13	13	2	76.1	29.558	77638		38957	1027800	968640	1107400	Quantified					PF07286(Protein of unknown function (DUF1445))
A0A0E1PMZ1	Serine--tRNA ligase	serS	FUNCTION: Catalyzes the attachment of serine to tRNA(Ser). Is also able to aminoacylate tRNA(Sec) with serine, to form the misacylated tRNA L-seryl-tRNA(Sec), which will be further converted into selenocysteinyl-tRNA(Sec). {ECO:0000256|HAMAP-Rule:MF_00176}.	tr|A0A0E1PMZ1|A0A0E1PMZ1_ACIBA;tr|A0A828SZF2|A0A828SZF2_ACIBA;sp|B2HXU5|SYS_ACIBC;tr|A0A219CE59|A0A219CE59_ACIBA;tr|A0A654L3A5|A0A654L3A5_ACIBM;tr|A0A7U4BQ52|A0A7U4BQ52_ACIBA;tr|A0A385EYC3|A0A385EYC3_ACIBA;tr|A0A2G1TQI1|A0A2G1TQI1_ACIBA;tr|A0A836M135|A0A836M135_ACIBA;tr|A0A8F7PN81|A0A8F7PN81_ACIB2;tr|V5V9X1|V5V9X1_ACIBA;tr|B0VSH9|B0VSH9_ACIBS;tr|A0A158LYP9|A0A158LYP9_ACIBA;tr|A0A829K896|A0A829K89…	tr|A0A0E1PMZ1|A0A0E1PMZ1_ACIBA Serine--tRNA ligase OS=Acinetobacter baumannii NCGM 237 OX=1401639 GN=serS PE=3 SV=1;tr|A0A828SZF2|A0A828SZF2_ACIBA Serine--tRNA ligase OS=Acinetobacter baumannii 6014059 OX=525242 GN=serS PE=3 SV=1;sp|B2HXU5|SYS_ACIBC Serine	46	23	23	2	63.1	47.655	1018000		530890	1710100	1382500	1569700	Quantified	GO:0016260(BP:selenocysteine biosynthetic process);GO:0097056(BP:selenocysteinyl-tRNA(Sec) biosynthetic process);GO:0006434(BP:seryl-tRNA aminoacylation);GO:0005737(CC:cytoplasm);GO:0005524(MF:ATP binding);GO:0004828(MF:serine-tRNA ligase activity)	K01875(NA)	ko00970(Aminoacyl-tRNA biosynthesis)		PF02403(Seryl-tRNA synthetase N-terminal domain);PF00587(tRNA synthetase class II core domain (G, H, P, S and T))
B2HY23	Succinyl-diaminopimelate desuccinylase	dapE	FUNCTION: Catalyzes the hydrolysis of N-succinyl-L,L-diaminopimelic acid (SDAP), forming succinate and LL-2,6-diaminoheptanedioate (DAP), an intermediate involved in the bacterial biosynthesis of lysine and meso-diaminopimelic acid, an essential component of bacterial cell walls. {ECO:0000255|HAMAP-Rule:MF_01690}.	sp|B2HY23|DAPE_ACIBC;tr|A0A0E1PTV7|A0A0E1PTV7_ACIBA;tr|A0A828SJ33|A0A828SJ33_ACIBA;tr|A0A654L362|A0A654L362_ACIBM;tr|A0A385EZ83|A0A385EZ83_ACIBA;tr|A0A219C7B4|A0A219C7B4_ACIBA;tr|A0A7U4BQA1|A0A7U4BQA1_ACIBA;tr|A0A0G4QUE5|A0A0G4QUE5_ACIBA;tr|A0A077GS45|A0A077GS45_ACIBA;tr|A0A3R9RHY6|A0A3R9RHY6_ACIBA;tr|A0A0D5YDV4|A0A0D5YDV4_ACIBA;tr|A0A009PIQ4|A0A009PIQ4_ACIBA;tr|A0A0F4EKZ9|A0A0F4EKZ9_ACIBA;tr|S3U…	sp|B2HY23|DAPE_ACIBC Succinyl-diaminopimelate desuccinylase OS=Acinetobacter baumannii (strain ACICU) OX=405416 GN=dapE PE=3 SV=1;tr|A0A0E1PTV7|A0A0E1PTV7_ACIBA Succinyl-diaminopimelate desuccinylase OS=Acinetobacter baumannii NCGM 237 OX=1401639 GN=dapE P	52	11	11	11	40.2	41.199	72443		24567	310140	432400	437200	Quantified	GO:0019877(BP:diaminopimelate biosynthetic process);GO:0009089(BP:lysine biosynthetic process via diaminopimelate);GO:0050897(MF:cobalt ion binding);GO:0009014(MF:succinyl-diaminopimelate desuccinylase activity);GO:0008270(MF:zinc ion binding)	K01439(NA)	ko00300(Lysine biosynthesis)		PF01546(Peptidase family M20/M25/M40);PF07687(Peptidase dimerisation domain)
A0A059ZR97	Protein translocase subunit SecA	secA	FUNCTION: Part of the Sec protein translocase complex. Interacts with the SecYEG preprotein conducting channel. Has a central role in coupling the hydrolysis of ATP to the transfer of proteins into and across the cell membrane, serving both as a receptor for the preprotein-SecB complex and as an ATP-driven molecular motor driving the stepwise translocation of polypeptide chains across the membran…	tr|A0A059ZR97|A0A059ZR97_ACIBA;sp|B2HYI3|SECA_ACIBC;tr|A0A654L3C0|A0A654L3C0_ACIBM;tr|A0A7U4BQH5|A0A7U4BQH5_ACIBA;tr|A0A828SPN2|A0A828SPN2_ACIBA;tr|A0A385EYN7|A0A385EYN7_ACIBA;sp|B7I8J5|SECA_ACIB5;tr|A0A7Z1WT92|A0A7Z1WT92_ACIBA;tr|A0A5K6CN13|A0A5K6CN13_ACIB3;tr|A0A8B5ULE6|A0A8B5ULE6_ACIBA;sp|B0V514|SECA_ACIBY;sp|B7GWR2|SECA_ACIB3;tr|A0A829RND9|A0A829RND9_ACIBA;tr|A0A009IV13|A0A009IV13_ACIB9;tr|A0…	tr|A0A059ZR97|A0A059ZR97_ACIBA Protein translocase subunit SecA OS=Acinetobacter baumannii OX=470 GN=secA PE=3 SV=1;sp|B2HYI3|SECA_ACIBC Protein translocase subunit SecA OS=Acinetobacter baumannii (strain ACICU) OX=405416 GN=secA PE=3 SV=1;tr|A0A654L3C0|A0	47	39	39	8	62.1	102.5	728390	60560	237990	1669900	1498000	1909200	Quantified	GO:0065002(BP:intracellular protein transmembrane transport);GO:0017038(BP:protein import);GO:0006605(BP:protein targeting);GO:0005737(CC:cytoplasm);GO:0005886(CC:plasma membrane);GO:0005524(MF:ATP binding);GO:0046872(MF:metal ion binding)	K03070(NA)	ko03070(Bacterial secretion system);ko02024(Quorum sensing);ko03060(Protein export)		PF07517(SecA DEAD-like domain);PF02810(SEC-C motif);PF01043(SecA preprotein cross-linking domain);PF07516(SecA Wing and Scaffold domain)
A0A385F069	S-adenosylmethionine:tRNA ribosyltransferase-isomerase	queA	FUNCTION: Transfers and isomerizes the ribose moiety from AdoMet to the 7-aminomethyl group of 7-deazaguanine (preQ1-tRNA) to give epoxyqueuosine (oQ-tRNA). {ECO:0000256|HAMAP-Rule:MF_00113, ECO:0000256|SAAS:SAAS00958175}.	tr|A0A385F069|A0A385F069_ACIBA;tr|A0A654L3H4|A0A654L3H4_ACIBM;tr|A0A7U4F8Z3|A0A7U4F8Z3_ACIBA;tr|A0A828SUQ2|A0A828SUQ2_ACIBA;sp|B2HYN4|QUEA_ACIBC;tr|A0A1W2HRF1|A0A1W2HRF1_ACIBA;tr|A0A0E1PNH1|A0A0E1PNH1_ACIBA;tr|A0A086HTG5|A0A086HTG5_ACIBA;tr|S3TGB4|S3TGB4_ACIBA;sp|A3M8S1|QUEA_ACIBT;tr|A0A009QDP4|A0A009QDP4_ACIBA;tr|A0A062IFI7|A0A062IFI7_ACIBA;tr|A0A009TH44|A0A009TH44_ACIBA;tr|A0A335KZT0|A0A335KZT0…	tr|A0A385F069|A0A385F069_ACIBA S-adenosylmethionine:tRNA ribosyltransferase-isomerase OS=Acinetobacter baumannii WM99c OX=945555 GN=queA PE=3 SV=1;tr|A0A654L3H4|A0A654L3H4_ACIBM S-adenosylmethionine:tRNA ribosyltransferase-isomerase OS=Acinetobacter bauman	48	14	14	14	54.5	38.757	18003	22417	26800	367240	485030	224580	Quantified	GO:0008616(BP:queuosine biosynthetic process);GO:0005737(CC:cytoplasm);GO:0016853(MF:isomerase activity);GO:0016757(MF:transferase activity, transferring glycosyl groups)				PF02547(Queuosine biosynthesis protein)
A0A6H3T3I8	tRNA 5-methylaminomethyl-2-thiouridine biosynthesis bifunctional protein MnmC	mnmC		tr|A0A6H3T3I8|A0A6H3T3I8_ACIBA;tr|A0A385EZP9|A0A385EZP9_ACIBA;tr|A0A7U4BR08|A0A7U4BR08_ACIBA;tr|A0A654L3J2|A0A654L3J2_ACIBM;tr|A0A828SRT8|A0A828SRT8_ACIBA;tr|A0A219CD42|A0A219CD42_ACIBA;sp|B2HYP8|MNMC_ACIBC;tr|A0A0E1PML4|A0A0E1PML4_ACIBA;tr|A0A8B5UJN4|A0A8B5UJN4_ACIBA;tr|A0A5K6CN96|A0A5K6CN96_ACIB3;sp|B0V636|MNMC_ACIBY;tr|A0A009H775|A0A009H775_ACIBA;tr|A0A009PAR4|A0A009PAR4_ACIBA;tr|A0A0D5YE80|A0…	tr|A0A6H3T3I8|A0A6H3T3I8_ACIBA tRNA 5-methylaminomethyl-2-thiouridine biosynthesis bifunctional protein MnmC OS=Acinetobacter baumannii OX=470 GN=mnmC PE=3 SV=1;tr|A0A385EZP9|A0A385EZP9_ACIBA tRNA 5-methylaminomethyl-2-thiouridine biosynthesis bifunctional	65	9	9	9	22.3	70.199				46786	53745	57517	Quantified	GO:0030488(BP:tRNA methylation);GO:0002097(BP:tRNA wobble base modification);GO:0055114(BP:oxidation-reduction process);GO:0005737(CC:cytoplasm);GO:0050660(MF:flavin adenine dinucleotide binding);GO:0004808(MF:tRNA (5-methylaminomethyl-2-thiouridylate)-methyltransferase activity);GO:0016645(MF:oxidoreductase activity, acting on the CH-NH group of donors)				PF01266(FAD dependent oxidoreductase);PF05430(S-adenosyl-L-methionine-dependent methyltransferase)
A0A385EUW1	tRNA/tmRNA (uracil-C(5))-methyltransferase	trmA	FUNCTION: Dual-specificity methyltransferase that catalyzes the formation of 5-methyluridine at position 54 (m5U54) in all tRNAs, and that of position 341 (m5U341) in tmRNA (transfer-mRNA). {ECO:0000256|HAMAP-Rule:MF_01011, ECO:0000256|SAAS:SAAS01164669}.	tr|A0A385EUW1|A0A385EUW1_ACIBA;tr|A0A828SXR1|A0A828SXR1_ACIBA;tr|A0A219CCS7|A0A219CCS7_ACIBA;sp|B2HYZ7|TRMA_ACIBC;tr|A0A654L5D8|A0A654L5D8_ACIBM;tr|A0A7U4F6S7|A0A7U4F6S7_ACIBA;tr|A0A0E1PRP6|A0A0E1PRP6_ACIBA;tr|A0A6F8TGJ1|A0A6F8TGJ1_ACIBA;tr|D0C7V3|D0C7V3_ACIB2;tr|A0A5P1UN70|A0A5P1UN70_ACIBA;sp|B0VR22|TRMA_ACIBS;tr|N9KRK7|N9KRK7_ACIBA;tr|A0A5K6CRN8|A0A5K6CRN8_ACIB3;tr|A0A062IE53|A0A062IE53_ACIBA;t…	tr|A0A385EUW1|A0A385EUW1_ACIBA tRNA/tmRNA (uracil-C(5))-methyltransferase OS=Acinetobacter baumannii WM99c OX=945555 GN=trmA PE=3 SV=1;tr|A0A828SXR1|A0A828SXR1_ACIBA tRNA/tmRNA (uracil-C(5))-methyltransferase OS=Acinetobacter baumannii 6014059 OX=525242 GN	58	16	16	16	61.2	42.098	103260	127270	50313	443380	580960	472300	Quantified	GO:0030697(MF:S-adenosylmethionine-dependent tRNA (m5U54) methyltransferase activity)				PF05958(tRNA (Uracil-5-)-methyltransferase)
A0A828SU13	tRNA-2-methylthio-N(6)-dimethylallyladenosine synthase	miaB		tr|A0A828SU13|A0A828SU13_ACIBA;sp|B2HZ55|MIAB_ACIBC;tr|A0A0D8U2J8|A0A0D8U2J8_ACIBA;tr|A0A0E1PMG3|A0A0E1PMG3_ACIBA;tr|A0A385EYZ3|A0A385EYZ3_ACIBA;tr|A0A654L3L9|A0A654L3L9_ACIBM;tr|A0A7U4BQM3|A0A7U4BQM3_ACIBA;tr|A0A829RG44|A0A829RG44_ACIBA;tr|V5V986|V5V986_ACIBA;tr|A0A836LYV0|A0A836LYV0_ACIBA;tr|A0A829K9T4|A0A829K9T4_ACIBA;tr|N9JZP7|N9JZP7_ACIBA;tr|A0A5K6CMQ2|A0A5K6CMQ2_ACIB3;sp|B0V6R4|MIAB_ACIBY;t…	tr|A0A828SU13|A0A828SU13_ACIBA tRNA-2-methylthio-N(6)-dimethylallyladenosine synthase OS=Acinetobacter baumannii 6014059 OX=525242 GN=miaB PE=3 SV=1;sp|B2HZ55|MIAB_ACIBC tRNA-2-methylthio-N(6)-dimethylallyladenosine synthase OS=Acinetobacter baumannii (str	41	26	26	13	65.8	54.315	207630	28709	111870	751540	756170	1763500	Quantified	GO:0006400(BP:tRNA modification);GO:0005737(CC:cytoplasm);GO:0005506(MF:iron ion binding);GO:0016740(MF:transferase activity);GO:0051539(MF:4 iron, 4 sulfur cluster binding)				PF04055(Radical SAM superfamily);PF01938(TRAM domain);PF00919(Uncharacterized protein family UPF0004)
A0A0E1PRD9	Chaperone protein HscA homolog	hscA	FUNCTION: Chaperone involved in the maturation of iron-sulfur cluster-containing proteins. Has a low intrinsic ATPase activity which is markedly stimulated by HscB. {ECO:0000256|HAMAP-Rule:MF_00679, ECO:0000256|SAAS:SAAS01252685}.	tr|A0A0E1PRD9|A0A0E1PRD9_ACIBA;tr|A0A219CGP7|A0A219CGP7_ACIBA;tr|A0A385EV36|A0A385EV36_ACIBA;tr|A0A429LUR7|A0A429LUR7_ACIBA;tr|A0A654L0I8|A0A654L0I8_ACIBM;tr|A0A6H3SUF9|A0A6H3SUF9_ACIBA;tr|A0A7U4BND3|A0A7U4BND3_ACIBA;tr|A0A828SPE8|A0A828SPE8_ACIBA;sp|B2HZI1|HSCA_ACIBC;tr|A0A5K1MME3|A0A5K1MME3_ACIBA;tr|A0A0M3FTP1|A0A0M3FTP1_ACIBA;tr|A0A6H3TKK3|A0A6H3TKK3_ACIBA;tr|A0A009I323|A0A009I323_ACIB9;tr|A0A…	tr|A0A0E1PRD9|A0A0E1PRD9_ACIBA Chaperone protein HscA homolog OS=Acinetobacter baumannii NCGM 237 OX=1401639 GN=hscA PE=3 SV=1;tr|A0A219CGP7|A0A219CGP7_ACIBA Chaperone protein HscA homolog OS=Acinetobacter baumannii OX=470 GN=hscA PE=3 SV=1;tr|A0A385EV36|A	55	25	25	17	56.2	67.821	61939	28335	30781	711230	464370	800120	Quantified	GO:0016226(BP:iron-sulfur cluster assembly);GO:0006457(BP:protein folding);GO:0005524(MF:ATP binding);GO:0016887(MF:ATPase activity);GO:0051082(MF:unfolded protein binding)				PF00012(Hsp70 protein)
A0A0E1PPM2	Shikimate dehydrogenase (NADP(+))	aroE	FUNCTION: Involved in the biosynthesis of the chorismate, which leads to the biosynthesis of aromatic amino acids. Catalyzes the reversible NADPH linked reduction of 3-dehydroshikimate (DHSA) to yield shikimate (SA). {ECO:0000256|HAMAP-Rule:MF_00222, ECO:0000256|SAAS:SAAS00554845}.	tr|A0A0E1PPM2|A0A0E1PPM2_ACIBA;tr|A0A828SMY5|A0A828SMY5_ACIBA;sp|B2HZQ2|AROE_ACIBC;tr|A0A009HR03|A0A009HR03_ACIB9;tr|A0A237UIE7|A0A237UIE7_ACIBA;tr|A0A385F033|A0A385F033_ACIBA;tr|A0A4Q4GKQ9|A0A4Q4GKQ9_ACIBA;tr|A0A654L474|A0A654L474_ACIBM;tr|A0A7U4F8U1|A0A7U4F8U1_ACIBA;tr|A0A7Z2ABS3|A0A7Z2ABS3_ACIBA;tr|A0A829KGB8|A0A829KGB8_ACIBA;tr|N9L9N8|N9L9N8_ACIBA;tr|A0A6H3TDF1|A0A6H3TDF1_ACIBA;tr|A0A380V1X2|…	tr|A0A0E1PPM2|A0A0E1PPM2_ACIBA Shikimate dehydrogenase (NADP(+)) OS=Acinetobacter baumannii NCGM 237 OX=1401639 GN=aroE PE=3 SV=1;tr|A0A828SMY5|A0A828SMY5_ACIBA Shikimate dehydrogenase (NADP(+)) OS=Acinetobacter baumannii 6014059 OX=525242 GN=aroE PE=3 SV=	59	10	10	8	38.9	31.169	5000.1	145850		188210	284360	194980	Quantified	GO:0009073(BP:aromatic amino acid family biosynthetic process);GO:0009423(BP:chorismate biosynthetic process);GO:0019632(BP:shikimate metabolic process);GO:0050661(MF:NADP binding);GO:0004764(MF:shikimate 3-dehydrogenase (NADP+) activity)	K00014(NA)	ko00999(Biosynthesis of various plant secondary metabolites; Including: Crocin biosynthesis, Cannabidiol biosynthesis, Mugineic acid biosynthesis, Pentagalloylglucose biosynthesis, Benzoxazinoid biosynthesis, Gramine biosynthesis, Coumarin biosynthesis, Furanocoumarin biosynthesis, Hordatine biosynthesis, Podophyllotoxin biosynthesis);ko00400(Phenylalanine, tyrosine and tryptophan biosynthesis)		PF08501(Shikimate dehydrogenase substrate binding domain);PF01488(Shikimate / quinate 5-dehydrogenase)
B2HZR3	Glycine--tRNA ligase beta subunit	glyS		sp|B2HZR3|SYGB_ACIBC;tr|A0A828SQ88|A0A828SQ88_ACIBA;tr|A0A237TZJ1|A0A237TZJ1_ACIBA;tr|A0A654L3X1|A0A654L3X1_ACIBM;tr|A0A7U4F8C7|A0A7U4F8C7_ACIBA;tr|A0A385F0T3|A0A385F0T3_ACIBA;tr|D0CCV7|D0CCV7_ACIB2;tr|A0A0E1PPL2|A0A0E1PPL2_ACIBA;tr|A0A7X5RPM1|A0A7X5RPM1_ACIBA;tr|A0A3S0NGS9|A0A3S0NGS9_ACIBA;tr|A0A335HR26|A0A335HR26_ACIBA;tr|A0A333U6F4|A0A333U6F4_ACIBA;tr|A0A6H3T4B5|A0A6H3T4B5_ACIBA;tr|A0A836YLT3|…	sp|B2HZR3|SYGB_ACIBC Glycine--tRNA ligase beta subunit OS=Acinetobacter baumannii (strain ACICU) OX=405416 GN=glyS PE=3 SV=1;tr|A0A828SQ88|A0A828SQ88_ACIBA Glycine--tRNA ligase beta subunit OS=Acinetobacter baumannii 6014059 OX=525242 GN=glyS PE=3 SV=1;tr|	70	37	37	37	61.8	75.034	1411700	111020	857500	1626900	4361700	2044900	Quantified	GO:0006420(BP:arginyl-tRNA aminoacylation);GO:0006426(BP:glycyl-tRNA aminoacylation);GO:0005737(CC:cytoplasm);GO:0004814(MF:arginine-tRNA ligase activity);GO:0005524(MF:ATP binding);GO:0004820(MF:glycine-tRNA ligase activity)	K01879(NA)	ko00970(Aminoacyl-tRNA biosynthesis)		PF02092(Glycyl-tRNA synthetase beta subunit);PF05746(DALR anticodon binding domain)
B2HZS3	N-succinylarginine dihydrolase	astB	FUNCTION: Catalyzes the hydrolysis of N(2)-succinylarginine into N(2)-succinylornithine, ammonia and CO(2). {ECO:0000255|HAMAP-Rule:MF_01172}.	sp|B2HZS3|ASTB_ACIBC;tr|A0A828SQA0|A0A828SQA0_ACIBA;tr|A0A654L495|A0A654L495_ACIBM;tr|A0A219CJV0|A0A219CJV0_ACIBA;tr|A0A385F0T7|A0A385F0T7_ACIBA;tr|A0A7U4F951|A0A7U4F951_ACIBA;tr|A0A0E1PT39|A0A0E1PT39_ACIBA;tr|A0A062KUP0|A0A062KUP0_ACIBA;tr|A0A829RM54|A0A829RM54_ACIBA;tr|A0A836LS38|A0A836LS38_ACIBA;tr|D0CCU7|D0CCU7_ACIB2;tr|N9K1U2|N9K1U2_ACIBA;tr|A0A5K6CM08|A0A5K6CM08_ACIB3;tr|A0A5K1MT13|A0A5K1MT…	sp|B2HZS3|ASTB_ACIBC N-succinylarginine dihydrolase OS=Acinetobacter baumannii (strain ACICU) OX=405416 GN=astB PE=3 SV=1;tr|A0A828SQA0|A0A828SQA0_ACIBA N-succinylarginine dihydrolase OS=Acinetobacter baumannii 6014059 OX=525242 GN=astB PE=3 SV=1;tr|A0A654	48	13	13	3	53.9	49.865	573640	78307	211130	675780	527840	578370	Quantified	GO:0019544(BP:arginine catabolic process to glutamate);GO:0019545(BP:arginine catabolic process to succinate);GO:0009015(MF:N-succinylarginine dihydrolase activity)	K01484(NA)	ko00330(Arginine and proline metabolism)		PF04996(Succinylarginine dihydrolase)
B2I0I2	Coenzyme PQQ synthesis protein B	pqqB	FUNCTION: May be involved in the transport of PQQ or its precursor to the periplasm. {ECO:0000255|HAMAP-Rule:MF_00653}.	sp|B2I0I2|PQQB_ACIBC;tr|A0A238A2N2|A0A238A2N2_ACIBA;tr|A0A385EVH7|A0A385EVH7_ACIBA;tr|A0A654L012|A0A654L012_ACIBM;tr|A0A7U4F708|A0A7U4F708_ACIBA;tr|A0A828SWZ1|A0A828SWZ1_ACIBA;tr|A0A0E1PTI3|A0A0E1PTI3_ACIBA;tr|A0A3R9T2C3|A0A3R9T2C3_ACIBA;tr|A0A837AAZ4|A0A837AAZ4_ACIBA;tr|S3TGJ8|S3TGJ8_ACIBA;tr|N9JJM5|N9JJM5_ACIBA;tr|D0C785|D0C785_ACIB2;tr|A0A8I1ZED6|A0A8I1ZED6_ACIBA;tr|A0A8F8H8G2|A0A8F8H8G2_ACIBA…	sp|B2I0I2|PQQB_ACIBC Coenzyme PQQ synthesis protein B OS=Acinetobacter baumannii (strain ACICU) OX=405416 GN=pqqB PE=3 SV=1;tr|A0A238A2N2|A0A238A2N2_ACIBA Coenzyme PQQ synthesis protein B OS=Acinetobacter baumannii OX=470 GN=pqqB PE=3 SV=1;tr|A0A385EVH7|A0	60	4	4	4	22.4	33.722	10107			32577	17022	27521	Quantified	GO:0018189(BP:pyrroloquinoline quinone biosynthetic process)				PF12706(Beta-lactamase superfamily domain)
B2I0I3	Pyrroloquinoline-quinone synthase	pqqC	FUNCTION: Ring cyclization and eight-electron oxidation of 3a-(2-amino-2-carboxyethyl)-4,5-dioxo-4,5,6,7,8,9-hexahydroquinoline-7,9-dicarboxylic-acid to PQQ. {ECO:0000255|HAMAP-Rule:MF_00654}.	sp|B2I0I3|PQQC_ACIBC;tr|A0A0E1PQX6|A0A0E1PQX6_ACIBA;tr|A0A385EVP3|A0A385EVP3_ACIBA;tr|A0A654KZN1|A0A654KZN1_ACIBM;tr|A0A7U4BN46|A0A7U4BN46_ACIBA;tr|A0A828SVG2|A0A828SVG2_ACIBA;tr|A0A219CEM0|A0A219CEM0_ACIBA;tr|A0A837AA32|A0A837AA32_ACIBA;tr|A0A8I1ZD22|A0A8I1ZD22_ACIBA;tr|A0A836YP19|A0A836YP19_ACIBA;tr|A0A335TAK1|A0A335TAK1_ACIBA;tr|S3TDB3|S3TDB3_ACIBA;tr|A0A1S2G007|A0A1S2G007_ACIBA;sp|B7H2Y2|PQQC…	sp|B2I0I3|PQQC_ACIBC Pyrroloquinoline-quinone synthase OS=Acinetobacter baumannii (strain ACICU) OX=405416 GN=pqqC PE=3 SV=1;tr|A0A0E1PQX6|A0A0E1PQX6_ACIBA Pyrroloquinoline-quinone synthase OS=Acinetobacter baumannii NCGM 237 OX=1401639 GN=ppqC PE=3 SV=1;t	43	13	13	7	59.9	29.664	150360		27827	158300	158410	144500	Quantified	GO:0018189(BP:pyrroloquinoline quinone biosynthetic process);GO:0033732(MF:pyrroloquinoline-quinone synthase activity)				PF03070(TENA/THI-4/PQQC family)
B2I1J9	Orotate phosphoribosyltransferase	pyrE	FUNCTION: Catalyzes the transfer of a ribosyl phosphate group from 5-phosphoribose 1-diphosphate to orotate, leading to the formation of orotidine monophosphate (OMP). {ECO:0000255|HAMAP-Rule:MF_01208}.	sp|B2I1J9|PYRE_ACIBC;tr|A0A836LVC7|A0A836LVC7_ACIBA;tr|A0A009GT58|A0A009GT58_ACIBA;tr|A0A009IAY9|A0A009IAY9_ACIB9;tr|A0A009PHI3|A0A009PHI3_ACIBA;tr|A0A009TFK0|A0A009TFK0_ACIBA;tr|A0A062IAJ1|A0A062IAJ1_ACIBA;tr|A0A062SY55|A0A062SY55_ACIBA;tr|A0A158LZ16|A0A158LZ16_ACIBA;tr|A0A385EZT0|A0A385EZT0_ACIBA;tr|A0A654L5T3|A0A654L5T3_ACIBM;tr|A0A8F7KEW2|A0A8F7KEW2_ACIB2;tr|N9LHX1|N9LHX1_ACIBA;tr|V5V8V4|V5V8…	sp|B2I1J9|PYRE_ACIBC Orotate phosphoribosyltransferase OS=Acinetobacter baumannii (strain ACICU) OX=405416 GN=pyrE PE=3 SV=1;tr|A0A836LVC7|A0A836LVC7_ACIBA Orotate phosphoribosyltransferase OS=Acinetobacter baumannii 6112 OX=1310669 GN=pyrE PE=3 SV=1;tr|A0	45	12	12	12	69.9	23.335	1026400	49947	134260	889430	785180	862270	Quantified	GO:0044205(BP:'de novo' UMP biosynthetic process);GO:0009116(BP:nucleoside metabolic process);GO:0000287(MF:magnesium ion binding);GO:0004588(MF:orotate phosphoribosyltransferase activity)	K00762(NA)	ko01240(Biosynthesis of cofactors);ko00240(Pyrimidine metabolism)		PF00156(Phosphoribosyl transferase domain)
A0A8I2CJE3	Nicotinate phosphoribosyltransferase	pncB		tr|A0A8I2CJE3|A0A8I2CJE3_ACIBA;tr|A0A654L4S5|A0A654L4S5_ACIBM;tr|A0A828SN31|A0A828SN31_ACIBA;tr|A0A429LR67|A0A429LR67_ACIBA;tr|A0A385F0A2|A0A385F0A2_ACIBA;tr|A0A219C8U8|A0A219C8U8_ACIBA;tr|A0A7S8WDP6|A0A7S8WDP6_ACIBA;sp|B2I1P1|PNCB_ACIBC;tr|A0A5P3MNA4|A0A5P3MNA4_ACIBA;tr|A0A7U4BJL6|A0A7U4BJL6_ACIBA;tr|A0A3R9R9C3|A0A3R9R9C3_ACIBA;tr|A0A7Z7F6U0|A0A7Z7F6U0_ACIBA;tr|A0A5K1MT81|A0A5K1MT81_ACIBA;tr|A0A…	tr|A0A8I2CJE3|A0A8I2CJE3_ACIBA Nicotinate phosphoribosyltransferase OS=Acinetobacter baumannii OX=470 GN=pncB PE=3 SV=1;tr|A0A654L4S5|A0A654L4S5_ACIBM Nicotinate phosphoribosyltransferase OS=Acinetobacter baumannii (strain MDR-ZJ06) OX=497978 GN=pncB PE=3	52	15	15	15	37.4	47.313	28992	51456		113490	262520	208250	Quantified	GO:0009435(BP:NAD biosynthetic process);GO:0019357(BP:nicotinate nucleotide biosynthetic process);GO:0004516(MF:nicotinate phosphoribosyltransferase activity);GO:0016874(MF:ligase activity);GO:0004514(MF:nicotinate-nucleotide diphosphorylase (carboxylating) activity)	K00763(NA)	ko00760(Nicotinate and nicotinamide metabolism);ko01240(Biosynthesis of cofactors)		PF04095(Nicotinate phosphoribosyltransferase (NAPRTase) family)
B2I1V6	UDP-N-acetylmuramoylalanine--D-glutamate ligase	murD	FUNCTION: Cell wall formation. Catalyzes the addition of glutamate to the nucleotide precursor UDP-N-acetylmuramoyl-L-alanine (UMA). {ECO:0000255|HAMAP-Rule:MF_00639}.	sp|B2I1V6|MURD_ACIBC;tr|A0A505ZJS0|A0A505ZJS0_ACIBA;tr|D0CB52|D0CB52_ACIB2;tr|B0VME3|B0VME3_ACIBS;tr|A0A009GM21|A0A009GM21_ACIBA;tr|A0A009I8Z7|A0A009I8Z7_ACIB9;tr|A0A0D8GD86|A0A0D8GD86_ACIBA;tr|A0A0D8UCL8|A0A0D8UCL8_ACIBA;tr|A0A158LQU5|A0A158LQU5_ACIBA;tr|A0A1S2FYD1|A0A1S2FYD1_ACIBA;tr|A0A204EUY6|A0A204EUY6_ACIBA;tr|A0A385ER75|A0A385ER75_ACIBA;tr|A0A4Q4H0N9|A0A4Q4H0N9_ACIBA;tr|A0A0E1PV15|A0A0E1PV…	sp|B2I1V6|MURD_ACIBC UDP-N-acetylmuramoylalanine--D-glutamate ligase OS=Acinetobacter baumannii (strain ACICU) OX=405416 GN=murD PE=3 SV=1;tr|A0A505ZJS0|A0A505ZJS0_ACIBA UDP-N-acetylmuramoylalanine--D-glutamate ligase OS=Acinetobacter baumannii OX=470 GN=m	52	16	16	16	51.8	48.009	125440		70501	265790	262220	250260	Quantified	GO:0007049(BP:cell cycle);GO:0051301(BP:cell division);GO:0071555(BP:cell wall organization);GO:0009252(BP:peptidoglycan biosynthetic process);GO:0008360(BP:regulation of cell shape);GO:0005737(CC:cytoplasm);GO:0005524(MF:ATP binding);GO:0008764(MF:UDP-N-acetylmuramoylalanine-D-glutamate ligase activity)	K01925(NA)	ko00550(Peptidoglycan biosynthesis);ko00470(D-Amino acid metabolism)		PF02875(Mur ligase family, glutamate ligase domain);PF08245(Mur ligase middle domain)
A0A0E1PSC8	Imidazolonepropionase	hutI		tr|A0A0E1PSC8|A0A0E1PSC8_ACIBA;tr|A0A828SWU3|A0A828SWU3_ACIBA;tr|N9LHN8|N9LHN8_ACIBA;tr|A0A062I6S5|A0A062I6S5_ACIBA;tr|A0A0B9W5S8|A0A0B9W5S8_ACIBA;tr|A0A219C899|A0A219C899_ACIBA;tr|A0A241ZD59|A0A241ZD59_ACIBA;tr|A0A385F154|A0A385F154_ACIBA;tr|A0A505MNU0|A0A505MNU0_ACIBA;tr|A0A654LEB2|A0A654LEB2_ACIBM;tr|A0A6H3TMA1|A0A6H3TMA1_ACIBA;tr|A0A7L9DXP9|A0A7L9DXP9_ACIBA;tr|A0A7Z1WS85|A0A7Z1WS85_ACIBA;tr|A…	tr|A0A0E1PSC8|A0A0E1PSC8_ACIBA Imidazolonepropionase OS=Acinetobacter baumannii NCGM 237 OX=1401639 GN=hutI PE=3 SV=1;tr|A0A828SWU3|A0A828SWU3_ACIBA Imidazolonepropionase OS=Acinetobacter baumannii 6014059 OX=525242 GN=hutI PE=3 SV=1;tr|N9LHN8|N9LHN8_ACIBA	63	13	13	13	51.3	44.954				133490	132670	156010	Quantified	GO:0019556(BP:histidine catabolic process to glutamate and formamide);GO:0019557(BP:histidine catabolic process to glutamate and formate);GO:0005737(CC:cytoplasm);GO:0050480(MF:imidazolonepropionase activity);GO:0005506(MF:iron ion binding);GO:0008270(MF:zinc ion binding)	K01468(NA)	ko00340(Histidine metabolism)		PF01979(Amidohydrolase family)
B2I2J9	Fatty acid oxidation complex subunit alpha	fadB	FUNCTION: Involved in the aerobic and anaerobic degradation of long-chain fatty acids via beta-oxidation cycle. Catalyzes the formation of 3-oxoacyl-CoA from enoyl-CoA via L-3-hydroxyacyl-CoA. It can also use D-3-hydroxyacyl-CoA and cis-3-enoyl-CoA as substrate. {ECO:0000255|HAMAP-Rule:MF_01621}.	sp|B2I2J9|FADB_ACIBC;tr|A0A654KWK4|A0A654KWK4_ACIBM;tr|A0A828SS81|A0A828SS81_ACIBA;tr|A0A829K551|A0A829K551_ACIBA;tr|A0A062IXV3|A0A062IXV3_ACIBA;tr|A0A0E1PXE7|A0A0E1PXE7_ACIBA;tr|A0A158LRK5|A0A158LRK5_ACIBA;tr|A0A1S2G3W7|A0A1S2G3W7_ACIBA;tr|A0A333D7A5|A0A333D7A5_ACIBA;tr|A0A385ERD2|A0A385ERD2_ACIBA;tr|A0A3R9SUP0|A0A3R9SUP0_ACIBA;tr|A0A5K1MMN9|A0A5K1MMN9_ACIBA;tr|A0A009SXR4|A0A009SXR4_ACIBA;tr|A0A…	sp|B2I2J9|FADB_ACIBC Fatty acid oxidation complex subunit alpha OS=Acinetobacter baumannii (strain ACICU) OX=405416 GN=fadB PE=3 SV=1;tr|A0A654KWK4|A0A654KWK4_ACIBM Fatty acid oxidation complex subunit alpha OS=Acinetobacter baumannii (strain MDR-ZJ06) OX=	51	37	37	11	66.2	77.845	6312900	1203000	8465400	3626700	4156900	4476600	Quantified	GO:0006635(BP:fatty acid beta-oxidation);GO:0036125(CC:fatty acid beta-oxidation multienzyme complex);GO:0003857(MF:3-hydroxyacyl-CoA dehydrogenase activity);GO:0008692(MF:3-hydroxybutyryl-CoA epimerase activity);GO:0004165(MF:dodecenoyl-CoA delta-isomerase activity);GO:0004300(MF:enoyl-CoA hydratase activity)	K01825(NA)	ko00930(Caprolactam degradation);ko00362(Benzoate degradation);ko00650(Butanoate metabolism);ko00640(Propanoate metabolism);ko00380(Tryptophan metabolism);ko00280(Valine, leucine and isoleucine degradation);ko00310(Lysine degradation);ko00281(Geraniol degradation);ko00071(Fatty acid degradation);ko00410(beta-Alanine metabolism);ko00903(Limonene and pinene degradation)		PF00378(Enoyl-CoA hydratase/isomerase);PF02737(3-hydroxyacyl-CoA dehydrogenase, NAD binding domain);PF00725(3-hydroxyacyl-CoA dehydrogenase, C-terminal domain)
B2I321	UDP-3-O-acylglucosamine N-acyltransferase	lpxD	FUNCTION: Catalyzes the N-acylation of UDP-3-O-acylglucosamine using 3-hydroxyacyl-ACP as the acyl donor. Is involved in the biosynthesis of lipid A, a phosphorylated glycolipid that anchors the lipopolysaccharide to the outer membrane of the cell. {ECO:0000255|HAMAP-Rule:MF_00523}.	sp|B2I321|LPXD_ACIBC;tr|A0A7U4F7A7|A0A7U4F7A7_ACIBA;tr|A0A5P9VXD1|A0A5P9VXD1_ACIBA;tr|A0A385EX60|A0A385EX60_ACIBA;tr|A0A219CIA7|A0A219CIA7_ACIBA;tr|A0A0E1PQ72|A0A0E1PQ72_ACIBA;tr|A0A009IJL6|A0A009IJL6_ACIB9;tr|A0A654L128|A0A654L128_ACIBM;tr|A0A828STU7|A0A828STU7_ACIBA;tr|A0A4Q4GPC3|A0A4Q4GPC3_ACIBA;tr|A0A0E1FPL0|A0A0E1FPL0_ACIBA;sp|A3M650|LPXD_ACIBT;tr|D0C6H5|D0C6H5_ACIB2;tr|A0A836LYJ9|A0A836LYJ9…	sp|B2I321|LPXD_ACIBC UDP-3-O-acylglucosamine N-acyltransferase OS=Acinetobacter baumannii (strain ACICU) OX=405416 GN=lpxD PE=3 SV=1;tr|A0A7U4F7A7|A0A7U4F7A7_ACIBA UDP-3-O-acylglucosamine N-acyltransferase OS=Acinetobacter baumannii TYTH-1 OX=1100841 GN=lp	70	13	13	13	52.2	38.398	77719			416570	343430	431950	Quantified	GO:0009245(BP:lipid A biosynthetic process);GO:0016410(MF:N-acyltransferase activity)	K02536(NA)	ko00540(Lipopolysaccharide biosynthesis)		PF14602(Hexapeptide repeat of succinyl-transferase);PF04613(UDP-3-O-[3-hydroxymyristoyl] glucosamine N-acyltransferase, LpxD);PF00132(Bacterial transferase hexapeptide (six repeats))
A0A828SP76	Histidine--tRNA ligase	hisS		tr|A0A828SP76|A0A828SP76_ACIBA;tr|A0A809D5E3|A0A809D5E3_ACIBA;tr|A0A7U4F648|A0A7U4F648_ACIBA;tr|A0A654KX49|A0A654KX49_ACIBM;tr|A0A385ERS2|A0A385ERS2_ACIBA;tr|A0A0E1PWW8|A0A0E1PWW8_ACIBA;tr|A0A059ZPM4|A0A059ZPM4_ACIBA;sp|B2I3E6|SYH_ACIBC;tr|A0A6H3T6G8|A0A6H3T6G8_ACIBA;tr|A0A1E3M7M3|A0A1E3M7M3_ACIBA;sp|A3M212|SYH_ACIBT;tr|A0A062SZE5|A0A062SZE5_ACIBA;tr|A0A062L443|A0A062L443_ACIBA;tr|A0A0B2Y0A3|A0A0…	tr|A0A828SP76|A0A828SP76_ACIBA Histidine--tRNA ligase OS=Acinetobacter baumannii 6014059 OX=525242 GN=hisS PE=3 SV=1;tr|A0A809D5E3|A0A809D5E3_ACIBA Histidine--tRNA ligase OS=Acinetobacter baumannii OX=470 GN=hisS PE=3 SV=1;tr|A0A7U4F648|A0A7U4F648_ACIBA Hi	15	28	28	6	71.4	48.377	891030		209450	1522700	1757400	1736600	Quantified	GO:0006427(BP:histidyl-tRNA aminoacylation);GO:0005737(CC:cytoplasm);GO:0005524(MF:ATP binding);GO:0004821(MF:histidine-tRNA ligase activity)	K01892(NA)	ko00970(Aminoacyl-tRNA biosynthesis)		PF13393(Histidyl-tRNA synthetase);PF03129(Anticodon binding domain)
A0A009T5E5	Lon protease	lon	FUNCTION: ATP-dependent serine protease that mediates the selective degradation of mutant and abnormal proteins as well as certain short-lived regulatory proteins. Required for cellular homeostasis and for survival from DNA damage and developmental changes induced by stress. Degrades polypeptides processively to yield small peptide fragments that are 5 to 10 amino acids long. Binds to DNA in a do…	tr|A0A009T5E5|A0A009T5E5_ACIBA;tr|A0A009PMP5|A0A009PMP5_ACIBA;tr|A0A0J0ZP76|A0A0J0ZP76_ACIBA;tr|A0A8F7PQ21|A0A8F7PQ21_ACIB2;tr|A0A158LRL8|A0A158LRL8_ACIBA;tr|A0A385ET27|A0A385ET27_ACIBA;tr|A0A5K1MRW8|A0A5K1MRW8_ACIBA;tr|A0A0R4J6R8|A0A0R4J6R8_ACIBY;tr|A0A654KXL0|A0A654KXL0_ACIBM;tr|A0A7U3XXG2|A0A7U3XXG2_ACIBC;tr|A0A7U3Y662|A0A7U3Y662_ACIB5;tr|A0A829K9K5|A0A829K9K5_ACIBA;tr|A0A7U4BLJ3|A0A7U4BLJ3_AC…	tr|A0A009T5E5|A0A009T5E5_ACIBA Lon protease OS=Acinetobacter baumannii 99063 OX=1310630 GN=lon PE=2 SV=1;tr|A0A009PMP5|A0A009PMP5_ACIBA Lon protease OS=Acinetobacter baumannii 625974 OX=1310607 GN=lon PE=2 SV=1;tr|A0A0J0ZP76|A0A0J0ZP76_ACIBA Lon protease O	49	45	45	45	59.2	90.127	1542100	180650	732730	2568100	3633000	2907200	Quantified	GO:0034605(BP:cellular response to heat);GO:0006515(BP:protein quality control for misfolded or incompletely synthesized proteins);GO:0005737(CC:cytoplasm);GO:0005524(MF:ATP binding);GO:0004176(MF:ATP-dependent peptidase activity);GO:0043565(MF:sequence-specific DNA binding);GO:0004252(MF:serine-type endopeptidase activity)	K01338(NA)	ko04112(Cell cycle - Caulobacter)		PF02190(ATP-dependent protease La (LON) substrate-binding domain);PF05362(Lon protease (S16) C-terminal proteolytic domain);PF00004(ATPase family associated with various cellular activities (AAA))
V5VGC7	Acyl carrier protein	acpP	FUNCTION: Carrier of the growing fatty acid chain in fatty acid biosynthesis. {ECO:0000256|HAMAP-Rule:MF_01217, ECO:0000256|RuleBase:RU003545, ECO:0000256|SAAS:SAAS00380737}.	tr|V5VGC7|V5VGC7_ACIBA;tr|A0A5K6CU11|A0A5K6CU11_ACIB3;tr|B0V8E8|B0V8E8_ACIBY;tr|A0A828SU59|A0A828SU59_ACIBA;tr|A0A0E1PZT1|A0A0E1PZT1_ACIBA;sp|B7GYR8|ACP_ACIB3;tr|N9KME4|N9KME4_ACIBA;tr|A0A8F7PNX2|A0A8F7PNX2_ACIB2;tr|A0A836M1U2|A0A836M1U2_ACIBA;tr|A0A836LU38|A0A836LU38_ACIBA;tr|A0A829RJ43|A0A829RJ43_ACIBA;tr|A0A829K3S6|A0A829K3S6_ACIBA;tr|A0A7U3XX18|A0A7U3XX18_ACIBC;tr|A0A654KWV1|A0A654KWV1_ACIBM;…	tr|V5VGC7|V5VGC7_ACIBA Acyl carrier protein OS=Acinetobacter baumannii OX=470 GN=acpP PE=1 SV=1;tr|A0A5K6CU11|A0A5K6CU11_ACIB3 Acyl carrier protein OS=Acinetobacter baumannii (strain AB307-0294) OX=557600 GN=acpP PE=3 SV=1;tr|B0V8E8|B0V8E8_ACIBY Acyl carri	29	1	1	1	12.8	8.6685	1966400		2640600	726760	1766700	2054800	Quantified	GO:0005737(CC:cytoplasm);GO:0000036(MF:acyl carrier activity)	K02078(NA)	ko00998(Biosynthesis of various antibiotics; Including: Kanosamine biosynthesis, Aurachin biosynthesis, Bacilysin biosynthesis, Puromycin biosynthesis, Dapdiamides biosynthesis, Fosfomycin biosynthesis, Cremeomycin biosynthesis, Pentalenolactone biosynthesis, Terpentecin biosynthesis, Roseoflavin biosynthesis, Cycloserine biosynthesis)		PF00550(Phosphopantetheine attachment site)
B7H0P4	Thymidylate synthase	thyA	FUNCTION: Catalyzes the reductive methylation of 2'-deoxyuridine-5'-monophosphate (dUMP) to 2'-deoxythymidine-5'-monophosphate (dTMP) while utilizing 5,10-methylenetetrahydrofolate (mTHF) as the methyl donor and reductant in the reaction, yielding dihydrofolate (DHF) as a by-product. This enzymatic reaction provides an intracellular de novo source of dTMP, an essential precursor for DNA biosynthe…	sp|B7H0P4|TYSY_ACIB3;tr|A0A828SY28|A0A828SY28_ACIBA;tr|A0A009GCS1|A0A009GCS1_ACIBA;tr|A0A0R4J7L5|A0A0R4J7L5_ACIBY;tr|A0A5K6CVI4|A0A5K6CVI4_ACIB3;tr|A0A829K762|A0A829K762_ACIBA;tr|A0A7U4BKC1|A0A7U4BKC1_ACIBA;tr|A0A7U3XW36|A0A7U3XW36_ACIBC;tr|V5VIF5|V5VIF5_ACIBA;tr|A0A009TFE4|A0A009TFE4_ACIBA;tr|S3T234|S3T234_ACIBA;tr|N9KLG2|N9KLG2_ACIBA;tr|D0CAK0|D0CAK0_ACIB2;tr|B0VL69|B0VL69_ACIBS;tr|A0A836YM37|A…	sp|B7H0P4|TYSY_ACIB3 Thymidylate synthase OS=Acinetobacter baumannii (strain AB307-0294) OX=557600 GN=thyA PE=3 SV=1;tr|A0A828SY28|A0A828SY28_ACIBA Thymidylate synthase OS=Acinetobacter baumannii 6014059 OX=525242 GN=thyA PE=3 SV=1;tr|A0A009GCS1|A0A009GCS1	42	11	11	0	51.8	31.826	367630	161780	348550	2077900	2470300	2390400	Quantified	GO:0006231(BP:dTMP biosynthetic process);GO:0006235(BP:dTTP biosynthetic process);GO:0032259(BP:methylation);GO:0005737(CC:cytoplasm);GO:0004799(MF:thymidylate synthase activity)	K00560(NA)	ko00240(Pyrimidine metabolism);ko01232(Nucleotide metabolism);ko00670(One carbon pool by folate)		PF00303(Thymidylate synthase)
B7I751	NADH-quinone oxidoreductase subunit N	nuoN	FUNCTION: NDH-1 shuttles electrons from NADH, via FMN and iron-sulfur (Fe-S) centers, to quinones in the respiratory chain. The immediate electron acceptor for the enzyme in this species is believed to be ubiquinone. Couples the redox reaction to proton translocation (for every two electrons transferred, four hydrogen ions are translocated across the cytoplasmic membrane), and thus conserves the …	sp|B7I751|NUON_ACIB5;tr|A0A009SDL2|A0A009SDL2_ACIBA;tr|A0A829JXP1|A0A829JXP1_ACIBA;tr|A0A829RIF4|A0A829RIF4_ACIBA;tr|A0A836LTS7|A0A836LTS7_ACIBA;tr|A0A837AB26|A0A837AB26_ACIBA;tr|B0V889|B0V889_ACIBY;tr|D0C9F2|D0C9F2_ACIB2;tr|S3T4V2|S3T4V2_ACIBA;tr|V5VG26|V5VG26_ACIBA;tr|A0A7U5UZR1|A0A7U5UZR1_ACIBA;tr|A0A7U4F6C1|A0A7U4F6C1_ACIBA;tr|A0A7Z2ADB8|A0A7Z2ADB8_ACIBA;tr|A0A654KXP0|A0A654KXP0_ACIBM;tr|A0A0…	sp|B7I751|NUON_ACIB5 NADH-quinone oxidoreductase subunit N OS=Acinetobacter baumannii (strain AB0057) OX=480119 GN=nuoN PE=3 SV=1;tr|A0A009SDL2|A0A009SDL2_ACIBA NADH-quinone oxidoreductase subunit N OS=Acinetobacter baumannii 99063 OX=1310630 GN=nuoN PE=3	41	5	5	1	13.1	53.941	89193	64734	123970	945850	527440	652480	Quantified	GO:0042773(BP:ATP synthesis coupled electron transport);GO:0016021(CC:integral component of membrane);GO:0005886(CC:plasma membrane);GO:0008137(MF:NADH dehydrogenase (ubiquinone) activity);GO:0048038(MF:quinone binding)	K00343(NA)	ko00190(Oxidative phosphorylation)		PF00361(Proton-conducting membrane transporter)
A0A3R9S773	50S ribosomal protein L17	rplQ		tr|A0A3R9S773|A0A3R9S773_ACIBA;sp|B7IA13|RL17_ACIB5	tr|A0A3R9S773|A0A3R9S773_ACIBA 50S ribosomal protein L17 OS=Acinetobacter baumannii OX=470 GN=rplQ PE=3 SV=1;sp|B7IA13|RL17_ACIB5 50S ribosomal protein L17 OS=Acinetobacter baumannii (strain AB0057) OX=480119 GN=rplQ PE=1 SV=1	2	6	1	1	46.4	13.995				61178	42418	48233	Quantified	GO:0006412(BP:translation);GO:0005840(CC:ribosome);GO:0003735(MF:structural constituent of ribosome)	K02879(NA)	ko03010(Ribosome)		PF01196(Ribosomal protein L17)
C7F8K7	Probable solute-binding protein AdeT2	adeT2	FUNCTION: Mediates antimicrobial resistance via active efflux. Contributes to resistance to antibiotics such as chloramphenicol, erythromycin and novobiocin (PubMed:21212056). May be part of a tripartite ATP-independent periplasmic (TRAP) transport system (Probable). {ECO:0000269|PubMed:21212056, ECO:0000305|PubMed:21212056}.	sp|C7F8K7|ADET2_ACIBA;tr|A0A7U3Y9J6|A0A7U3Y9J6_ACIB5;tr|A0A5K1MPR8|A0A5K1MPR8_ACIBA;tr|B0VQQ1|B0VQQ1_ACIBS;tr|A0A5P6FSS4|A0A5P6FSS4_ACIBA;tr|A0A7X5LTL0|A0A7X5LTL0_ACIBA;tr|S3U081|S3U081_ACIBA;tr|N9L9F2|N9L9F2_ACIBA;tr|A0A8F7K895|A0A8F7K895_ACIB2;tr|A0A7Z2ACI3|A0A7Z2ACI3_ACIBA;tr|A0A829KFA4|A0A829KFA4_ACIBA;tr|A0A7U4BQR1|A0A7U4BQR1_ACIBA;tr|A0A009QQ29|A0A009QQ29_ACIBA;tr|A0A7U3Y2X9|A0A7U3Y2X9_ACIB…	sp|C7F8K7|ADET2_ACIBA Probable solute-binding protein AdeT2 OS=Acinetobacter baumannii OX=470 GN=adeT2 PE=3 SV=1;tr|A0A7U3Y9J6|A0A7U3Y9J6_ACIB5 RND transporter OS=Acinetobacter baumannii (strain AB0057) OX=480119 GN=AB57_3542 PE=4 SV=1;tr|A0A5K1MPR8|A0A5K1	50	2	2	2	11.8	27.283					3970.8	3328.3	Quantified	GO:0046677(BP:response to antibiotic)
A0A219CCC6	LPS-assembly protein LptD	lptD	FUNCTION: Together with LptE, is involved in the assembly of lipopolysaccharide (LPS) at the surface of the outer membrane. {ECO:0000256|HAMAP-Rule:MF_01411, ECO:0000256|SAAS:SAAS00542435}.	tr|A0A219CCC6|A0A219CCC6_ACIBA;tr|A0A7U3XZV6|A0A7U3XZV6_ACIBC;tr|A0A7U4BMV3|A0A7U4BMV3_ACIBA;tr|A0A6F8TFY2|A0A6F8TFY2_ACIBA;tr|A0A828SQ42|A0A828SQ42_ACIBA;tr|A0A385EVK6|A0A385EVK6_ACIBA;tr|A0A8F7PN03|A0A8F7PN03_ACIB2;tr|A0A0E1PRN0|A0A0E1PRN0_ACIBA;tr|A0A654KYS5|A0A654KYS5_ACIBM;sp|D0C7T1|LPTD_ACIB2;tr|A0A4Q4H945|A0A4Q4H945_ACIBA;tr|A0A0D8GIH0|A0A0D8GIH0_ACIBA;tr|A0A062ILS9|A0A062ILS9_ACIBA;tr|A0A…	tr|A0A219CCC6|A0A219CCC6_ACIBA LPS-assembly protein LptD OS=Acinetobacter baumannii OX=470 GN=lptD PE=3 SV=1;tr|A0A7U3XZV6|A0A7U3XZV6_ACIBC LPS-assembly protein LptD OS=Acinetobacter baumannii (strain ACICU) OX=405416 GN=lptD PE=3 SV=1;tr|A0A7U4BMV3|A0A7U4	58	38	38	38	60	91.942	418610	5390.2	3527.6	835920	1016200	833810	Quantified	GO:0043165(BP:Gram-negative-bacterium-type cell outer membrane assembly);GO:0015920(BP:lipopolysaccharide transport);GO:0010033(BP:response to organic substance);GO:0009279(CC:cell outer membrane)				PF03968(OstA-like protein);PF04453(Organic solvent tolerance protein)
Q2FD99	Multidrug efflux transport protein	12_508		tr|Q2FD99|Q2FD99_ACIBA;tr|A0A062STW9|A0A062STW9_ACIBA;tr|A0A062II40|A0A062II40_ACIBA;tr|A0A009IJ72|A0A009IJ72_ACIB9;tr|A0A7U3Y2W3|A0A7U3Y2W3_ACIBC;tr|A0A829KDI2|A0A829KDI2_ACIBA;tr|A0A7U4F953|A0A7U4F953_ACIBA;tr|S3TJT2|S3TJT2_ACIBA;tr|A0A828SM61|A0A828SM61_ACIBA;tr|N9K1T0|N9K1T0_ACIBA;tr|B0VQ72|B0VQ72_ACIBS;tr|B0V7Y1|B0V7Y1_ACIBY;tr|A0A8F7K984|A0A8F7K984_ACIB2;tr|A0A858S0H0|A0A858S0H0_ACIBA;tr|A0…	tr|Q2FD99|Q2FD99_ACIBA Multidrug efflux transport protein OS=Acinetobacter baumannii OX=470 GN=12_508 PE=4 SV=1;tr|A0A062STW9|A0A062STW9_ACIBA Multidrug transporter MdfA OS=Acinetobacter baumannii 25977_9 OX=1310913 GN=mdfA PE=4 SV=1;tr|A0A062II40|A0A062II	49	3	3	3	7.3	47.127				15348	26429	20746	Quantified	GO:0016021(CC:integral component of membrane);GO:0022857(MF:transmembrane transporter activity)				PF07690(Major Facilitator Superfamily)
A0A009DWF5	Type II toxin-antitoxin system RelE/ParE family toxin	J504_3680		tr|A0A009DWF5|A0A009DWF5_ACIBA;tr|A0A158LVL9|A0A158LVL9_ACIBA;tr|S3SZA7|S3SZA7_ACIBA;tr|Q5DQT5|Q5DQT5_ACIBA;tr|I7DG35|I7DG35_ACIBA;tr|D0CG71|D0CG71_ACIB2;tr|A0A836YIM5|A0A836YIM5_ACIBA;tr|A0A829RAK7|A0A829RAK7_ACIBA;tr|A0A829KC44|A0A829KC44_ACIBA;tr|A0A6H3T2C1|A0A6H3T2C1_ACIBA;tr|A0A4Q4HBW1|A0A4Q4HBW1_ACIBA;tr|A0A335S9M6|A0A335S9M6_ACIBA;tr|A0A335T8C2|A0A335T8C2_ACIBA;tr|B0V431|B0V431_ACIBY;tr|A0…	tr|A0A009DWF5|A0A009DWF5_ACIBA Type II toxin-antitoxin system RelE/ParE family toxin OS=Acinetobacter baumannii 348935 OX=1310605 GN=J504_3680 PE=4 SV=1;tr|A0A158LVL9|A0A158LVL9_ACIBA Type II toxin-antitoxin system RelE/ParE family toxin OS=Acinetobacter b	30	3	3	3	30.5	13.515				8043.5	42039	42068	Quantified					PF05973(Phage derived protein Gp49-like (DUF891))
A0A009EGH6	Lytic murein transglycosylase family protein	J504_3165		tr|A0A009EGH6|A0A009EGH6_ACIBA	tr|A0A009EGH6|A0A009EGH6_ACIBA Lytic murein transglycosylase family protein OS=Acinetobacter baumannii 348935 OX=1310605 GN=J504_3165 PE=4 SV=1	1	3	1	1	7.2	47.592				24917	30575	30909	Quantified	GO:0016757(MF:transferase activity, transferring glycosyl groups)				PF13406(Transglycosylase SLT domain);PF01471(Putative peptidoglycan binding domain)
A0A829RCC7	2,6-dichlorophenolindophenol oxidoreductase subunit alpha	acoA		tr|A0A829RCC7|A0A829RCC7_ACIBA;tr|A0A5K6CQU6|A0A5K6CQU6_ACIB3;tr|A0A654KZV5|A0A654KZV5_ACIBM;tr|N9KTH8|N9KTH8_ACIBA;tr|D0C7E8|D0C7E8_ACIB2;tr|B0VDZ5|B0VDZ5_ACIBY;tr|A0A8I2CLC7|A0A8I2CLC7_ACIBA;tr|A0A858UAH0|A0A858UAH0_ACIBA;tr|A0A837AYA2|A0A837AYA2_ACIBA;tr|S3TGQ0|S3TGQ0_ACIBA;tr|A0A836M173|A0A836M173_ACIBA;tr|A0A828SUE3|A0A828SUE3_ACIBA;tr|A0A7X1VIX1|A0A7X1VIX1_ACIBA;tr|A0A7U4BN11|A0A7U4BN11_ACI…	tr|A0A829RCC7|A0A829RCC7_ACIBA 2,6-dichlorophenolindophenol oxidoreductase subunit alpha OS=Acinetobacter baumannii 83444 OX=1310684 GN=acoA PE=4 SV=1;tr|A0A5K6CQU6|A0A5K6CQU6_ACIB3 Acetoin:2,6-dichlorophenolindophenol oxidoreductase subunit alpha OS=Acine	39	1	1	1	5.9	23.311					2616	706.34	Quantified	GO:0055114(BP:oxidation-reduction process);GO:0016624(MF:oxidoreductase activity, acting on the aldehyde or oxo group of donors, disulfide as acceptor)	K00161(NA)	ko04066(HIF-1 signaling pathway);ko00020(Citrate cycle (TCA cycle));ko00010(Glycolysis / Gluconeogenesis);ko00620(Pyruvate metabolism)		PF00676(Dehydrogenase E1 component)
A0A009ELV0	Lipopolysaccharide export system ATP-binding protein LptB	J504_2927		tr|A0A009ELV0|A0A009ELV0_ACIBA	tr|A0A009ELV0|A0A009ELV0_ACIBA Lipopolysaccharide export system ATP-binding protein LptB OS=Acinetobacter baumannii 348935 OX=1310605 GN=J504_2927 PE=3 SV=1	1	5	1	1	28.7	27.291				2827.5	2624.7	3484.8	Quantified	GO:0055085(BP:transmembrane transport);GO:0043190(CC:ATP-binding cassette (ABC) transporter complex);GO:0005524(MF:ATP binding);GO:0016887(MF:ATPase activity)	K06861(NA)	ko02010(ABC transporters)		PF12399(Branched-chain amino acid ATP-binding cassette transporter);PF00005(ABC transporter)
A0A009ENM3	Dihydrolipoyllysine-residue succinyltransferase component of 2-oxoglutarate dehydrogenase complex	sucB	FUNCTION: E2 component of the 2-oxoglutarate dehydrogenase (OGDH) complex which catalyzes the second step in the conversion of 2-oxoglutarate to succinyl-CoA and CO(2). {ECO:0000256|RuleBase:RU361138}.	tr|A0A009ENM3|A0A009ENM3_ACIBA	tr|A0A009ENM3|A0A009ENM3_ACIBA Dihydrolipoyllysine-residue succinyltransferase component of 2-oxoglutarate dehydrogenase complex OS=Acinetobacter baumannii 348935 OX=1310605 GN=sucB PE=3 SV=1	1	8	1	0	31.8	43.75						7955.1	Identified	GO:0033512(BP:L-lysine catabolic process to acetyl-CoA via saccharopine);GO:0006099(BP:tricarboxylic acid cycle);GO:0045252(CC:oxoglutarate dehydrogenase complex);GO:0004149(MF:dihydrolipoyllysine-residue succinyltransferase activity)	K00658(NA)	ko00020(Citrate cycle (TCA cycle));ko00310(Lysine degradation);ko00380(Tryptophan metabolism)		PF00198(2-oxoacid dehydrogenases acyltransferase (catalytic domain));PF02817(e3 binding domain);PF00364(Biotin-requiring enzyme)
A0A009ENW1	ATP synthase gamma chain	atpG	FUNCTION: Produces ATP from ADP in the presence of a proton gradient across the membrane. The gamma chain is believed to be important in regulating ATPase activity and the flow of protons through the CF(0) complex. {ECO:0000256|HAMAP-Rule:MF_00815, ECO:0000256|SAAS:SAAS00725627}.	tr|A0A009ENW1|A0A009ENW1_ACIBA	tr|A0A009ENW1|A0A009ENW1_ACIBA ATP synthase gamma chain OS=Acinetobacter baumannii 348935 OX=1310605 GN=atpG PE=3 SV=1	1	6	1	1	27.3	32.251				4689.8			Identified	GO:0042777(BP:plasma membrane ATP synthesis coupled proton transport);GO:0005886(CC:plasma membrane);GO:0045261(CC:proton-transporting ATP synthase complex, catalytic core F(1));GO:0005524(MF:ATP binding);GO:0016787(MF:hydrolase activity);GO:0046933(MF:proton-transporting ATP synthase activity, rotational mechanism)	K02115(NA)	ko00190(Oxidative phosphorylation);ko00195(Photosynthesis)		PF00231(ATP synthase)
A0A009ENZ0	Tryptophan synthase beta chain	trpB	FUNCTION: The beta subunit is responsible for the synthesis of L-tryptophan from indole and L-serine. {ECO:0000256|HAMAP-Rule:MF_00133, ECO:0000256|SAAS:SAAS00541112}.	tr|A0A009ENZ0|A0A009ENZ0_ACIBA	tr|A0A009ENZ0|A0A009ENZ0_ACIBA Tryptophan synthase beta chain OS=Acinetobacter baumannii 348935 OX=1310605 GN=trpB PE=3 SV=1	1	8	1	1	28	44.35				47203		36187	Quantified	GO:0004834(MF:tryptophan synthase activity)	K01696(NA)	ko00260(Glycine, serine and threonine metabolism);ko00400(Phenylalanine, tyrosine and tryptophan biosynthesis)		PF00291(Pyridoxal-phosphate dependent enzyme)
A0A009EPS5	Alpha/beta hydrolase fold family protein	J504_2300		tr|A0A009EPS5|A0A009EPS5_ACIBA	tr|A0A009EPS5|A0A009EPS5_ACIBA Alpha/beta hydrolase fold family protein OS=Acinetobacter baumannii 348935 OX=1310605 GN=J504_2300 PE=4 SV=1	1	1	1	1	4.3	37.523					1497.5		Identified	GO:0016787(MF:hydrolase activity)				PF12146(Serine aminopeptidase, S33)
A0A009EQH0	Bifunctional protein folC	folC		tr|A0A009EQH0|A0A009EQH0_ACIBA	tr|A0A009EQH0|A0A009EQH0_ACIBA Bifunctional protein folC OS=Acinetobacter baumannii 348935 OX=1310605 GN=folC PE=3 SV=1	1	1	1	1	2.3	47.153					579.45		Identified	GO:0005524(MF:ATP binding);GO:0008841(MF:dihydrofolate synthase activity);GO:0004326(MF:tetrahydrofolylpolyglutamate synthase activity)	K11754(NA)	ko00790(Folate biosynthesis);ko01240(Biosynthesis of cofactors)		PF08245(Mur ligase middle domain);PF02875(Mur ligase family, glutamate ligase domain)
A0A009EQW8	Septum site-determining protein MinD	minD		tr|A0A009EQW8|A0A009EQW8_ACIBA	tr|A0A009EQW8|A0A009EQW8_ACIBA Septum site-determining protein MinD OS=Acinetobacter baumannii 348935 OX=1310605 GN=minD PE=3 SV=1	1	14	2	2	56.7	30.032		571540	410770	495.49	12923	1481.1	Quantified	GO:0016887(MF:ATPase activity)				PF13614(AAA domain)
A0A009ERL1	Dienelactone hydrolase family protein	J504_1919		tr|A0A009ERL1|A0A009ERL1_ACIBA	tr|A0A009ERL1|A0A009ERL1_ACIBA Dienelactone hydrolase family protein OS=Acinetobacter baumannii 348935 OX=1310605 GN=J504_1919 PE=4 SV=1	1	1	1	1	3.5	38.55				23258			Identified	GO:0016787(MF:hydrolase activity)	K01046(NA)	ko00561(Glycerolipid metabolism)		PF12697(Alpha/beta hydrolase family)
A0A009ES31	Succinate dehydrogenase, flavoprotein subunit	sdhA		tr|A0A009ES31|A0A009ES31_ACIBA	tr|A0A009ES31|A0A009ES31_ACIBA Succinate dehydrogenase, flavoprotein subunit OS=Acinetobacter baumannii 348935 OX=1310605 GN=sdhA PE=3 SV=1	1	22	1	1	44	69.552				9495.3	6309.6	7431.9	Quantified	GO:0022900(BP:electron transport chain);GO:0050660(MF:flavin adenine dinucleotide binding);GO:0016627(MF:oxidoreductase activity, acting on the CH-CH group of donors)	K00239(NA)	ko00650(Butanoate metabolism);ko00020(Citrate cycle (TCA cycle));ko00190(Oxidative phosphorylation);ko00720(Carbon fixation pathways in prokaryotes)		PF00890(FAD binding domain);PF02910(Fumarate reductase flavoprotein C-term)
A0A009ES37	oxoglutarate dehydrogenase (succinyl-transferring)	sucA		tr|A0A009ES37|A0A009ES37_ACIBA	tr|A0A009ES37|A0A009ES37_ACIBA oxoglutarate dehydrogenase (succinyl-transferring) OS=Acinetobacter baumannii 348935 OX=1310605 GN=sucA PE=3 SV=1	1	17	3	3	21.7	105.02	49281	126070	217570	261470	338260	280470	Quantified	GO:0006099(BP:tricarboxylic acid cycle);GO:0004591(MF:oxoglutarate dehydrogenase (succinyl-transferring) activity);GO:0030976(MF:thiamine pyrophosphate binding)	K00164(NA)	ko00020(Citrate cycle (TCA cycle))		PF16870(2-oxoglutarate dehydrogenase C-terminal);PF00676(Dehydrogenase E1 component);PF16078(2-oxoglutarate dehydrogenase N-terminus);PF02779(Transketolase, pyrimidine binding domain)
A0A009ESL7	Elongation factor Ts	tsf	FUNCTION: Associates with the EF-Tu.GDP complex and induces the exchange of GDP to GTP. It remains bound to the aminoacyl-tRNA.EF-Tu.GTP complex up to the GTP hydrolysis stage on the ribosome. {ECO:0000256|HAMAP-Rule:MF_00050, ECO:0000256|RuleBase:RU000642}.	tr|A0A009ESL7|A0A009ESL7_ACIBA	tr|A0A009ESL7|A0A009ESL7_ACIBA Elongation factor Ts OS=Acinetobacter baumannii 348935 OX=1310605 GN=tsf PE=3 SV=1	1	10	1	1	25.4	30.71	314320			13929			Identified	GO:0005737(CC:cytoplasm);GO:0003746(MF:translation elongation factor activity)				PF00889(Elongation factor TS)
A0A009ET69	C4-dicarboxylate transport protein	dctA	FUNCTION: Responsible for the transport of dicarboxylates such as succinate, fumarate, and malate across the membrane. {ECO:0000256|HAMAP-Rule:MF_01300}.	tr|A0A009ET69|A0A009ET69_ACIBA	tr|A0A009ET69|A0A009ET69_ACIBA C4-dicarboxylate transport protein OS=Acinetobacter baumannii 348935 OX=1310605 GN=dctA PE=3 SV=1	1	3	1	1	8.5	47.26	16068		7211.3	79738	48677	12047	Quantified	GO:0006835(BP:dicarboxylic acid transport);GO:0016021(CC:integral component of membrane);GO:0005886(CC:plasma membrane);GO:0015293(MF:symporter activity)	K11103(NA)	ko02020(Two-component system)		PF00375(Sodium:dicarboxylate symporter family)
[truncated: 2,551 more rows]

## Sheet: peptides Quantification
Sequence	Length	Missed cleavages	Mass	Proteins	Leading razor protein	Unique (Groups)	Charges	PEP	Score	Intensity	Intensity ABB-1	Intensity ABB-2	Intensity ABB-3	Intensity ABD-1	Intensity ABD-2	Intensity ABD-3
AAAAALIHYAK	11	0	1098.62	sp|B2HX50|MUTS_ACIBC;tr|A0A836M0X3|A0A836M0X3_ACIBA;sp|B7GW85|MUTS_ACIB3;sp|B0VAU7|MUTS_ACIBY;tr|A0A0E1PTH1|A0A0E1PTH1_ACIBA;tr|A0A0J0ZZ95|A0A0J0ZZ95_ACIBA;tr|A0A385ETZ9|A0A385ETZ9_ACIBA;tr|A0A505UX13|A0A505UX13_ACIBA;tr|A0A5K6CSG2|A0A5K6CSG2_ACIB3;tr|A0A654KY84|A0A654KY84_ACIBM;tr|A0A7U4F7A9|A0A7U4F7A9_ACIBA;tr|A0A828SUC0|A0A828SUC0_ACIBA;tr|A0A6I4HKQ2|A0A6I4HKQ2_ACIBA;tr|A0A0D7RR33|A0A0D7RR33_A…	sp|B2HX50|MUTS_ACIBC	yes	2	0.00019624	101.41	182180	0	0	0	108170	74009	0
[truncated: 22,465 more rows]

## Sheet: ABD_vs_ABB
Protein	Protein Name	Gene Name	Function	ProteinGroup	FastaHeaders	Proteins	Peptides	RazorUniquePeptides	UniquePeptides	Coverage	MolWeight	LFQ intensity ABB-1	LFQ intensity ABB-2	LFQ intensity ABB-3	average ABB	LFQ intensity ABD-1	LFQ intensity ABD-2	LFQ intensity ABD-3	average ABD	ABB/ABD	up/down	t test p value	GO annotations	KO(Name)	Pathways	Subcellular localization	Domain
[truncated: 511 more rows]
